# Supplementary material for: Evolutionary morphology of the rabbit skull
Source: PeerJ. 2016 Sep 22;4:e2453. doi: 10.7717/peerj.2453 (PMC5036099; doi:10.7717/peerj.2453)
Supplement: Supplemental Information 1 [file peerj-04-2453-s001.zip]

Archive with 372 entries (369 files):
- Kraatz and Sherratt Morphologika files/
- Kraatz and Sherratt Morphologika files/Brachylagus 140866.txt
- __MACOSX/
- __MACOSX/Kraatz and Sherratt Morphologika files/
- __MACOSX/Kraatz and Sherratt Morphologika files/._Brachylagus 140866.txt
- Kraatz and Sherratt Morphologika files/Brachylagus 33608.txt
- __MACOSX/Kraatz and Sherratt Morphologika files/._Brachylagus 33608.txt
- Kraatz and Sherratt Morphologika files/Brachylagus 33609.txt
- __MACOSX/Kraatz and Sherratt Morphologika files/._Brachylagus 33609.txt
- Kraatz and Sherratt Morphologika files/Brachylagus 33610.txt
- __MACOSX/Kraatz and Sherratt Morphologika files/._Brachylagus 33610.txt
- Kraatz and Sherratt Morphologika files/Brachylagus 33612.txt
- __MACOSX/Kraatz and Sherratt Morphologika files/._Brachylagus 33612.txt
- Kraatz and Sherratt Morphologika files/Brachylagus 33614.txt
- __MACOSX/Kraatz and Sherratt Morphologika files/._Brachylagus 33614.txt
- Kraatz and Sherratt Morphologika files/Brachylagus 33615.txt
- __MACOSX/Kraatz and Sherratt Morphologika files/._Brachylagus 33615.txt
- Kraatz and Sherratt Morphologika files/Brachylagus 33616.txt
- __MACOSX/Kraatz and Sherratt Morphologika files/._Brachylagus 33616.txt
- Kraatz and Sherratt Morphologika files/Brachylagus 33645.txt
- __MACOSX/Kraatz and Sherratt Morphologika files/._Brachylagus 33645.txt
- Kraatz and Sherratt Morphologika files/Brachylagus 447.txt
- __MACOSX/Kraatz and Sherratt Morphologika files/._Brachylagus 447.txt
- Kraatz and Sherratt Morphologika files/Brachylagus 92869.txt
- __MACOSX/Kraatz and Sherratt Morphologika files/._Brachylagus 92869.txt
- Kraatz and Sherratt Morphologika files/Brachylagus 93771.txt
- __MACOSX/Kraatz and Sherratt Morphologika files/._Brachylagus 93771.txt
- Kraatz and Sherratt Morphologika files/Bunolagus 146662.txt
- __MACOSX/Kraatz and Sherratt Morphologika files/._Bunolagus 146662.txt
- Kraatz and Sherratt Morphologika files/Bunolagus 146663.txt
- __MACOSX/Kraatz and Sherratt Morphologika files/._Bunolagus 146663.txt
- Kraatz and Sherratt Morphologika files/Bunolagus 56904.txt
- __MACOSX/Kraatz and Sherratt Morphologika files/._Bunolagus 56904.txt
- Kraatz and Sherratt Morphologika files/Bunolagus 56905.txt
- __MACOSX/Kraatz and Sherratt Morphologika files/._Bunolagus 56905.txt
- Kraatz and Sherratt Morphologika files/Caprolagus 54852.txt
- __MACOSX/Kraatz and Sherratt Morphologika files/._Caprolagus 54852.txt
- Kraatz and Sherratt Morphologika files/L americanus 27289.txt
- __MACOSX/Kraatz and Sherratt Morphologika files/._L americanus 27289.txt
- Kraatz and Sherratt Morphologika files/L americanus 70391.txt
- __MACOSX/Kraatz and Sherratt Morphologika files/._L americanus 70391.txt
- Kraatz and Sherratt Morphologika files/L americanus 70392.txt
- __MACOSX/Kraatz and Sherratt Morphologika files/._L americanus 70392.txt
- Kraatz and Sherratt Morphologika files/L americanus 70393.txt
- __MACOSX/Kraatz and Sherratt Morphologika files/._L americanus 70393.txt
- Kraatz and Sherratt Morphologika files/L americanus 93733.txt
- __MACOSX/Kraatz and Sherratt Morphologika files/._L americanus 93733.txt
- Kraatz and Sherratt Morphologika files/L americanus 93737.txt
- __MACOSX/Kraatz and Sherratt Morphologika files/._L americanus 93737.txt
- Kraatz and Sherratt Morphologika files/L americanus 93743.txt
- __MACOSX/Kraatz and Sherratt Morphologika files/._L americanus 93743.txt
- Kraatz and Sherratt Morphologika files/L americanus 93745.txt
- __MACOSX/Kraatz and Sherratt Morphologika files/._L americanus 93745.txt
- Kraatz and Sherratt Morphologika files/L americanus 93747.txt
- __MACOSX/Kraatz and Sherratt Morphologika files/._L americanus 93747.txt
- Kraatz and Sherratt Morphologika files/L americanus 93748.txt
- __MACOSX/Kraatz and Sherratt Morphologika files/._L americanus 93748.txt
- Kraatz and Sherratt Morphologika files/L californicus 28171.txt
- __MACOSX/Kraatz and Sherratt Morphologika files/._L californicus 28171.txt
- Kraatz and Sherratt Morphologika files/L californicus 28175.txt
- __MACOSX/Kraatz and Sherratt Morphologika files/._L californicus 28175.txt
- Kraatz and Sherratt Morphologika files/L californicus 28233.txt
- __MACOSX/Kraatz and Sherratt Morphologika files/._L californicus 28233.txt
- Kraatz and Sherratt Morphologika files/L californicus 29048.txt
- __MACOSX/Kraatz and Sherratt Morphologika files/._L californicus 29048.txt
- Kraatz and Sherratt Morphologika files/L californicus 30038.txt
- __MACOSX/Kraatz and Sherratt Morphologika files/._L californicus 30038.txt
- Kraatz and Sherratt Morphologika files/L californicus 37039.txt
- __MACOSX/Kraatz and Sherratt Morphologika files/._L californicus 37039.txt
- Kraatz and Sherratt Morphologika files/L californicus 3988.txt
- __MACOSX/Kraatz and Sherratt Morphologika files/._L californicus 3988.txt
- Kraatz and Sherratt Morphologika files/L californicus 84806.txt
- __MACOSX/Kraatz and Sherratt Morphologika files/._L californicus 84806.txt
- Kraatz and Sherratt Morphologika files/L californicus 84807.txt
- __MACOSX/Kraatz and Sherratt Morphologika files/._L californicus 84807.txt
- Kraatz and Sherratt Morphologika files/L californicus 84808.txt
- __MACOSX/Kraatz and Sherratt Morphologika files/._L californicus 84808.txt
- Kraatz and Sherratt Morphologika files/L capensis 14467.txt
- __MACOSX/Kraatz and Sherratt Morphologika files/._L capensis 14467.txt
- Kraatz and Sherratt Morphologika files/L capensis 187394.txt
- __MACOSX/Kraatz and Sherratt Morphologika files/._L capensis 187394.txt
- Kraatz and Sherratt Morphologika files/L capensis 187395.txt
- __MACOSX/Kraatz and Sherratt Morphologika files/._L capensis 187395.txt
- Kraatz and Sherratt Morphologika files/L capensis 187413.txt
- __MACOSX/Kraatz and Sherratt Morphologika files/._L capensis 187413.txt
- Kraatz and Sherratt Morphologika files/L capensis 187421.txt
- __MACOSX/Kraatz and Sherratt Morphologika files/._L capensis 187421.txt
- Kraatz and Sherratt Morphologika files/L capensis 187423.txt
- __MACOSX/Kraatz and Sherratt Morphologika files/._L capensis 187423.txt
- Kraatz and Sherratt Morphologika files/L capensis 40152.txt
- __MACOSX/Kraatz and Sherratt Morphologika files/._L capensis 40152.txt
- Kraatz and Sherratt Morphologika files/L capensis 41518.txt
- __MACOSX/Kraatz and Sherratt Morphologika files/._L capensis 41518.txt
- Kraatz and Sherratt Morphologika files/L capensis 41519.txt
- __MACOSX/Kraatz and Sherratt Morphologika files/._L capensis 41519.txt
- Kraatz and Sherratt Morphologika files/L capensis 41532.txt
- __MACOSX/Kraatz and Sherratt Morphologika files/._L capensis 41532.txt
- Kraatz and Sherratt Morphologika files/L capensis 45744.txt
- __MACOSX/Kraatz and Sherratt Morphologika files/._L capensis 45744.txt
- Kraatz and Sherratt Morphologika files/L capensis 55843.txt
- __MACOSX/Kraatz and Sherratt Morphologika files/._L capensis 55843.txt
- Kraatz and Sherratt Morphologika files/L capensis 56419.txt
- __MACOSX/Kraatz and Sherratt Morphologika files/._L capensis 56419.txt
- Kraatz and Sherratt Morphologika files/L capensis 62818.txt
- __MACOSX/Kraatz and Sherratt Morphologika files/._L capensis 62818.txt
- Kraatz and Sherratt Morphologika files/L capensis 88412.txt
- __MACOSX/Kraatz and Sherratt Morphologika files/._L capensis 88412.txt
- Kraatz and Sherratt Morphologika files/L saxatilis 41514.txt
- __MACOSX/Kraatz and Sherratt Morphologika files/._L saxatilis 41514.txt
- Kraatz and Sherratt Morphologika files/L saxatilis 41517.txt
- __MACOSX/Kraatz and Sherratt Morphologika files/._L saxatilis 41517.txt
- Kraatz and Sherratt Morphologika files/L saxatilis 56414.txt
- __MACOSX/Kraatz and Sherratt Morphologika files/._L saxatilis 56414.txt
- Kraatz and Sherratt Morphologika files/L saxatilis 56418.txt
- __MACOSX/Kraatz and Sherratt Morphologika files/._L saxatilis 56418.txt
- Kraatz and Sherratt Morphologika files/L saxatilis 56421.txt
- __MACOSX/Kraatz and Sherratt Morphologika files/._L saxatilis 56421.txt
- Kraatz and Sherratt Morphologika files/L saxatilis 59649.txt
- __MACOSX/Kraatz and Sherratt Morphologika files/._L saxatilis 59649.txt
- Kraatz and Sherratt Morphologika files/L saxatilis 59650.txt
- __MACOSX/Kraatz and Sherratt Morphologika files/._L saxatilis 59650.txt
- Kraatz and Sherratt Morphologika files/L saxatilis 59651.txt
- __MACOSX/Kraatz and Sherratt Morphologika files/._L saxatilis 59651.txt
- Kraatz and Sherratt Morphologika files/L saxatilis 59655.txt
- __MACOSX/Kraatz and Sherratt Morphologika files/._L saxatilis 59655.txt
- Kraatz and Sherratt Morphologika files/L saxatilis 59658.txt
- __MACOSX/Kraatz and Sherratt Morphologika files/._L saxatilis 59658.txt
- Kraatz and Sherratt Morphologika files/L timidus 18298.txt
- __MACOSX/Kraatz and Sherratt Morphologika files/._L timidus 18298.txt
- Kraatz and Sherratt Morphologika files/L timidus 18299.txt
- __MACOSX/Kraatz and Sherratt Morphologika files/._L timidus 18299.txt
- Kraatz and Sherratt Morphologika files/L timidus 18300.txt
- __MACOSX/Kraatz and Sherratt Morphologika files/._L timidus 18300.txt
- Kraatz and Sherratt Morphologika files/L timidus 18301.txt
- __MACOSX/Kraatz and Sherratt Morphologika files/._L timidus 18301.txt
- Kraatz and Sherratt Morphologika files/L timidus 18309.txt
- __MACOSX/Kraatz and Sherratt Morphologika files/._L timidus 18309.txt
- Kraatz and Sherratt Morphologika files/L timidus 200636.txt
- __MACOSX/Kraatz and Sherratt Morphologika files/._L timidus 200636.txt
- Kraatz and Sherratt Morphologika files/L timidus 200637.txt
- __MACOSX/Kraatz and Sherratt Morphologika files/._L timidus 200637.txt
- Kraatz and Sherratt Morphologika files/L timidus 200638.txt
- __MACOSX/Kraatz and Sherratt Morphologika files/._L timidus 200638.txt
- Kraatz and Sherratt Morphologika files/L timidus 200640.txt
- __MACOSX/Kraatz and Sherratt Morphologika files/._L timidus 200640.txt
- Kraatz and Sherratt Morphologika files/L timidus 200641.txt
- __MACOSX/Kraatz and Sherratt Morphologika files/._L timidus 200641.txt
- Kraatz and Sherratt Morphologika files/L timidus 200648.txt
- __MACOSX/Kraatz and Sherratt Morphologika files/._L timidus 200648.txt
- Kraatz and Sherratt Morphologika files/L timidus 200649.txt
- __MACOSX/Kraatz and Sherratt Morphologika files/._L timidus 200649.txt
- Kraatz and Sherratt Morphologika files/Nesolagus 272419.txt
- __MACOSX/Kraatz and Sherratt Morphologika files/._Nesolagus 272419.txt
- Kraatz and Sherratt Morphologika files/Nesolagus 276142.txt
- __MACOSX/Kraatz and Sherratt Morphologika files/._Nesolagus 276142.txt
- Kraatz and Sherratt Morphologika files/Oryctolagus 146660.txt
- __MACOSX/Kraatz and Sherratt Morphologika files/._Oryctolagus 146660.txt
- Kraatz and Sherratt Morphologika files/Oryctolagus 146684.txt
- __MACOSX/Kraatz and Sherratt Morphologika files/._Oryctolagus 146684.txt
- Kraatz and Sherratt Morphologika files/Oryctolagus 146685.txt
- __MACOSX/Kraatz and Sherratt Morphologika files/._Oryctolagus 146685.txt
- Kraatz and Sherratt Morphologika files/Oryctolagus 166951.txt
- __MACOSX/Kraatz and Sherratt Morphologika files/._Oryctolagus 166951.txt
- Kraatz and Sherratt Morphologika files/Oryctolagus 169489.txt
- __MACOSX/Kraatz and Sherratt Morphologika files/._Oryctolagus 169489.txt
- Kraatz and Sherratt Morphologika files/Oryctolagus 169491.txt
- __MACOSX/Kraatz and Sherratt Morphologika files/._Oryctolagus 169491.txt
- Kraatz and Sherratt Morphologika files/Oryctolagus 30041.txt
- __MACOSX/Kraatz and Sherratt Morphologika files/._Oryctolagus 30041.txt
- Kraatz and Sherratt Morphologika files/Oryctolagus 30044.txt
- __MACOSX/Kraatz and Sherratt Morphologika files/._Oryctolagus 30044.txt
- Kraatz and Sherratt Morphologika files/Oryctolagus 5839.txt
- __MACOSX/Kraatz and Sherratt Morphologika files/._Oryctolagus 5839.txt
- Kraatz and Sherratt Morphologika files/Oryctolagus 59588.txt
- __MACOSX/Kraatz and Sherratt Morphologika files/._Oryctolagus 59588.txt
- Kraatz and Sherratt Morphologika files/Oryctolagus 59590.txt
- __MACOSX/Kraatz and Sherratt Morphologika files/._Oryctolagus 59590.txt
- Kraatz and Sherratt Morphologika files/Oryctolagus 59591.txt
- __MACOSX/Kraatz and Sherratt Morphologika files/._Oryctolagus 59591.txt
- Kraatz and Sherratt Morphologika files/Oryctolagus 59593.txt
- __MACOSX/Kraatz and Sherratt Morphologika files/._Oryctolagus 59593.txt
- Kraatz and Sherratt Morphologika files/Oryctolagus 67145.txt
- __MACOSX/Kraatz and Sherratt Morphologika files/._Oryctolagus 67145.txt
- Kraatz and Sherratt Morphologika files/Pentalagus 42323.txt
- __MACOSX/Kraatz and Sherratt Morphologika files/._Pentalagus 42323.txt
- Kraatz and Sherratt Morphologika files/Pentalagus 42411.txt
- __MACOSX/Kraatz and Sherratt Morphologika files/._Pentalagus 42411.txt
- Kraatz and Sherratt Morphologika files/Pentalagus 42893.txt
- __MACOSX/Kraatz and Sherratt Morphologika files/._Pentalagus 42893.txt
- Kraatz and Sherratt Morphologika files/Pentalagus 42928.txt
- __MACOSX/Kraatz and Sherratt Morphologika files/._Pentalagus 42928.txt
- Kraatz and Sherratt Morphologika files/Pentalagus 42933.txt
- __MACOSX/Kraatz and Sherratt Morphologika files/._Pentalagus 42933.txt
- Kraatz and Sherratt Morphologika files/Pentalagus 42935.txt
- __MACOSX/Kraatz and Sherratt Morphologika files/._Pentalagus 42935.txt
- Kraatz and Sherratt Morphologika files/Pentalagus 42962.txt
- __MACOSX/Kraatz and Sherratt Morphologika files/._Pentalagus 42962.txt
- Kraatz and Sherratt Morphologika files/Pentalagus 42964.txt
- __MACOSX/Kraatz and Sherratt Morphologika files/._Pentalagus 42964.txt
- Kraatz and Sherratt Morphologika files/Pentalagus 42970.txt
- __MACOSX/Kraatz and Sherratt Morphologika files/._Pentalagus 42970.txt
- Kraatz and Sherratt Morphologika files/Pentalagus 42974.txt
- __MACOSX/Kraatz and Sherratt Morphologika files/._Pentalagus 42974.txt
- Kraatz and Sherratt Morphologika files/Poelagus 118569.txt
- __MACOSX/Kraatz and Sherratt Morphologika files/._Poelagus 118569.txt
- Kraatz and Sherratt Morphologika files/Poelagus 118664.txt
- __MACOSX/Kraatz and Sherratt Morphologika files/._Poelagus 118664.txt
- Kraatz and Sherratt Morphologika files/Poelagus 118856.txt
- __MACOSX/Kraatz and Sherratt Morphologika files/._Poelagus 118856.txt
- Kraatz and Sherratt Morphologika files/Poelagus 14471.txt
- __MACOSX/Kraatz and Sherratt Morphologika files/._Poelagus 14471.txt
- Kraatz and Sherratt Morphologika files/Poelagus 14472.txt
- __MACOSX/Kraatz and Sherratt Morphologika files/._Poelagus 14472.txt
- Kraatz and Sherratt Morphologika files/Poelagus 165800.txt
- __MACOSX/Kraatz and Sherratt Morphologika files/._Poelagus 165800.txt
- Kraatz and Sherratt Morphologika files/Poelagus 51036.txt
- __MACOSX/Kraatz and Sherratt Morphologika files/._Poelagus 51036.txt
- Kraatz and Sherratt Morphologika files/Poelagus 51046.txt
- __MACOSX/Kraatz and Sherratt Morphologika files/._Poelagus 51046.txt
- Kraatz and Sherratt Morphologika files/Poelagus 51049.txt
- __MACOSX/Kraatz and Sherratt Morphologika files/._Poelagus 51049.txt
- Kraatz and Sherratt Morphologika files/Poelagus 51052.txt
- __MACOSX/Kraatz and Sherratt Morphologika files/._Poelagus 51052.txt
- Kraatz and Sherratt Morphologika files/Poelagus 51055.txt
- __MACOSX/Kraatz and Sherratt Morphologika files/._Poelagus 51055.txt
- Kraatz and Sherratt Morphologika files/Poelagus 55847.txt
- __MACOSX/Kraatz and Sherratt Morphologika files/._Poelagus 55847.txt
- Kraatz and Sherratt Morphologika files/Poelagus 55848.txt
- __MACOSX/Kraatz and Sherratt Morphologika files/._Poelagus 55848.txt
- Kraatz and Sherratt Morphologika files/Poelagus 55849.txt
- __MACOSX/Kraatz and Sherratt Morphologika files/._Poelagus 55849.txt
- Kraatz and Sherratt Morphologika files/Pr randensis 33980.txt
- __MACOSX/Kraatz and Sherratt Morphologika files/._Pr randensis 33980.txt
- Kraatz and Sherratt Morphologika files/Pr randensis 33981.txt
- __MACOSX/Kraatz and Sherratt Morphologika files/._Pr randensis 33981.txt
- Kraatz and Sherratt Morphologika files/Pr randensis 33982.txt
- __MACOSX/Kraatz and Sherratt Morphologika files/._Pr randensis 33982.txt
- Kraatz and Sherratt Morphologika files/Pr randensis 33983.txt
- __MACOSX/Kraatz and Sherratt Morphologika files/._Pr randensis 33983.txt
- Kraatz and Sherratt Morphologika files/Pr rupestris 141515.txt
- __MACOSX/Kraatz and Sherratt Morphologika files/._Pr rupestris 141515.txt
- Kraatz and Sherratt Morphologika files/Pr rupestris 168887.txt
- __MACOSX/Kraatz and Sherratt Morphologika files/._Pr rupestris 168887.txt
- Kraatz and Sherratt Morphologika files/Pr rupestris 168890.txt
- __MACOSX/Kraatz and Sherratt Morphologika files/._Pr rupestris 168890.txt
- Kraatz and Sherratt Morphologika files/Pr rupestris 168894.txt
- __MACOSX/Kraatz and Sherratt Morphologika files/._Pr rupestris 168894.txt
- Kraatz and Sherratt Morphologika files/Pr rupestris 168895.txt
- __MACOSX/Kraatz and Sherratt Morphologika files/._Pr rupestris 168895.txt
- Kraatz and Sherratt Morphologika files/Pr rupestris 168896.txt
- __MACOSX/Kraatz and Sherratt Morphologika files/._Pr rupestris 168896.txt
- Kraatz and Sherratt Morphologika files/Pr rupestris 168897.txt
- __MACOSX/Kraatz and Sherratt Morphologika files/._Pr rupestris 168897.txt
- Kraatz and Sherratt Morphologika files/Pr rupestris 168898.txt
- __MACOSX/Kraatz and Sherratt Morphologika files/._Pr rupestris 168898.txt
- Kraatz and Sherratt Morphologika files/Pr rupestris 168900.txt
- __MACOSX/Kraatz and Sherratt Morphologika files/._Pr rupestris 168900.txt
- Kraatz and Sherratt Morphologika files/Pr rupestris 168939.txt
- __MACOSX/Kraatz and Sherratt Morphologika files/._Pr rupestris 168939.txt
- Kraatz and Sherratt Morphologika files/Pr rupestris 168940.txt
- __MACOSX/Kraatz and Sherratt Morphologika files/._Pr rupestris 168940.txt
- Kraatz and Sherratt Morphologika files/Pr rupestris 342667.txt
- __MACOSX/Kraatz and Sherratt Morphologika files/._Pr rupestris 342667.txt
- Kraatz and Sherratt Morphologika files/Pr rupestris 342668.txt
- __MACOSX/Kraatz and Sherratt Morphologika files/._Pr rupestris 342668.txt
- Kraatz and Sherratt Morphologika files/Pr rupestris 342671.txt
- __MACOSX/Kraatz and Sherratt Morphologika files/._Pr rupestris 342671.txt
- Kraatz and Sherratt Morphologika files/Romerolagus 148172.txt
- __MACOSX/Kraatz and Sherratt Morphologika files/._Romerolagus 148172.txt
- Kraatz and Sherratt Morphologika files/Romerolagus 148174.txt
- __MACOSX/Kraatz and Sherratt Morphologika files/._Romerolagus 148174.txt
- Kraatz and Sherratt Morphologika files/Romerolagus 148178.txt
- __MACOSX/Kraatz and Sherratt Morphologika files/._Romerolagus 148178.txt
- Kraatz and Sherratt Morphologika files/Romerolagus 148180.txt
- __MACOSX/Kraatz and Sherratt Morphologika files/._Romerolagus 148180.txt
- Kraatz and Sherratt Morphologika files/Romerolagus 148181.txt
- __MACOSX/Kraatz and Sherratt Morphologika files/._Romerolagus 148181.txt
- Kraatz and Sherratt Morphologika files/S aquaticus 132343.txt
- __MACOSX/Kraatz and Sherratt Morphologika files/._S aquaticus 132343.txt
- Kraatz and Sherratt Morphologika files/S aquaticus 246271.txt
- __MACOSX/Kraatz and Sherratt Morphologika files/._S aquaticus 246271.txt
- Kraatz and Sherratt Morphologika files/S aquaticus 246272.txt
- __MACOSX/Kraatz and Sherratt Morphologika files/._S aquaticus 246272.txt
- Kraatz and Sherratt Morphologika files/S aquaticus 246908.txt
- __MACOSX/Kraatz and Sherratt Morphologika files/._S aquaticus 246908.txt
- Kraatz and Sherratt Morphologika files/S aquaticus 247174.txt
- __MACOSX/Kraatz and Sherratt Morphologika files/._S aquaticus 247174.txt
- Kraatz and Sherratt Morphologika files/S aquaticus 247175.txt
- __MACOSX/Kraatz and Sherratt Morphologika files/._S aquaticus 247175.txt
- Kraatz and Sherratt Morphologika files/S aquaticus 247290.txt
- __MACOSX/Kraatz and Sherratt Morphologika files/._S aquaticus 247290.txt
- Kraatz and Sherratt Morphologika files/S aquaticus 564058.txt
- __MACOSX/Kraatz and Sherratt Morphologika files/._S aquaticus 564058.txt
- Kraatz and Sherratt Morphologika files/S aquaticus 564059.txt
- __MACOSX/Kraatz and Sherratt Morphologika files/._S aquaticus 564059.txt
- Kraatz and Sherratt Morphologika files/S audubonii 34345.txt
- __MACOSX/Kraatz and Sherratt Morphologika files/._S audubonii 34345.txt
- Kraatz and Sherratt Morphologika files/S audubonii 34346.txt
- __MACOSX/Kraatz and Sherratt Morphologika files/._S audubonii 34346.txt
- Kraatz and Sherratt Morphologika files/S audubonii 34347.txt
[truncated: 72 more entries]
