# Supplementary material for: Evolutionary morphology of the rabbit skull
Source: PeerJ. 2016 Sep 22;4:e2453. doi: 10.7717/peerj.2453 (PMC5036099; doi:10.7717/peerj.2453)
Supplement: Supplemental Information 1 [file peerj-04-2453-s001.zip › Kraatz and Sherratt Morphologika files/Brachylagus 140866.txt]

[individuals]
1
[dimensions]
3
[landmarks]
52
[rawpoints]
'#1
-1.462200e+000 8.044024e+001 3.738816e+001
-3.378070e-001 8.794038e+001 3.347927e+001
-8.733830e-001 8.853429e+001 2.594423e+001
-9.021320e-001 8.816963e+001 1.880111e+001
-5.065960e-001 9.368882e+001 1.076309e+001
-2.944010e-001 9.615661e+001 7.719976e+000
5.053720e-001 1.038498e+002 -1.552944e+000
1.485653e+000 1.061951e+002 -2.425444e+000
4.785449e+000 9.344488e+001 1.546384e+001
4.143846e+000 9.733487e+001 6.333876e+000
-2.655830e-001 9.855364e+001 -9.296074e+000
3.787210e-001 1.038216e+002 -5.927217e+000
1.619083e+000 8.347360e+001 3.260727e+000
3.878631e+000 8.389322e+001 2.575565e+000
2.383454e+000 7.761813e+001 9.872150e+000
6.578518e+000 7.705271e+001 1.456851e+001
8.747419e+000 9.295187e+001 1.124349e+001
9.054800e+000 8.088699e+001 1.806114e+001
1.064803e+001 7.932133e+001 1.860598e+001
1.169178e+001 8.007813e+001 2.242117e+001
9.896641e+000 9.599378e+001 8.490923e+000
-1.445130e+000 8.374743e+001 1.372946e+001
-4.689476e+000 8.400015e+001 3.384787e+000
-6.880424e+000 8.530225e+001 2.549688e+000
-9.989612e+000 9.784665e+001 8.398994e+000
-9.750650e+000 9.430630e+001 1.108733e+001
-6.962458e+000 7.802562e+001 1.011392e+001
-1.049215e+001 7.879211e+001 1.445258e+001
-1.218256e+001 8.125018e+001 1.753371e+001
-1.372747e+001 8.155229e+001 1.875094e+001
-1.473198e+001 8.278802e+001 2.264902e+001
1.168640e-001 1.059716e+002 -2.500280e+000
-4.340089e+000 9.836823e+001 6.639660e+000
-5.411828e+000 9.409702e+001 1.553588e+001
2.616365e+000 8.327090e+001 3.612533e+001
-4.756978e+000 8.403850e+001 3.632922e+001
3.835824e+000 8.234564e+001 3.645956e+001
-6.255525e+000 8.343279e+001 3.665874e+001
9.028050e-001 8.803821e+001 3.274961e+001
-2.048233e+000 8.828252e+001 3.244114e+001
2.271861e+000 8.809393e+001 3.096799e+001
-3.786419e+000 8.875521e+001 3.097086e+001
-2.410086e+000 7.556262e+001 3.757165e+001
-2.656324e+000 7.282128e+001 3.363933e+001
-3.218328e+000 7.112924e+001 2.918324e+001
-2.793399e+000 7.085995e+001 2.441040e+001
-2.842274e+000 7.175639e+001 1.969553e+001
-2.536036e+000 7.362375e+001 1.528456e+001
-2.334673e+000 7.585463e+001 1.103980e+001
-2.116665e+000 7.886754e+001 7.309816e+000
-1.776381e+000 8.252554e+001 4.221422e+000
-1.499857e+000 8.586278e+001 7.827070e-001
