# Supplementary material for: Evolutionary morphology of the rabbit skull
Source: PeerJ. 2016 Sep 22;4:e2453. doi: 10.7717/peerj.2453 (PMC5036099; doi:10.7717/peerj.2453)
Supplement: Supplemental Information 1 [file peerj-04-2453-s001.zip › Kraatz and Sherratt Morphologika files/Brachylagus 33608.txt]

[individuals]
1
[dimensions]
3
[landmarks]
52
[rawpoints]
'#1
2.406389e+001 7.344788e+001 1.256262e+001
1.699133e+001 7.307468e+001 1.719893e+001
9.776799e+000 7.321161e+001 1.465705e+001
4.044271e+000 7.400442e+001 1.121006e+001
-5.028419e+000 7.407455e+001 1.319369e+001
-9.404051e+000 7.393099e+001 1.358321e+001
-2.028715e+001 7.373158e+001 1.710170e+001
-2.171008e+001 7.422836e+001 1.848574e+001
-1.083677e+000 7.851888e+001 1.597537e+001
-1.020315e+001 7.826311e+001 1.528173e+001
-2.470741e+001 7.446557e+001 9.776270e+000
-2.438729e+001 7.404714e+001 1.583316e+001
-7.502672e+000 7.852394e+001 9.691560e-001
-8.429396e+000 8.022144e+001 1.516187e+000
1.223440e-001 8.035171e+001 -9.329690e-001
4.288042e+000 8.332130e+001 9.447340e-001
-4.550961e+000 8.286822e+001 1.391985e+001
6.476651e+000 8.462820e+001 6.425486e+000
7.861343e+000 8.675645e+001 5.491505e+000
1.130667e+001 8.680497e+001 7.887815e+000
-8.483166e+000 8.319258e+001 1.545511e+001
1.007551e+000 7.432121e+001 5.750922e+000
-7.906031e+000 7.129088e+001 4.616360e-001
-9.155985e+000 6.948933e+001 1.147919e+000
-8.841839e+000 6.456245e+001 1.386947e+001
-4.875855e+000 6.426558e+001 1.214201e+001
1.105350e-001 6.944089e+001 -1.734855e+000
4.092330e+000 6.616895e+001 -2.650830e-001
6.121376e+000 6.359339e+001 4.660540e+000
7.602643e+000 6.229720e+001 3.398176e+000
1.105868e+001 6.128914e+001 5.791878e+000
-2.177989e+001 7.309479e+001 1.840444e+001
-1.035676e+001 6.936657e+001 1.442987e+001
-1.369628e+000 6.858327e+001 1.514378e+001
2.094223e+001 7.718687e+001 1.450645e+001
2.103235e+001 6.915062e+001 1.437044e+001
2.207440e+001 7.900606e+001 1.399427e+001
2.155685e+001 6.763914e+001 1.366748e+001
1.613693e+001 7.465809e+001 1.757199e+001
1.591437e+001 7.195331e+001 1.715840e+001
9999 9999 9999
1.492690e+001 6.950492e+001 1.575762e+001
2.626936e+001 7.405886e+001 9.206020e+000
2.423083e+001 7.407490e+001 4.743163e+000
2.146284e+001 7.397982e+001 6.930286e-001
1.740199e+001 7.390046e+001 -2.060260e+000
1.278894e+001 7.389855e+001 -3.732693e+000
7.884676e+000 7.391686e+001 -3.893250e+000
2.991226e+000 7.397638e+001 -3.538418e+000
-1.668010e+000 7.411266e+001 -2.006285e+000
-6.181324e+000 7.429578e+001 -8.992883e-002
-1.078410e+001 7.450636e+001 1.596851e+000
