# Supplementary material for: Evolutionary morphology of the rabbit skull
Source: PeerJ. 2016 Sep 22;4:e2453. doi: 10.7717/peerj.2453 (PMC5036099; doi:10.7717/peerj.2453)
Supplement: Supplemental Information 1 [file peerj-04-2453-s001.zip › Kraatz and Sherratt Morphologika files/Brachylagus 33609.txt]

[individuals]
1
[dimensions]
3
[landmarks]
52
[rawpoints]
'#1
-7.573423e+000 8.398927e+001 3.518008e+001
-6.926713e+000 9.046662e+001 3.051502e+001
-7.591488e+000 9.132807e+001 2.409935e+001
-8.754736e+000 9.093948e+001 1.680137e+001
-8.654362e+000 9.571825e+001 9.709595e+000
-8.805271e+000 9.806436e+001 6.829520e+000
-8.215724e+000 1.050760e+002 -9.799980e-001
-7.158368e+000 1.069068e+002 -1.683359e+000
-3.554517e+000 9.506821e+001 1.334289e+001
-4.478893e+000 9.886944e+001 5.631730e+000
-9.779165e+000 1.012644e+002 -7.418938e+000
-8.569094e+000 1.061423e+002 -4.661617e+000
-7.431044e+000 8.698888e+001 1.709259e+000
-6.370427e+000 8.824180e+001 7.318020e-001
-6.953109e+000 8.076816e+001 8.243895e+000
9999 9999 9999
-4.330030e-001 9.370564e+001 8.750980e+000
-6.078730e-001 8.289492e+001 1.523763e+001
9.404990e-001 8.133124e+001 1.631441e+001
3.099052e+000 8.385641e+001 1.911799e+001
5.683630e-001 9.690620e+001 6.210243e+000
-1.022885e+001 8.733492e+001 1.162081e+001
-1.536872e+001 8.881400e+001 2.765343e+000
-1.632242e+001 9.042121e+001 2.176682e+000
-1.704218e+001 1.009323e+002 8.750671e+000
-1.705848e+001 9.771542e+001 1.128785e+001
-1.701427e+001 8.326231e+001 9.374491e+000
-1.845944e+001 8.364223e+001 1.145348e+001
-1.985592e+001 8.631306e+001 1.779462e+001
-2.127005e+001 8.677755e+001 1.914597e+001
-2.134121e+001 8.940032e+001 2.255716e+001
-8.527208e+000 1.071518e+002 -1.531995e+000
-1.226679e+001 1.005527e+002 6.667291e+000
-1.287539e+001 9.715538e+001 1.469606e+001
-3.695251e+000 8.624137e+001 3.276978e+001
-1.080432e+001 8.801283e+001 3.358912e+001
-2.223261e+000 8.593626e+001 3.312912e+001
-1.221111e+001 8.809070e+001 3.446486e+001
-5.888642e+000 9.055962e+001 2.967644e+001
-7.969407e+000 9.104701e+001 2.985085e+001
-3.926160e+000 9.026366e+001 2.832453e+001
-1.012703e+001 9.181439e+001 2.919416e+001
-8.286669e+000 7.997859e+001 3.581206e+001
-9.090393e+000 7.685181e+001 3.228273e+001
-1.018709e+001 7.499682e+001 2.801200e+001
-1.114528e+001 7.433891e+001 2.337109e+001
-1.189209e+001 7.520560e+001 1.872641e+001
-1.238062e+001 7.691106e+001 1.428381e+001
-1.259095e+001 7.918397e+001 1.008017e+001
-1.233470e+001 8.234160e+001 6.495917e+000
-1.187893e+001 8.587991e+001 3.309409e+000
-1.131480e+001 8.928760e+001 2.670000e-004
