# Supplementary material for: Evolutionary morphology of the rabbit skull
Source: PeerJ. 2016 Sep 22;4:e2453. doi: 10.7717/peerj.2453 (PMC5036099; doi:10.7717/peerj.2453)
Supplement: Supplemental Information 1 [file peerj-04-2453-s001.zip › Kraatz and Sherratt Morphologika files/Brachylagus 33610.txt]

[individuals]
1
[dimensions]
3
[landmarks]
52
[rawpoints]
'#1
-1.546350e-001 8.514677e+001 3.693423e+001
5.952300e-002 9.206944e+001 3.153196e+001
1.336540e-001 9.213456e+001 2.409291e+001
-6.049500e-002 9.082713e+001 1.715702e+001
3.033340e-001 9.604349e+001 9.785187e+000
4.332830e-001 9.813567e+001 6.544561e+000
8.097220e-001 1.057888e+002 -2.947311e+000
1.508913e+000 1.075212e+002 -3.914993e+000
5.129756e+000 9.600389e+001 1.435885e+001
5.024198e+000 9.972980e+001 5.768337e+000
4.798740e-001 1.009610e+002 -1.008755e+001
8.293610e-001 1.063672e+002 -6.791470e+000
1.976447e+000 8.485096e+001 2.941978e+000
5.467335e+000 8.627492e+001 1.928009e+000
4.204797e+000 8.028349e+001 9.659749e+000
7.255102e+000 7.969313e+001 1.267324e+001
8.815910e+000 9.480215e+001 9.701886e+000
9.968906e+000 8.361270e+001 1.766992e+001
1.160508e+001 8.244876e+001 1.858759e+001
1.280454e+001 8.366724e+001 2.288740e+001
1.002914e+001 9.852498e+001 7.199703e+000
-4.027230e-001 8.630813e+001 1.236612e+001
-3.163456e+000 8.518232e+001 3.100311e+000
-6.008767e+000 8.664908e+001 2.150006e+000
-9.103462e+000 9.951994e+001 6.901825e+000
-9.059612e+000 9.638982e+001 1.004667e+001
-5.675282e+000 8.052559e+001 9.799579e+000
-8.947258e+000 8.068557e+001 1.305933e+001
-1.056242e+001 8.347585e+001 1.788878e+001
-1.245441e+001 8.375300e+001 1.909477e+001
-1.358793e+001 8.524883e+001 2.315023e+001
2.654860e-001 1.077589e+002 -3.800421e+000
-3.822276e+000 9.999163e+001 5.623624e+000
-4.818741e+000 9.668580e+001 1.452345e+001
4.113548e+000 8.725317e+001 3.447251e+001
-4.049733e+000 8.818350e+001 3.467743e+001
5.708200e+000 8.713998e+001 3.520301e+001
-5.572014e+000 8.844193e+001 3.521344e+001
1.243064e+000 9.206635e+001 3.081359e+001
-8.883750e-001 9.220319e+001 3.059006e+001
3.750781e+000 9.143623e+001 2.971003e+001
-3.355978e+000 9.181236e+001 2.980331e+001
-3.596530e-001 8.078388e+001 3.787065e+001
-3.576017e-001 7.736918e+001 3.444398e+001
-6.338628e-001 7.479276e+001 3.035823e+001
-1.065796e+000 7.375574e+001 2.565271e+001
-1.168945e+000 7.407397e+001 2.082647e+001
-1.280523e+000 7.560300e+001 1.623783e+001
-1.264426e+000 7.753336e+001 1.180183e+001
-1.078797e+000 8.063717e+001 8.095550e+000
-8.744946e-001 8.376400e+001 4.409550e+000
-6.061710e-001 8.665604e+001 5.405640e-001
