# Supplementary material for: Evolutionary morphology of the rabbit skull
Source: PeerJ. 2016 Sep 22;4:e2453. doi: 10.7717/peerj.2453 (PMC5036099; doi:10.7717/peerj.2453)
Supplement: Supplemental Information 1 [file peerj-04-2453-s001.zip › Kraatz and Sherratt Morphologika files/Brachylagus 33612.txt]

[individuals]
1
[dimensions]
3
[landmarks]
52
[rawpoints]
'#1
2.632322e+001 7.632306e+001 1.011588e+001
1.925261e+001 7.636182e+001 1.600891e+001
1.160010e+001 7.571881e+001 1.342381e+001
5.749152e+000 7.512259e+001 1.023894e+001
-3.219877e+000 7.480112e+001 1.271056e+001
-6.819415e+000 7.443717e+001 1.305911e+001
-1.745290e+001 7.392886e+001 1.672951e+001
-1.906126e+001 7.467176e+001 1.836073e+001
1.091221e+000 8.001588e+001 1.376101e+001
-8.384317e+000 7.874303e+001 1.417449e+001
-2.322828e+001 7.332198e+001 1.040724e+001
-2.140112e+001 7.363433e+001 1.535606e+001
-7.739960e+000 7.800123e+001 4.433400e-001
-8.184514e+000 7.929851e+001 1.091061e+000
1.428610e+000 7.946884e+001 -2.448670e+000
3.598233e+000 8.179054e+001 -1.812587e+000
-2.926048e+000 8.374335e+001 1.201463e+001
7.151962e+000 8.555895e+001 4.462767e+000
8.453005e+000 8.695573e+001 3.547180e+000
1.177380e+001 8.795378e+001 5.781519e+000
-6.655485e+000 8.380816e+001 1.391930e+001
2.358538e+000 7.467760e+001 4.095418e+000
-7.508215e+000 7.030751e+001 8.143810e-001
-7.400434e+000 6.881027e+001 1.419548e+000
-5.937405e+000 6.511575e+001 1.454313e+001
-1.916893e+000 6.550224e+001 1.245633e+001
2.047734e+000 6.933916e+001 -2.259659e+000
5.174089e+000 6.680795e+001 -1.361500e+000
8.114809e+000 6.515357e+001 4.068195e+000
9.458254e+000 6.338986e+001 4.467834e+000
1.275413e+001 6.279515e+001 6.458565e+000
-1.894556e+001 7.304140e+001 1.827236e+001
-8.042667e+000 7.031339e+001 1.410718e+001
1.605464e+000 6.968259e+001 1.407395e+001
2.305977e+001 8.046302e+001 1.182941e+001
2.369938e+001 7.237914e+001 1.193842e+001
2.409201e+001 8.219441e+001 1.228694e+001
2.486958e+001 7.041485e+001 1.223563e+001
1.833569e+001 7.712402e+001 1.591453e+001
1.829949e+001 7.478721e+001 1.566144e+001
1.743405e+001 7.960908e+001 1.524336e+001
1.766996e+001 7.273495e+001 1.503543e+001
2.783584e+001 7.591052e+001 5.940121e+000
2.535027e+001 7.530877e+001 2.039075e+000
2.180818e+001 7.508936e+001 -9.883369e-001
1.773721e+001 7.503960e+001 -3.264740e+000
1.324123e+001 7.503284e+001 -4.508448e+000
8.577119e+000 7.505833e+001 -4.569982e+000
3.927089e+000 7.502637e+001 -4.202720e+000
-5.031424e-001 7.489304e+001 -2.747720e+000
-4.772629e+000 7.462602e+001 -8.882862e-001
-9.173074e+000 7.422845e+001 6.067090e-001
