# Supplementary material for: Evolutionary morphology of the rabbit skull
Source: PeerJ. 2016 Sep 22;4:e2453. doi: 10.7717/peerj.2453 (PMC5036099; doi:10.7717/peerj.2453)
Supplement: Supplemental Information 1 [file peerj-04-2453-s001.zip › Kraatz and Sherratt Morphologika files/Brachylagus 33614.txt]

[individuals]
1
[dimensions]
3
[landmarks]
52
[rawpoints]
'#1
-1.579469e+000 8.945876e+001 3.640675e+001
-1.045550e+000 9.600624e+001 3.012374e+001
-1.141249e+000 9.494252e+001 2.284495e+001
9999 9999 9999
-7.009560e-001 9.804214e+001 9.068656e+000
-5.791650e-001 9.985489e+001 5.109814e+000
-1.570000e-003 1.060792e+002 -3.031534e+000
8.410850e-001 1.081557e+002 -3.825830e+000
4.316077e+000 9.813471e+001 1.325461e+001
3.817900e+000 1.012355e+002 4.802530e+000
-7.568320e-001 1.012055e+002 -9.604536e+000
-9.537800e-002 1.065599e+002 -6.877108e+000
9.396180e-001 8.701109e+001 2.860813e+000
3.345577e+000 8.857257e+001 1.727456e+000
2.949837e+000 8.289169e+001 8.955896e+000
5.167187e+000 8.233768e+001 1.099499e+001
7.855549e+000 9.754664e+001 9.240739e+000
8.453307e+000 8.562569e+001 1.637752e+001
1.011561e+001 8.561440e+001 1.731660e+001
1.096026e+001 8.768069e+001 2.106294e+001
8.488238e+000 9.974686e+001 5.995083e+000
-1.657782e+000 8.886127e+001 1.185538e+001
-4.145455e+000 8.751767e+001 2.932058e+000
-6.747414e+000 8.917188e+001 2.201334e+000
-9.605625e+000 1.015112e+002 6.502869e+000
-9.354276e+000 9.868337e+001 9.267409e+000
-7.174321e+000 8.364738e+001 8.887486e+000
-9.150756e+000 8.384022e+001 1.110053e+001
-1.170887e+001 8.737469e+001 1.665907e+001
-1.314156e+001 8.695402e+001 1.764876e+001
9999 9999 9999
-3.775990e-001 1.082229e+002 -3.846972e+000
-4.678119e+000 1.018833e+002 4.742627e+000
-5.611439e+000 9.860745e+001 1.338080e+001
2.936703e+000 9.159216e+001 3.377205e+001
-5.929064e+000 9.168594e+001 3.359781e+001
4.840522e+000 9.117403e+001 3.428494e+001
-7.345852e+000 9.279089e+001 3.412579e+001
2.609010e-001 9.584138e+001 2.970579e+001
-2.299207e+000 9.607592e+001 2.952785e+001
2.360938e+000 9.507700e+001 2.868963e+001
-4.549766e+000 9.569539e+001 2.842641e+001
-1.991096e+000 8.503326e+001 3.722664e+001
-2.646995e+000 8.140398e+001 3.417956e+001
-2.951124e+000 7.886879e+001 3.013428e+001
-3.040742e+000 7.715884e+001 2.566787e+001
-2.947597e+000 7.730317e+001 2.088683e+001
-2.777708e+000 7.820883e+001 1.619261e+001
-2.525610e+000 7.991569e+001 1.173080e+001
-2.253400e+000 8.264592e+001 7.812274e+000
-1.932187e+000 8.594363e+001 4.361686e+000
-1.739037e+000 8.880778e+001 5.346700e-001
