# Supplementary material for: Evolutionary morphology of the rabbit skull
Source: PeerJ. 2016 Sep 22;4:e2453. doi: 10.7717/peerj.2453 (PMC5036099; doi:10.7717/peerj.2453)
Supplement: Supplemental Information 1 [file peerj-04-2453-s001.zip › Kraatz and Sherratt Morphologika files/Brachylagus 33615.txt]

[individuals]
1
[dimensions]
3
[landmarks]
52
[rawpoints]
'#1
-2.249030e-001 8.086002e+001 3.715204e+001
2.382740e-001 8.889000e+001 3.378209e+001
3.227060e-001 8.890038e+001 2.537772e+001
2.400350e-001 8.853888e+001 1.786201e+001
8.309190e-001 9.492397e+001 1.101430e+001
1.068033e+000 9.689890e+001 8.503319e+000
1.852999e+000 1.049512e+002 -1.374005e+000
2.627851e+000 1.067805e+002 -2.143392e+000
6.074238e+000 9.418537e+001 1.555918e+001
5.510132e+000 9.861786e+001 7.253375e+000
1.102883e+000 1.002756e+002 -8.471613e+000
1.635208e+000 1.054674e+002 -5.419355e+000
4.183868e+000 8.531179e+001 1.795244e+000
6.002812e+000 8.653311e+001 1.677525e+000
5.035311e+000 7.876310e+001 8.752391e+000
7.822290e+000 7.821500e+001 1.135162e+001
9.513273e+000 9.381650e+001 1.150174e+001
1.090203e+001 8.138440e+001 1.730383e+001
1.236188e+001 8.122587e+001 1.864598e+001
1.314230e+001 8.226469e+001 2.221251e+001
1.109908e+001 9.713614e+001 8.255062e+000
1.998060e-001 8.453958e+001 1.245607e+001
-2.939517e+000 8.543101e+001 1.969393e+000
-4.909941e+000 8.701984e+001 1.547691e+000
-8.944386e+000 9.842049e+001 8.027814e+000
-8.530051e+000 9.463907e+001 1.108341e+001
-5.388396e+000 7.918408e+001 8.470440e+000
-8.586191e+000 7.897343e+001 1.129413e+001
-1.093528e+001 8.265115e+001 1.726048e+001
-1.258993e+001 8.265387e+001 1.837521e+001
-1.294427e+001 8.381484e+001 2.198361e+001
1.506954e+000 1.068087e+002 -2.078342e+000
-3.442148e+000 9.893700e+001 6.922565e+000
-4.725043e+000 9.488267e+001 1.549286e+001
4.125391e+000 8.443791e+001 3.514216e+001
-4.014743e+000 8.461856e+001 3.532965e+001
5.638350e+000 8.349888e+001 3.608289e+001
-5.724954e+000 8.430019e+001 3.602560e+001
1.193037e+000 8.895254e+001 3.254593e+001
-5.251280e-001 8.915404e+001 3.263165e+001
3.955810e+000 8.879383e+001 3.037677e+001
-2.963627e+000 8.920296e+001 3.052986e+001
-2.075800e-001 7.543303e+001 3.655591e+001
-3.163023e-001 7.235916e+001 3.277892e+001
-4.573217e-001 7.075592e+001 2.818092e+001
-4.960517e-001 7.050146e+001 2.331613e+001
-6.715903e-001 7.146105e+001 1.854367e+001
-6.489404e-001 7.335266e+001 1.405494e+001
-5.407992e-001 7.584690e+001 9.872173e+000
-2.964799e-001 7.935846e+001 6.504859e+000
2.410164e-002 8.320168e+001 3.529000e+000
3.484380e-001 8.675262e+001 2.104570e-001
