# Supplementary material for: Evolutionary morphology of the rabbit skull
Source: PeerJ. 2016 Sep 22;4:e2453. doi: 10.7717/peerj.2453 (PMC5036099; doi:10.7717/peerj.2453)
Supplement: Supplemental Information 1 [file peerj-04-2453-s001.zip › Kraatz and Sherratt Morphologika files/Brachylagus 33616.txt]

[individuals]
1
[dimensions]
3
[landmarks]
52
[rawpoints]
'#1
1.109093e+000 8.473682e+001 3.681107e+001
1.071142e+000 9.206768e+001 3.200336e+001
9.297360e-001 9.238329e+001 2.415366e+001
1.043246e+000 9.156555e+001 1.710664e+001
8.423200e-001 9.717120e+001 9.330315e+000
9.042620e-001 9.910779e+001 6.250118e+000
7.679230e-001 1.059389e+002 -2.769966e+000
1.383676e+000 1.080319e+002 -3.802237e+000
5.806600e+000 9.675210e+001 1.454315e+001
5.640415e+000 1.003510e+002 5.213079e+000
3.785040e-001 1.011937e+002 -9.811754e+000
5.955630e-001 1.062864e+002 -6.920889e+000
3.977168e+000 8.644415e+001 2.091558e+000
6.155701e+000 8.813966e+001 1.247427e+000
5.771144e+000 8.094402e+001 8.097157e+000
9999 9999 9999
9.921404e+000 9.624948e+001 1.005927e+001
1.130697e+001 8.431747e+001 1.634571e+001
1.338671e+001 8.381390e+001 1.755300e+001
1.428144e+001 8.510841e+001 2.177530e+001
1.074172e+001 9.947164e+001 7.115177e+000
8.231200e-001 8.707221e+001 1.224905e+001
-3.008033e+000 8.672700e+001 2.014104e+000
-4.932217e+000 8.804025e+001 1.462939e+000
-8.843002e+000 9.971840e+001 7.208050e+000
-8.522732e+000 9.657902e+001 1.038605e+001
-4.662297e+000 8.084658e+001 8.717981e+000
-7.954341e+000 8.097871e+001 1.148033e+001
-1.023268e+001 8.467937e+001 1.685400e+001
-1.178693e+001 8.395346e+001 1.807861e+001
-1.258914e+001 8.555491e+001 2.224657e+001
2.503860e-001 1.081262e+002 -3.793655e+000
-3.556446e+000 1.005807e+002 5.991973e+000
-4.062201e+000 9.704746e+001 1.452947e+001
4.861682e+000 8.785823e+001 3.519240e+001
-2.723063e+000 8.795374e+001 3.508664e+001
6.183687e+000 8.682115e+001 3.542307e+001
-3.390288e+000 8.766721e+001 3.587968e+001
2.216589e+000 9.216730e+001 3.117836e+001
6.905000e-003 9.208076e+001 3.105256e+001
4.155702e+000 9.256776e+001 3.012202e+001
-2.358190e+000 9.270108e+001 2.985038e+001
1.097498e+000 7.987869e+001 3.752232e+001
5.074375e-001 7.694646e+001 3.356474e+001
2.723636e-001 7.466859e+001 2.916509e+001
2.750806e-001 7.389217e+001 2.426580e+001
3.801121e-001 7.445086e+001 1.933808e+001
4.898901e-001 7.587347e+001 1.458721e+001
6.096770e-001 7.790812e+001 1.006473e+001
6.527263e-001 8.123891e+001 6.389216e+000
6.259419e-001 8.494132e+001 3.088135e+000
4.844700e-001 8.845418e+001 -4.112550e-001
