# Supplementary material for: Evolutionary morphology of the rabbit skull
Source: PeerJ. 2016 Sep 22;4:e2453. doi: 10.7717/peerj.2453 (PMC5036099; doi:10.7717/peerj.2453)
Supplement: Supplemental Information 1 [file peerj-04-2453-s001.zip › Kraatz and Sherratt Morphologika files/Brachylagus 33645.txt]

[individuals]
1
[dimensions]
3
[landmarks]
52
[rawpoints]
'#1
-9.524130e-001 -4.270383e+000 -2.695778e+001
2.141700e-002 1.542786e+000 -2.134400e+001
8.174870e-001 6.792560e-001 -1.436715e+001
1.474476e+000 -1.524208e+000 -7.779515e+000
2.805563e+000 1.691861e+000 1.548096e+000
3.202538e+000 3.433258e+000 4.673954e+000
4.673676e+000 8.346144e+000 1.560340e+001
4.181557e+000 1.004304e+001 1.686794e+001
-2.840952e+000 2.787902e+000 -2.709566e+000
-9.004540e-001 4.886431e+000 6.763239e+000
4.770908e+000 1.978252e+000 2.135259e+001
5.180074e+000 8.385102e+000 1.966711e+001
1.087880e-001 -9.589954e+000 5.661108e+000
-2.009701e+000 -8.017704e+000 7.415924e+000
-3.486856e+000 -1.268956e+001 -1.113050e+000
-6.512651e+000 -1.235731e+001 -2.892835e+000
-6.445498e+000 2.498577e+000 1.680794e+000
-9.955682e+000 -6.770975e+000 -7.794392e+000
-1.167616e+001 -7.736824e+000 -8.742239e+000
-1.227756e+001 -5.642299e+000 -1.212488e+001
-5.685339e+000 4.547752e+000 5.377559e+000
1.566563e+000 -6.612877e+000 -3.518611e+000
4.519346e+000 -9.850998e+000 5.197100e+000
7.650681e+000 -8.517094e+000 6.453587e+000
1.259600e+001 3.375382e+000 3.100364e+000
1.170655e+001 1.082424e+000 -1.468710e-001
6.555614e+000 -1.315973e+001 -2.217394e+000
9.411415e+000 -1.256410e+001 -6.123543e+000
1.118734e+001 -9.320770e+000 -1.002090e+001
1.277974e+001 -9.422417e+000 -1.152875e+001
1.292670e+001 -7.251963e+000 -1.491942e+001
5.616395e+000 9.906813e+000 1.674191e+001
7.935637e+000 4.341652e+000 5.561614e+000
7.726737e+000 2.598837e+000 -3.780479e+000
-4.316527e+000 -1.817358e+000 -2.473688e+001
3.346286e+000 -1.964001e+000 -2.559930e+001
-5.343570e+000 -1.975824e+000 -2.483018e+001
4.529869e+000 -3.001021e+000 -2.618132e+001
-1.027977e+000 1.565964e+000 -2.035230e+001
1.325391e+000 1.456284e+000 -2.077566e+001
-2.944183e+000 1.617329e+000 -1.862576e+001
3.770668e+000 1.093260e+000 -1.950702e+001
-1.568020e+000 -9.139186e+000 -2.859373e+001
-1.127581e+000 -1.265859e+001 -2.560215e+001
-8.642678e-001 -1.528283e+001 -2.178411e+001
-5.919729e-001 -1.700524e+001 -1.748399e+001
-1.761328e-001 -1.749621e+001 -1.288906e+001
2.464524e-001 -1.699049e+001 -8.295707e+000
7.849897e-001 -1.573751e+001 -3.860554e+000
1.380958e+000 -1.349066e+001 1.552172e-001
2.018684e+000 -1.085435e+001 3.919982e+000
2.720184e+000 -8.455616e+000 7.829451e+000
