# Supplementary material for: Evolutionary morphology of the rabbit skull
Source: PeerJ. 2016 Sep 22;4:e2453. doi: 10.7717/peerj.2453 (PMC5036099; doi:10.7717/peerj.2453)
Supplement: Supplemental Information 1 [file peerj-04-2453-s001.zip › Kraatz and Sherratt Morphologika files/Brachylagus 447.txt]

[individuals]
1
[dimensions]
3
[landmarks]
52
[rawpoints]
'#1
7.133026e+000 3.101923e+001 -3.227171e+000
8.445148e+000 2.204797e+001 -1.303772e+000
2.362440e+000 1.749825e+001 -1.463331e+000
-3.149148e+000 1.402329e+001 -2.266856e+000
-5.873808e+000 5.172426e+000 -1.146996e+000
-6.464643e+000 1.671137e+000 -3.440140e-001
-9.292988e+000 -8.650335e+000 7.910560e-001
-8.922775e+000 -1.055870e+001 2.035553e+000
-3.506127e+000 9.196392e+000 3.645820e+000
-7.384430e+000 6.403290e-001 4.101615e+000
-1.670597e+001 -9.840854e+000 -4.473770e-001
-1.190952e+001 -1.148222e+001 6.752687e-001
-1.754591e+001 7.506782e+000 -1.776711e+000
-1.764959e+001 7.156087e+000 1.093982e+000
-1.645843e+001 1.686932e+001 -4.161190e-001
-1.509173e+001 1.948398e+001 2.086468e+000
-8.055363e+000 7.189009e+000 6.974963e+000
-9.127808e+000 1.977682e+001 6.780567e+000
-9.687326e+000 2.147620e+001 7.414762e+000
-6.257102e+000 2.233549e+001 8.779242e+000
-7.949307e+000 3.772989e+000 7.914374e+000
-9.209287e+000 1.419453e+001 -3.506351e+000
-1.667218e+001 7.035422e+000 -5.990868e+000
-1.589627e+001 5.340378e+000 -8.057609e+000
-4.100760e+000 3.008020e-001 -9.175117e+000
-4.527981e+000 4.031244e+000 -9.733244e+000
-1.413380e+001 1.500054e+001 -9.872446e+000
-1.215172e+001 1.665108e+001 -1.223427e+001
-4.758835e+000 1.619869e+001 -1.349748e+001
-4.508715e+000 1.730990e+001 -1.562220e+001
9999 9999 9999
-8.557627e+000 -1.072883e+001 6.177140e-001
-5.658273e+000 -1.065457e+000 -4.037510e+000
-1.645261e+000 7.586942e+000 -5.189047e+000
5.791386e+000 2.813210e+001 1.546141e+000
7.795699e+000 2.630305e+001 -6.850634e+000
5.662464e+000 2.935344e+001 2.934585e+000
8.668938e+000 2.666653e+001 -8.449438e+000
7.210487e+000 2.185409e+001 4.103830e-001
7.523335e+000 2.106142e+001 -2.259034e+000
5.809938e+000 2.156381e+001 1.753315e+000
7.428126e+000 2.029794e+001 -4.570131e+000
4.561376e+000 3.388338e+001 -4.908446e+000
-9.245681e-002 3.400861e+001 -6.006503e+000
-4.604628e+000 3.266204e+001 -6.845172e+000
-8.658463e+000 3.014982e+001 -7.212197e+000
-1.203137e+001 2.675840e+001 -7.244776e+000
-1.434247e+001 2.259115e+001 -6.829008e+000
-1.610239e+001 1.818480e+001 -6.223762e+000
-1.683670e+001 1.353949e+001 -5.351058e+000
-1.710957e+001 8.873569e+000 -4.334080e+000
-1.735647e+001 4.209927e+000 -3.300135e+000
