# Supplementary material for: Evolutionary morphology of the rabbit skull
Source: PeerJ. 2016 Sep 22;4:e2453. doi: 10.7717/peerj.2453 (PMC5036099; doi:10.7717/peerj.2453)
Supplement: Supplemental Information 1 [file peerj-04-2453-s001.zip › Kraatz and Sherratt Morphologika files/Brachylagus 92869.txt]

[individuals]
1
[dimensions]
3
[landmarks]
52
[rawpoints]
'#1
1.868994e+001 7.237778e+001 1.105434e+001
1.241232e+001 7.263545e+001 1.678760e+001
4.419439e+000 7.297845e+001 1.402182e+001
-2.365221e+000 7.302795e+001 1.029988e+001
-1.184246e+001 7.317783e+001 1.277817e+001
-1.586945e+001 7.363363e+001 1.333517e+001
-2.802747e+001 7.357811e+001 1.683601e+001
-2.996462e+001 7.472785e+001 1.837365e+001
-7.944874e+000 7.820478e+001 1.485886e+001
-1.779008e+001 7.888744e+001 1.432353e+001
-3.254322e+001 7.361758e+001 9.538061e+000
-3.148945e+001 7.380393e+001 1.523389e+001
-1.456574e+001 7.692994e+001 -3.078290e-001
-1.555095e+001 7.892550e+001 5.743980e-001
-6.001003e+000 7.837469e+001 -2.310036e+000
-2.792539e+000 8.151217e+001 -1.243939e+000
-1.140882e+001 8.272016e+001 1.229671e+001
3.177600e-001 8.417091e+001 4.586353e+000
1.721175e+000 8.566353e+001 3.981734e+000
4.858170e+000 8.684582e+001 6.382156e+000
-1.553163e+001 8.367218e+001 1.388787e+001
-5.356154e+000 7.308823e+001 4.801699e+000
-1.543529e+001 6.979993e+001 2.923580e-001
-1.638515e+001 6.789405e+001 1.038448e+000
-1.593576e+001 6.261262e+001 1.416748e+001
-1.153052e+001 6.369581e+001 1.281406e+001
-6.124077e+000 6.722333e+001 -2.235960e+000
-4.619873e+000 6.545074e+001 -1.520336e+000
-1.968120e-001 6.126338e+001 3.829630e+000
1.566928e+000 6.040276e+001 3.654961e+000
4.120146e+000 5.887909e+001 6.724640e+000
-2.984594e+001 7.292274e+001 1.859806e+001
-1.801656e+001 6.824142e+001 1.432975e+001
-8.075445e+000 6.814518e+001 1.469495e+001
1.653742e+001 7.638685e+001 1.363317e+001
1.682365e+001 6.895585e+001 1.348840e+001
1.743781e+001 7.776144e+001 1.278888e+001
1.731729e+001 6.740099e+001 1.301698e+001
1.150727e+001 7.380877e+001 1.652725e+001
1.138515e+001 7.176323e+001 1.660139e+001
1.037016e+001 7.636308e+001 1.576151e+001
1.024840e+001 6.900436e+001 1.577924e+001
2.065181e+001 7.233259e+001 6.094717e+000
1.846598e+001 7.233543e+001 1.752810e+000
1.483496e+001 7.268288e+001 -1.461385e+000
1.049571e+001 7.289420e+001 -3.641518e+000
5.818038e+000 7.315865e+001 -4.938096e+000
9.840981e-001 7.336071e+001 -5.411548e+000
-3.855285e+000 7.348164e+001 -4.967283e+000
-8.413585e+000 7.341748e+001 -3.280194e+000
-1.270909e+001 7.325495e+001 -1.009478e+000
-1.721676e+001 7.304256e+001 7.984550e-001
