# Supplementary material for: Evolutionary morphology of the rabbit skull
Source: PeerJ. 2016 Sep 22;4:e2453. doi: 10.7717/peerj.2453 (PMC5036099; doi:10.7717/peerj.2453)
Supplement: Supplemental Information 1 [file peerj-04-2453-s001.zip › Kraatz and Sherratt Morphologika files/Brachylagus 93771.txt]

[individuals]
1
[dimensions]
3
[landmarks]
52
[rawpoints]
'#1
2.553170e+001 -1.821554e+001 -1.859202e+001
1.630824e+001 -1.696214e+001 -1.798137e+001
1.379650e+001 -1.346150e+001 -1.182159e+001
1.198890e+001 -1.055127e+001 -6.375619e+000
4.651650e+000 -7.871836e+000 -2.017744e+000
1.932848e+000 -6.812967e+000 -4.089700e-002
-7.687748e+000 -3.977200e+000 4.868292e+000
-1.015337e+001 -4.538202e+000 4.986713e+000
5.767805e+000 -1.423006e+001 -3.034147e+000
-1.248210e-001 -1.003649e+001 2.454023e+000
-5.848215e+000 -4.769570e-001 1.155034e+001
-9.423370e+000 -2.260474e+000 7.728943e+000
1.137447e+001 -5.699380e+000 7.962486e+000
1.065503e+001 -8.232143e+000 9.365416e+000
1.727476e+001 -9.922981e+000 6.072109e+000
1.870383e+001 -1.265693e+001 4.625507e+000
4.590256e+000 -1.631790e+001 2.701561e+000
1.719229e+001 -1.979026e+001 4.773250e-001
1.919370e+001 -2.115245e+001 6.374100e-001
1.886916e+001 -2.342023e+001 -2.170252e+000
6.798520e-001 -1.524103e+001 3.019610e+000
1.476738e+001 -8.065413e+000 -1.249732e+000
1.174595e+001 -1.227107e+000 5.633385e+000
1.008629e+001 1.196085e+000 4.679438e+000
1.630566e+000 9.499890e-001 -5.363511e+000
5.592039e+000 5.832290e-001 -5.665640e+000
1.838120e+001 -1.415631e+000 1.765266e+000
2.006680e+001 -5.114900e-001 -1.370875e+000
1.862276e+001 -6.048370e-001 -9.531657e+000
1.997076e+001 6.967620e-001 -1.072454e+001
2.005076e+001 -6.694200e-001 -1.408993e+001
-9.938921e+000 -3.309873e+000 4.518929e+000
4.088550e-001 -2.648964e+000 -1.589874e+000
6.607022e+000 -5.192371e+000 -7.620687e+000
2.124895e+001 -2.130514e+001 -1.669595e+001
2.219629e+001 -1.387904e+001 -2.029628e+001
2.191711e+001 -2.240518e+001 -1.597181e+001
2.251383e+001 -1.330299e+001 -2.091978e+001
1.585340e+001 -1.738323e+001 -1.688770e+001
1.597118e+001 -1.576297e+001 -1.761172e+001
1.628691e+001 -1.954317e+001 -1.473798e+001
1.657140e+001 -1.313353e+001 -1.803187e+001
2.885395e+001 -1.756967e+001 -1.798514e+001
3.064170e+001 -1.575318e+001 -1.414053e+001
3.139174e+001 -1.371964e+001 -1.006884e+001
3.035013e+001 -1.163569e+001 -6.087934e+000
2.834219e+001 -9.642741e+000 -2.444453e+000
2.550970e+001 -7.834055e+000 7.150880e-001
2.206612e+001 -6.252653e+000 3.345297e+000
1.793131e+001 -5.105568e+000 5.037786e+000
1.358435e+001 -4.172303e+000 6.266077e+000
9.505751e+000 -2.981178e+000 8.061720e+000
