# Supplementary material for: Evolutionary morphology of the rabbit skull
Source: PeerJ. 2016 Sep 22;4:e2453. doi: 10.7717/peerj.2453 (PMC5036099; doi:10.7717/peerj.2453)
Supplement: Supplemental Information 1 [file peerj-04-2453-s001.zip › Kraatz and Sherratt Morphologika files/Bunolagus 146662.txt]

[individuals]
1
[dimensions]
3
[landmarks]
52
[rawpoints]
'#1
2.966021e+000 6.373853e+001 3.622024e+001
3.237495e+000 7.582925e+001 3.115503e+001
2.672651e+000 7.782967e+001 2.084194e+001
2.220677e+000 7.869049e+001 1.001202e+001
2.198080e+000 8.939830e+001 4.701270e-001
2.268092e+000 9.409225e+001 -3.668617e+000
2.099059e+000 1.115113e+002 -1.870774e+001
3.257313e+000 1.142305e+002 -1.921906e+001
9.870704e+000 8.821425e+001 6.064682e+000
8.875690e+000 9.596864e+001 -5.708271e+000
8.990110e-001 1.023574e+002 -2.999017e+001
1.500262e+000 1.122126e+002 -2.494285e+001
7.722647e+000 7.353315e+001 -1.203230e+001
9.995980e+000 7.629689e+001 -1.353992e+001
8.619808e+000 6.495739e+001 -2.011154e+000
1.397110e+001 6.488524e+001 2.923742e+000
1.488508e+001 8.988089e+001 -1.136189e+000
1.576118e+001 6.840018e+001 9.352840e+000
1.797504e+001 6.702492e+001 9.847398e+000
1.867744e+001 6.879756e+001 1.612723e+001
1.642702e+001 9.471970e+001 -2.398942e+000
1.348679e+000 7.416164e+001 3.431959e+000
-5.356096e+000 7.417146e+001 -1.136432e+001
-8.639137e+000 7.636551e+001 -1.168816e+001
-1.221742e+001 9.622374e+001 -7.122460e-001
-1.130190e+001 9.103314e+001 5.020390e-001
-6.666826e+000 6.566623e+001 -1.089273e+000
9999 9999 9999
-1.291883e+001 7.023555e+001 1.106954e+001
-1.444487e+001 6.834680e+001 1.185022e+001
-1.432488e+001 7.000195e+001 1.799689e+001
1.132367e+000 1.142228e+002 -1.897722e+001
-4.687490e+000 9.632558e+001 -5.193730e+000
-4.848114e+000 8.878596e+001 6.880211e+000
8.939959e+000 6.951260e+001 3.361130e+001
-2.391483e+000 7.007878e+001 3.446358e+001
1.084894e+001 6.840966e+001 3.402136e+001
-3.998677e+000 6.969944e+001 3.485657e+001
5.226114e+000 7.633159e+001 2.990202e+001
9.888970e-001 7.650220e+001 2.989684e+001
8.255438e+000 7.672813e+001 2.742388e+001
-2.159957e+000 7.722108e+001 2.801581e+001
2.598945e+000 5.855611e+001 3.687004e+001
2.020052e+000 5.403265e+001 3.101037e+001
1.641249e+000 5.174788e+001 2.395556e+001
1.382573e+000 5.214273e+001 1.654532e+001
1.238436e+000 5.416001e+001 9.400756e+000
1.112561e+000 5.788165e+001 2.976887e+000
1.028860e+000 6.268072e+001 -2.688403e+000
9.670281e-001 6.848207e+001 -7.323364e+000
8.949940e-001 7.406683e+001 -1.221513e+001
7.893620e-001 7.975612e+001 -1.698527e+001
