# Supplementary material for: Evolutionary morphology of the rabbit skull
Source: PeerJ. 2016 Sep 22;4:e2453. doi: 10.7717/peerj.2453 (PMC5036099; doi:10.7717/peerj.2453)
Supplement: Supplemental Information 1 [file peerj-04-2453-s001.zip › Kraatz and Sherratt Morphologika files/Bunolagus 146663.txt]

[individuals]
1
[dimensions]
3
[landmarks]
52
[rawpoints]
'#1
-3.073760e+000 6.656303e+001 3.828072e+001
-2.085032e+000 7.797172e+001 3.317444e+001
-2.104845e+000 7.937407e+001 2.342788e+001
-2.444821e+000 8.043679e+001 1.236861e+001
9999 9999 9999
-1.638322e+000 9.489751e+001 -4.091848e+000
-4.990770e-001 1.110765e+002 -1.820794e+001
8.573900e-001 1.130201e+002 -1.851539e+001
5.939739e+000 8.933015e+001 6.976225e+000
5.425549e+000 9.604859e+001 -5.097426e+000
-1.219782e+000 1.012182e+002 -2.883963e+001
-4.700630e-001 1.107414e+002 -2.344111e+001
3.493842e+000 7.364182e+001 -9.217300e+000
6.710900e+000 7.656985e+001 -1.139548e+001
3.679949e+000 6.640590e+001 6.219040e-001
9.164246e+000 6.630336e+001 4.835786e+000
1.186591e+001 9.000433e+001 -1.624120e-001
1.141853e+001 6.954280e+001 1.023690e+001
1.283838e+001 6.786874e+001 1.139698e+001
1.450397e+001 6.982182e+001 1.757887e+001
1.269758e+001 9.304626e+001 -3.403906e+000
-2.662169e+000 7.555048e+001 5.202969e+000
-1.040699e+001 7.496693e+001 -8.944698e+000
-1.243319e+001 7.775139e+001 -1.056769e+001
9999 9999 9999
9999 9999 9999
-1.062248e+001 6.755647e+001 6.294820e-001
-1.758368e+001 6.866727e+001 6.138512e+000
-1.764510e+001 7.204448e+001 1.076517e+001
-1.900323e+001 7.063921e+001 1.215807e+001
9999 9999 9999
-1.337470e+000 1.132075e+002 -1.843830e+001
-8.364099e+000 9.654219e+001 -5.191750e+000
9999 9999 9999
2.901072e+000 7.159112e+001 3.587411e+001
-7.713409e+000 7.195030e+001 3.611467e+001
3.994994e+000 6.973186e+001 3.620287e+001
-9.313709e+000 7.144324e+001 3.655226e+001
1.520144e+000 7.797593e+001 3.215382e+001
-3.887007e+000 7.822797e+001 3.156866e+001
3.773355e+000 7.655276e+001 3.068647e+001
-7.598302e+000 7.790742e+001 3.085445e+001
-3.462178e+000 5.985926e+001 3.891565e+001
-4.153211e+000 5.599541e+001 3.285979e+001
-3.926661e+000 5.452604e+001 2.579711e+001
-3.728923e+000 5.399907e+001 1.860241e+001
-3.348726e+000 5.579079e+001 1.162108e+001
-3.042853e+000 5.967139e+001 5.543617e+000
-2.757159e+000 6.411696e+001 -1.342377e-001
-2.570594e+000 6.958401e+001 -4.842175e+000
-2.448293e+000 7.458364e+001 -1.004607e+001
-2.386221e+000 7.966525e+001 -1.516979e+001
