# Supplementary material for: Evolutionary morphology of the rabbit skull
Source: PeerJ. 2016 Sep 22;4:e2453. doi: 10.7717/peerj.2453 (PMC5036099; doi:10.7717/peerj.2453)
Supplement: Supplemental Information 1 [file peerj-04-2453-s001.zip › Kraatz and Sherratt Morphologika files/Bunolagus 56904.txt]

[individuals]
1
[dimensions]
3
[landmarks]
52
[rawpoints]
'#1
-3.107885e+000 5.941096e+001 3.662925e+001
-1.686144e+000 7.260477e+001 3.222850e+001
-1.045628e+000 7.514693e+001 2.176951e+001
-7.805590e-001 7.613133e+001 1.027554e+001
8.062490e-001 8.786838e+001 3.832680e-001
1.158853e+000 9.241931e+001 -3.321678e+000
3.099526e+000 1.107218e+002 -1.779190e+001
4.327840e+000 1.133622e+002 -1.811706e+001
7.625184e+000 8.551859e+001 6.628918e+000
7.765085e+000 9.394917e+001 -4.775269e+000
2.858812e+000 1.020206e+002 -2.885744e+001
3.345907e+000 1.115518e+002 -2.366330e+001
5.525458e+000 7.077956e+001 -1.118668e+001
9.110564e+000 7.228057e+001 -1.193001e+001
5.904716e+000 6.254762e+001 -1.436927e+000
1.255112e+001 6.263216e+001 3.764582e+000
1.398127e+001 8.727335e+001 -1.293240e-001
1.288065e+001 6.537421e+001 9.132671e+000
1.431530e+001 6.384277e+001 9.681566e+000
1.588779e+001 6.586429e+001 1.629493e+001
1.656879e+001 9.195069e+001 -1.382330e+000
-1.095346e+000 7.167410e+001 2.566967e+000
-7.011334e+000 7.234336e+001 -1.126519e+001
-9.483510e+000 7.479568e+001 -1.223050e+001
-1.379341e+001 9.533316e+001 -1.628845e+000
-1.285124e+001 8.986594e+001 -5.023190e-001
-8.841858e+000 6.363790e+001 -1.728433e+000
-1.503508e+001 6.530260e+001 3.074689e+000
-1.571037e+001 6.785751e+001 8.414145e+000
-1.767127e+001 6.661761e+001 8.976501e+000
-1.901426e+001 6.870093e+001 1.541133e+001
2.235194e+000 1.132475e+002 -1.820667e+001
-5.279833e+000 9.500551e+001 -5.005999e+000
-6.677878e+000 8.680339e+001 6.542719e+000
2.609250e+000 6.548436e+001 3.459435e+001
-7.403833e+000 6.666718e+001 3.460387e+001
4.923141e+000 6.430617e+001 3.523006e+001
-8.933081e+000 6.597511e+001 3.531028e+001
1.191676e+000 7.244971e+001 3.107097e+001
-3.754496e+000 7.299481e+001 3.063615e+001
3.593410e+000 7.118456e+001 2.958001e+001
-6.726015e+000 7.301756e+001 2.951981e+001
-4.028069e+000 5.374905e+001 3.799650e+001
-3.791349e+000 5.048829e+001 3.120378e+001
-3.808645e+000 4.989128e+001 2.368847e+001
-3.014797e+000 4.973655e+001 1.619354e+001
-2.731320e+000 5.252127e+001 9.193326e+000
-2.176948e+000 5.639848e+001 2.751941e+000
-1.538941e+000 6.139935e+001 -2.852669e+000
-8.679116e-001 6.723295e+001 -7.580178e+000
-1.106558e-001 7.312212e+001 -1.222476e+001
7.028420e-001 7.895811e+001 -1.692674e+001
