# Supplementary material for: Evolutionary morphology of the rabbit skull
Source: PeerJ. 2016 Sep 22;4:e2453. doi: 10.7717/peerj.2453 (PMC5036099; doi:10.7717/peerj.2453)
Supplement: Supplemental Information 1 [file peerj-04-2453-s001.zip › Kraatz and Sherratt Morphologika files/Bunolagus 56905.txt]

[individuals]
1
[dimensions]
3
[landmarks]
52
[rawpoints]
'#1
-2.147087e+000 6.731062e+001 3.600632e+001
-1.335784e+000 7.871162e+001 3.000969e+001
-1.104574e+000 8.058405e+001 1.989482e+001
-1.299540e+000 8.048782e+001 9.571820e+000
-7.294080e-001 8.967081e+001 -6.613370e-001
-6.307140e-001 9.405279e+001 -4.252148e+000
-1.956240e-001 1.087580e+002 -1.866751e+001
7.758680e-001 1.107682e+002 -1.920827e+001
6.265873e+000 8.846689e+001 5.350172e+000
5.737764e+000 9.527951e+001 -5.914360e+000
-2.362980e-001 1.014023e+002 -2.871540e+001
-3.243840e-001 1.091268e+002 -2.382944e+001
3.326764e+000 7.375728e+001 -9.505034e+000
6.314342e+000 7.611989e+001 -1.119802e+001
4.335573e+000 6.745214e+001 -6.885190e-001
9.394336e+000 6.726514e+001 3.443365e+000
1.152997e+001 9.006238e+001 -1.057844e+000
1.141825e+001 7.038931e+001 8.512270e+000
1.331939e+001 6.886530e+001 9.060052e+000
9999 9999 9999
1.335240e+001 9.404711e+001 -2.443058e+000
-1.795971e+000 7.586854e+001 3.266655e+000
-7.144976e+000 7.488486e+001 -9.976273e+000
-9.708473e+000 7.677294e+001 -1.123742e+001
-1.447112e+001 9.590431e+001 -2.847580e+000
-1.330934e+001 9.147249e+001 -9.657550e-001
-8.829606e+000 6.763005e+001 -1.000135e+000
-1.404088e+001 6.830642e+001 3.205990e+000
-1.524647e+001 7.188477e+001 8.514681e+000
-1.689271e+001 7.015595e+001 9.300176e+000
-1.768019e+001 7.256985e+001 1.481895e+001
-9.948960e-001 1.108743e+002 -1.925104e+001
-6.915634e+000 9.616498e+001 -5.593714e+000
-7.838583e+000 8.912309e+001 5.555927e+000
3.860558e+000 7.326340e+001 3.317879e+001
-6.822720e+000 7.365990e+001 3.325497e+001
5.546704e+000 7.262723e+001 3.393776e+001
-8.614448e+000 7.313455e+001 3.398326e+001
9.944340e-001 7.919807e+001 2.927015e+001
-3.353387e+000 7.928647e+001 2.877272e+001
3.677746e+000 7.823409e+001 2.713700e+001
-5.838453e+000 7.910973e+001 2.711548e+001
-2.637040e+000 6.119926e+001 3.712489e+001
-2.692971e+000 5.770261e+001 3.119910e+001
-2.306420e+000 5.668668e+001 2.440388e+001
-2.282203e+000 5.609160e+001 1.754944e+001
-2.022369e+000 5.786802e+001 1.090707e+001
-1.859069e+000 6.146740e+001 5.045026e+000
-1.684948e+000 6.494499e+001 -8.898515e-001
-1.600124e+000 6.985654e+001 -5.708280e+000
-1.566372e+000 7.484741e+001 -1.044513e+001
-1.558458e+000 7.984711e+001 -1.517276e+001
