# Supplementary material for: Evolutionary morphology of the rabbit skull
Source: PeerJ. 2016 Sep 22;4:e2453. doi: 10.7717/peerj.2453 (PMC5036099; doi:10.7717/peerj.2453)
Supplement: Supplemental Information 1 [file peerj-04-2453-s001.zip › Kraatz and Sherratt Morphologika files/Caprolagus 54852.txt]

[individuals]
1
[dimensions]
3
[landmarks]
52
[rawpoints]
'#1
4.106880e-001 5.838545e+001 3.370896e+001
5.780950e-001 7.100003e+001 3.238581e+001
5.335450e-001 7.379115e+001 2.085941e+001
2.529150e-001 7.467227e+001 1.026841e+001
6.538030e-001 8.880225e+001 7.596600e-002
5.955460e-001 9.377646e+001 -7.843475e+000
3.200940e-001 1.094060e+002 -1.959027e+001
2.614018e+000 1.103290e+002 -1.993504e+001
9.129965e+000 8.595125e+001 7.888691e+000
8.519395e+000 9.632622e+001 -7.828159e+000
-2.562920e-001 1.100655e+002 -3.425003e+001
1.975410e-001 1.141827e+002 -2.506257e+001
4.287695e+000 7.734112e+001 -1.925176e+001
7.063682e+000 7.751826e+001 -1.828634e+001
8.273033e+000 6.392409e+001 -4.379607e+000
1.096964e+001 6.405567e+001 -2.015707e+000
1.570386e+001 8.617915e+001 1.067585e+000
1.239483e+001 6.269476e+001 4.380157e+000
1.433939e+001 5.980883e+001 5.730124e+000
1.880527e+001 6.213014e+001 1.148274e+001
1.655763e+001 9.149750e+001 -7.122879e+000
-4.082070e-001 7.101655e+001 2.868565e+000
-5.987041e+000 7.722641e+001 -1.884144e+001
-8.711191e+000 7.833564e+001 -1.826117e+001
-1.557583e+001 9.292470e+001 -6.029045e+000
-1.502779e+001 8.758680e+001 2.370710e+000
-9.222260e+000 6.396056e+001 -4.152806e+000
9999 9999 9999
-1.355122e+001 6.368005e+001 5.351963e+000
-1.548198e+001 6.061954e+001 6.696965e+000
-1.752876e+001 6.143891e+001 1.673523e+001
-1.312830e+000 1.115212e+002 -1.911729e+001
-8.157342e+000 9.712093e+001 -7.035551e+000
-8.352345e+000 8.681924e+001 8.394096e+000
7.254381e+000 6.500502e+001 3.359375e+001
-5.667587e+000 6.454753e+001 3.379001e+001
9.188795e+000 6.360952e+001 3.396932e+001
-7.596783e+000 6.379269e+001 3.451077e+001
3.367236e+000 7.212064e+001 3.060440e+001
-1.657073e+000 7.199095e+001 3.041530e+001
7.474895e+000 7.096857e+001 2.683763e+001
-5.881951e+000 7.158566e+001 2.747232e+001
2.898290e-001 4.933217e+001 3.235065e+001
-3.378868e-001 4.739220e+001 2.455487e+001
-4.955101e-001 4.837659e+001 1.655828e+001
-5.506696e-001 5.054182e+001 8.797075e+000
-5.011539e-001 5.470923e+001 1.899837e+000
-4.860064e-001 5.973432e+001 -4.399496e+000
-4.982611e-001 6.567534e+001 -9.843656e+000
-5.537040e-001 7.201157e+001 -1.482197e+001
-6.723101e-001 7.788658e+001 -2.033670e+001
-8.329020e-001 8.438924e+001 -2.509234e+001
