# Supplementary material for: Evolutionary morphology of the rabbit skull
Source: PeerJ. 2016 Sep 22;4:e2453. doi: 10.7717/peerj.2453 (PMC5036099; doi:10.7717/peerj.2453)
Supplement: Supplemental Information 1 [file peerj-04-2453-s001.zip › Kraatz and Sherratt Morphologika files/L americanus 27289.txt]

[individuals]
1
[dimensions]
3
[landmarks]
52
[rawpoints]
'#1
-1.665670e-001 4.181319e+001 3.913072e+001
-6.146300e-002 5.033150e+001 3.140582e+001
1.203670e-001 4.817049e+001 2.255250e+001
-1.839530e-001 4.482211e+001 1.393714e+001
-1.895530e-001 4.998026e+001 3.041390e-001
3.151900e-002 5.209801e+001 -4.490568e+000
-1.132330e-001 5.977506e+001 -2.174420e+001
1.030092e+000 6.172944e+001 -2.326867e+001
6.792800e+000 5.123565e+001 7.033895e+000
6.169242e+000 5.279162e+001 -6.327881e+000
-3.578620e-001 5.059723e+001 -2.994974e+001
-1.522400e-001 5.902211e+001 -2.718040e+001
3.823342e+000 3.389420e+001 -5.610456e+000
7.805964e+000 3.392772e+001 -5.546149e+000
6.222688e+000 2.918588e+001 5.895346e+000
9.593787e+000 2.978364e+001 1.006420e+001
1.303708e+001 4.982383e+001 1.178860e+000
1.249080e+001 3.515936e+001 1.580112e+001
1.432694e+001 3.395115e+001 1.688234e+001
1.621219e+001 3.730462e+001 2.167763e+001
1.296752e+001 5.266655e+001 -5.283695e+000
-3.711870e-001 3.845101e+001 9.975048e+000
-7.422760e+000 3.395523e+001 -5.435312e+000
-8.979091e+000 3.422665e+001 -5.265823e+000
-1.386209e+001 5.270393e+001 -5.330132e+000
-1.312988e+001 5.001070e+001 1.200962e+000
-7.053385e+000 2.922444e+001 6.150964e+000
-1.061415e+001 2.934036e+001 9.687240e+000
-1.257426e+001 3.361038e+001 1.530117e+001
-1.457591e+001 3.361839e+001 1.701650e+001
-1.672665e+001 3.788825e+001 2.197058e+001
-8.464010e-001 6.204674e+001 -2.330832e+001
-6.540762e+000 5.299703e+001 -6.427135e+000
-7.320316e+000 5.173558e+001 6.986341e+000
4.071035e+000 4.621949e+001 3.654573e+001
-4.472034e+000 4.630008e+001 3.627492e+001
5.574902e+000 4.477652e+001 3.691640e+001
-6.252288e+000 4.500281e+001 3.664804e+001
1.926424e+000 5.041545e+001 3.025583e+001
-1.560356e+000 5.042607e+001 3.023248e+001
5.044168e+000 4.909997e+001 2.900535e+001
-5.007910e+000 4.919061e+001 2.864195e+001
-7.221640e-001 3.774810e+001 4.161605e+001
-8.079824e-001 3.211123e+001 3.776669e+001
-1.382964e-001 2.816382e+001 3.223756e+001
-2.461610e-001 2.601106e+001 2.576111e+001
-4.337900e-001 2.518149e+001 1.898780e+001
-5.793596e-001 2.563281e+001 1.217818e+001
-7.590341e-001 2.748783e+001 5.611653e+000
-8.817780e-001 3.084093e+001 -3.337235e-001
-8.549814e-001 3.430924e+001 -6.213638e+000
-8.721220e-001 3.728989e+001 -1.235425e+001
