# Supplementary material for: Evolutionary morphology of the rabbit skull
Source: PeerJ. 2016 Sep 22;4:e2453. doi: 10.7717/peerj.2453 (PMC5036099; doi:10.7717/peerj.2453)
Supplement: Supplemental Information 1 [file peerj-04-2453-s001.zip › Kraatz and Sherratt Morphologika files/L americanus 70391.txt]

[individuals]
1
[dimensions]
3
[landmarks]
52
[rawpoints]
'#1
-2.146341e+001 5.550817e+001 -8.666090e+000
-1.595263e+001 4.606289e+001 -1.140275e+001
-1.868757e+001 3.808456e+001 -6.956251e+000
-2.142913e+001 3.041840e+001 -2.382591e+000
-1.825974e+001 1.671227e+001 -2.640785e+000
-1.728165e+001 1.154700e+001 -2.358979e+000
-1.312139e+001 -6.008921e+000 -2.967087e+000
-1.107994e+001 -7.953907e+000 -3.174408e+000
-1.240685e+001 2.421248e+001 -3.457320e-001
-1.304523e+001 1.073322e+001 1.765293e+000
-2.015514e+001 -1.299062e+001 5.343178e+000
-1.358278e+001 -1.173703e+001 -1.470884e+000
-2.563231e+001 1.417810e+001 1.530804e+001
-2.438744e+001 1.464225e+001 1.590747e+001
-2.848823e+001 2.795431e+001 1.472491e+001
-2.346235e+001 3.416107e+001 1.510845e+001
-9.708286e+000 1.952143e+001 6.164742e+000
-1.916359e+001 3.629242e+001 1.252814e+001
-1.803811e+001 3.778125e+001 1.385956e+001
-1.359585e+001 4.151340e+001 1.161684e+001
-9.075895e+000 1.297436e+001 6.697895e+000
-2.628609e+001 2.685675e+001 3.445822e+000
-3.541455e+001 1.233103e+001 5.557051e+000
-3.592596e+001 1.181970e+001 4.079671e+000
-2.637039e+001 9.221205e+000 -1.060098e+001
-2.793898e+001 1.575321e+001 -1.067502e+001
-3.767257e+001 2.605683e+001 5.646241e+000
-3.942876e+001 3.086592e+001 -5.021650e-001
-3.663286e+001 3.273166e+001 -5.198372e+000
-3.883017e+001 3.336600e+001 -6.583460e+000
-3.732650e+001 3.639944e+001 -1.189690e+001
-1.224861e+001 -8.288486e+000 -4.497881e+000
-2.163004e+001 8.861441e+000 -6.346331e+000
-2.182600e+001 2.212462e+001 -9.779873e+000
-1.536085e+001 5.187748e+001 -6.735022e+000
-2.206194e+001 5.075563e+001 -1.305521e+001
-1.450905e+001 5.335366e+001 -5.459526e+000
-2.344150e+001 5.146835e+001 -1.444709e+001
-1.499321e+001 4.509772e+001 -9.726711e+000
-1.746858e+001 4.454538e+001 -1.189601e+001
-1.367668e+001 4.502319e+001 -6.617126e+000
-2.047671e+001 4.372489e+001 -1.318903e+001
-2.444346e+001 5.947639e+001 -6.892959e+000
-2.818391e+001 5.671008e+001 -2.016093e+000
-3.100880e+001 5.220586e+001 2.128231e+000
-3.372393e+001 4.733768e+001 5.917744e+000
-3.507614e+001 4.123040e+001 8.428526e+000
-3.568857e+001 3.475122e+001 1.018292e+001
-3.512160e+001 2.808182e+001 1.097671e+001
-3.317860e+001 2.163651e+001 1.063795e+001
-3.118986e+001 1.520700e+001 1.025615e+001
-2.930560e+001 8.736156e+000 1.019993e+001
