# Supplementary material for: Evolutionary morphology of the rabbit skull
Source: PeerJ. 2016 Sep 22;4:e2453. doi: 10.7717/peerj.2453 (PMC5036099; doi:10.7717/peerj.2453)
Supplement: Supplemental Information 1 [file peerj-04-2453-s001.zip › Kraatz and Sherratt Morphologika files/L americanus 70392.txt]

[individuals]
1
[dimensions]
3
[landmarks]
52
[rawpoints]
'#1
2.232883e+000 1.557439e+000 -3.409354e+001
8.729868e+000 1.899304e+000 -2.574519e+001
4.801748e+000 1.006011e+000 -1.731133e+001
7.876700e-001 1.644420e-001 -8.795778e+000
4.706938e+000 -3.431580e-001 4.300820e+000
5.640009e+000 -7.229320e-001 1.121601e+001
1.014946e+001 -1.372699e+000 3.005597e+001
1.189472e+001 -2.574350e-001 3.202104e+001
6.085384e+000 7.116426e+000 -9.579260e-001
5.722908e+000 5.657314e+000 1.271864e+001
-4.052330e-001 -2.929051e+000 3.593536e+001
8.704233e+000 -1.676725e+000 3.483794e+001
-1.254737e+001 2.464259e+000 9.767149e+000
-1.246744e+001 5.477099e+000 1.025536e+001
-1.627167e+001 3.792145e+000 -2.955606e+000
-1.464845e+001 8.931655e+000 -8.541527e+000
2.799103e+000 1.252265e+001 5.067461e+000
-1.068454e+001 1.330257e+001 -1.026548e+001
-1.085003e+001 1.344217e+001 -1.246961e+001
-6.760771e+000 1.548575e+001 -1.686054e+001
3.895765e+000 1.232139e+001 1.147665e+001
-6.795207e+000 -1.162268e+000 -5.472331e+000
-1.153875e+001 -7.424624e+000 8.848144e+000
-1.037221e+001 -1.144812e+001 9.131973e+000
6.740726e+000 -1.416940e+001 1.010095e+001
5.452465e+000 -1.337029e+001 3.688762e+000
-1.446466e+001 -9.150342e+000 -3.735117e+000
-1.219149e+001 -1.252936e+001 -9.960497e+000
-7.654289e+000 -1.350732e+001 -1.236467e+001
-6.988943e+000 -1.607376e+001 -1.383444e+001
-2.571512e+000 -1.600209e+001 -1.860615e+001
1.197357e+001 -1.998302e+000 3.176914e+001
6.799068e+000 -6.855516e+000 1.244473e+001
7.841713e+000 -6.344152e+000 -1.765225e+000
5.338615e+000 6.270074e+000 -3.064127e+001
5.660618e+000 -3.328776e+000 -3.076914e+001
3.793035e+000 7.645405e+000 -3.163917e+001
5.503684e+000 -4.703338e+000 -3.216877e+001
8.026112e+000 3.938746e+000 -2.406050e+001
8.378235e+000 -3.068700e-002 -2.419366e+001
6.450356e+000 6.411174e+000 -2.315268e+001
7.657166e+000 -3.179588e+000 -2.375981e+001
-2.177006e+000 9.748710e-001 -3.756792e+001
-7.632842e+000 6.342237e-001 -3.389709e+001
-1.238021e+001 -6.743224e-001 -2.952576e+001
-1.544952e+001 -1.698218e+000 -2.379135e+001
-1.680052e+001 -2.520590e+000 -1.739962e+001
-1.757550e+001 -3.252990e+000 -1.090168e+001
-1.697356e+001 -3.589754e+000 -4.353203e+000
-1.452828e+001 -3.415795e+000 1.758210e+000
-1.230612e+001 -3.164342e+000 7.951523e+000
-1.063166e+001 -2.921204e+000 1.431489e+001
