# Supplementary material for: Evolutionary morphology of the rabbit skull
Source: PeerJ. 2016 Sep 22;4:e2453. doi: 10.7717/peerj.2453 (PMC5036099; doi:10.7717/peerj.2453)
Supplement: Supplemental Information 1 [file peerj-04-2453-s001.zip › Kraatz and Sherratt Morphologika files/L americanus 70393.txt]

[individuals]
1
[dimensions]
3
[landmarks]
52
[rawpoints]
'#1
-3.805760e-001 -7.571950e-001 -3.352389e+001
2.804650e-001 5.701687e+000 -2.576996e+001
9.731100e-002 2.024509e+000 -1.703961e+001
3.484500e-002 -2.259104e+000 -8.128127e+000
6.409730e-001 2.728483e+000 5.541397e+000
8.056830e-001 4.480793e+000 1.115146e+001
1.816972e+000 1.109611e+001 2.974945e+001
1.122510e+000 1.315244e+001 3.183358e+001
-5.931329e+000 5.253515e+000 -1.253955e+000
-5.344181e+000 5.488966e+000 1.289433e+001
1.243450e+000 8.112350e-001 3.799635e+001
1.904629e+000 1.064975e+001 3.554748e+001
-7.174516e+000 -1.245566e+001 1.256723e+001
-8.920964e+000 -1.242706e+001 1.177611e+001
-7.593610e+000 -1.700353e+001 3.025100e-002
-1.188682e+001 -1.734208e+001 -2.877089e+000
-1.211942e+001 3.658882e+000 5.149163e+000
-1.257219e+001 -1.070073e+001 -1.056502e+001
-1.509462e+001 -1.065136e+001 -1.174188e+001
-1.632113e+001 -6.028294e+000 -1.742199e+001
-1.193636e+001 5.345480e+000 1.161276e+001
-5.277150e-001 -9.059618e+000 -4.589086e+000
5.232175e+000 -1.363903e+001 1.202085e+001
7.199901e+000 -1.404967e+001 1.126324e+001
1.355061e+001 2.761243e+000 1.121776e+001
1.337060e+001 5.172420e-001 4.823113e+000
4.188704e+000 -1.811294e+001 -4.778430e-001
8.557286e+000 -1.683552e+001 -6.911988e+000
1.042844e+001 -1.436275e+001 -1.083773e+001
1.277546e+001 -1.364348e+001 -1.227492e+001
1.546295e+001 -8.873796e+000 -1.768357e+001
2.987543e+000 1.284816e+001 3.167865e+001
7.500312e+000 4.523571e+000 1.260783e+001
7.210647e+000 4.020481e+000 -1.488159e+000
-4.487456e+000 3.003518e+000 -3.016236e+001
4.625595e+000 2.044069e+000 -3.026580e+001
-6.687487e+000 1.922536e+000 -3.101771e+001
6.659987e+000 8.496790e-001 -3.092202e+001
-2.124784e+000 5.797752e+000 -2.446465e+001
2.829323e+000 5.103424e+000 -2.429111e+001
-4.102925e+000 4.547413e+000 -2.261783e+001
4.791489e+000 3.493835e+000 -2.279110e+001
-4.039160e-001 -6.188398e+000 -3.638578e+001
-9.154523e-001 -1.161774e+001 -3.254151e+001
-1.349116e+000 -1.544383e+001 -2.709251e+001
-1.595209e+000 -1.843893e+001 -2.113544e+001
-1.672301e+000 -1.953202e+001 -1.455420e+001
-1.644893e+000 -2.011910e+001 -7.907959e+000
-1.404360e+000 -1.887768e+001 -1.356334e+000
-1.041677e+000 -1.648131e+001 4.860260e+000
-6.076334e-001 -1.372501e+001 1.092102e+001
-2.262370e-001 -1.137399e+001 1.715376e+001
