# Supplementary material for: Evolutionary morphology of the rabbit skull
Source: PeerJ. 2016 Sep 22;4:e2453. doi: 10.7717/peerj.2453 (PMC5036099; doi:10.7717/peerj.2453)
Supplement: Supplemental Information 1 [file peerj-04-2453-s001.zip › Kraatz and Sherratt Morphologika files/L americanus 93733.txt]

[individuals]
1
[dimensions]
3
[landmarks]
52
[rawpoints]
'#1
2.176968e+000 3.602913e+000 -3.360043e+001
3.727262e+000 9.674902e+000 -2.459300e+001
2.293820e+000 5.791325e+000 -1.713410e+001
5.638700e-001 7.789990e-001 -9.448307e+000
5.954290e-001 2.555386e+000 5.818714e+000
6.476660e-001 3.498875e+000 1.049181e+001
1.069795e+000 8.074207e+000 2.815998e+001
6.720040e-001 1.048923e+001 3.001617e+001
-5.190473e+000 8.384487e+000 -1.248833e+000
-5.413749e+000 6.120157e+000 1.170218e+001
-1.555395e+000 -1.837390e+000 3.363776e+001
5.430580e-001 6.590650e+000 3.316257e+001
-1.058756e+001 -1.104507e+001 6.609814e+000
-1.205100e+001 -1.031400e+001 6.537643e+000
-9.338050e+000 -1.333831e+001 -5.494350e+000
-1.173328e+001 -1.340678e+001 -6.037857e+000
-1.090669e+001 5.793274e+000 3.007418e+000
-1.363589e+001 -5.437622e+000 -1.426292e+001
-1.551404e+001 -4.558542e+000 -1.575116e+001
-1.546731e+001 3.653850e-001 -1.865910e+001
-1.133755e+001 8.160682e+000 8.618729e+000
-1.547858e+000 -6.287649e+000 -6.957996e+000
3.416798e+000 -1.481433e+001 7.166841e+000
5.193075e+000 -1.481400e+001 7.422930e+000
1.300490e+001 1.645338e+000 9.925804e+000
1.258114e+001 -7.647970e-001 4.318173e+000
2.304958e+000 -1.658671e+001 -4.717849e+000
9999 9999 9999
9.995864e+000 -1.065421e+001 -1.339339e+001
1.247227e+001 -1.186707e+001 -1.427199e+001
1.522074e+001 -7.242954e+000 -1.712257e+001
2.541643e+000 1.029381e+001 2.994919e+001
7.263783e+000 2.979889e+000 1.224840e+001
7.647929e+000 3.807507e+000 -1.352563e+000
-1.433706e+000 8.487606e+000 -2.985201e+001
7.900276e+000 6.128548e+000 -2.957866e+001
-3.640108e+000 8.276491e+000 -3.125849e+001
9.570573e+000 5.119301e+000 -3.061087e+001
1.091930e+000 1.014441e+001 -2.341514e+001
4.971292e+000 8.787401e+000 -2.277259e+001
-1.164853e+000 9.031097e+000 -2.224786e+001
7.099743e+000 7.321495e+000 -2.176930e+001
1.148544e+000 -2.858640e-001 -3.705202e+001
-6.087236e-001 -5.694677e+000 -3.482710e+001
-1.566524e+000 -9.867979e+000 -3.047261e+001
-2.396513e+000 -1.364841e+001 -2.574908e+001
-2.886943e+000 -1.554261e+001 -1.996428e+001
-3.128801e+000 -1.661471e+001 -1.395710e+001
-3.489064e+000 -1.690575e+001 -7.867830e+000
-3.555307e+000 -1.590749e+001 -1.843432e+000
-3.497280e+000 -1.421704e+001 4.024516e+000
-3.571459e+000 -1.278683e+001 9.961102e+000
