# Supplementary material for: Evolutionary morphology of the rabbit skull
Source: PeerJ. 2016 Sep 22;4:e2453. doi: 10.7717/peerj.2453 (PMC5036099; doi:10.7717/peerj.2453)
Supplement: Supplemental Information 1 [file peerj-04-2453-s001.zip › Kraatz and Sherratt Morphologika files/L americanus 93737.txt]

[individuals]
1
[dimensions]
3
[landmarks]
52
[rawpoints]
'#1
1.225363e+000 7.170310e+001 3.620582e+001
1.131565e+000 8.169092e+001 3.172614e+001
9.866660e-001 8.248083e+001 2.159566e+001
5.942690e-001 8.320206e+001 1.079522e+001
1.160272e+000 9.439824e+001 1.114223e+000
1.071823e+000 9.962768e+001 -4.263851e+000
1.367143e+000 1.135765e+002 -1.807360e+001
2.246978e+000 1.161564e+002 -1.863814e+001
8.887186e+000 9.233566e+001 8.465683e+000
7.771181e+000 1.004189e+002 -5.531349e+000
5.523640e-001 1.063849e+002 -3.023547e+001
1.092750e+000 1.143289e+002 -2.385224e+001
7.465902e+000 7.934501e+001 -1.273965e+001
8.891919e+000 8.037210e+001 -1.325104e+001
6.644861e+000 7.071873e+001 -3.739699e+000
1.202146e+001 6.930547e+001 1.156143e+000
1.503225e+001 9.280001e+001 1.241648e+000
1.285022e+001 7.205977e+001 7.461777e+000
1.508593e+001 7.069997e+001 8.532299e+000
1.749315e+001 7.295984e+001 1.529816e+001
1.597839e+001 9.879819e+001 -4.183863e+000
6.723300e-002 7.733495e+001 3.904888e+000
-7.881958e+000 8.018234e+001 -1.233043e+001
-9.361233e+000 8.090704e+001 -1.264608e+001
-1.362329e+001 1.005844e+002 -2.274415e+000
-1.315103e+001 9.455785e+001 2.781170e+000
-6.851591e+000 7.208101e+001 -3.128796e+000
-1.166853e+001 7.037364e+001 1.121570e-001
-1.271000e+001 7.306632e+001 8.189835e+000
-1.392949e+001 7.096716e+001 1.003315e+001
-1.617653e+001 7.367282e+001 1.620403e+001
4.496860e-001 1.166507e+002 -1.855510e+001
-4.985364e+000 1.014765e+002 -4.830631e+000
-6.034729e+000 9.294342e+001 9.097271e+000
5.572813e+000 7.633585e+001 3.553767e+001
-3.711766e+000 7.610286e+001 3.541059e+001
8.657012e+000 7.384962e+001 3.557725e+001
-5.759089e+000 7.497169e+001 3.593977e+001
4.049222e+000 8.135444e+001 2.988419e+001
-7.730650e-001 8.210646e+001 3.000271e+001
6.337426e+000 8.055560e+001 2.798414e+001
-3.511471e+000 8.129880e+001 2.827814e+001
6.781340e-001 6.515276e+001 3.717531e+001
-6.968964e-001 6.177505e+001 3.100690e+001
-8.666808e-001 6.032628e+001 2.399029e+001
-4.797089e-001 6.027573e+001 1.683476e+001
2.786749e-002 6.117786e+001 9.744456e+000
5.348534e-001 6.451297e+001 3.421988e+000
9.345992e-001 6.854633e+001 -2.487864e+000
8.838718e-001 7.386874e+001 -7.286043e+000
5.569780e-001 7.936914e+001 -1.186792e+001
-7.681600e-002 8.449954e+001 -1.683072e+001
