# Supplementary material for: Evolutionary morphology of the rabbit skull
Source: PeerJ. 2016 Sep 22;4:e2453. doi: 10.7717/peerj.2453 (PMC5036099; doi:10.7717/peerj.2453)
Supplement: Supplemental Information 1 [file peerj-04-2453-s001.zip › Kraatz and Sherratt Morphologika files/L americanus 93743.txt]

[individuals]
1
[dimensions]
3
[landmarks]
52
[rawpoints]
'#1
2.396000e-003 2.185984e+000 -3.286059e+001
8.217342e+000 2.649958e+000 -2.316434e+001
4.266460e+000 1.856415e+000 -1.461754e+001
-7.410340e-001 9.013040e-001 -5.154006e+000
3.766506e+000 1.009513e+000 9.054756e+000
4.866268e+000 6.760710e-001 1.508742e+001
1.017418e+001 8.314590e-001 3.260486e+001
1.245825e+001 2.026193e+000 3.496625e+001
5.266644e+000 8.621681e+000 2.438919e+000
5.227196e+000 7.751889e+000 1.743810e+001
6.513920e-001 -4.809700e-002 4.101038e+001
9.954767e+000 5.456470e-001 3.900090e+001
-1.531333e+001 5.266933e+000 1.391856e+001
-1.432577e+001 7.205133e+000 1.636938e+001
-1.812604e+001 5.301709e+000 1.919044e+000
-1.770582e+001 9.334024e+000 -1.824064e+000
1.298176e+000 1.485710e+001 9.498638e+000
-1.074515e+001 1.515681e+001 -7.238194e+000
-1.271271e+001 1.518145e+001 -9.463048e+000
-9.063404e+000 1.766740e+001 -1.384167e+001
3.477610e+000 1.425693e+001 1.715651e+001
-8.457500e+000 -1.314000e-002 -3.254084e+000
-1.433989e+001 -7.162825e+000 1.324216e+001
-1.324859e+001 -9.280461e+000 1.446521e+001
5.932040e+000 -1.314266e+001 1.629372e+001
4.449928e+000 -1.297357e+001 8.412794e+000
-1.729605e+001 -6.446750e+000 9.427110e-001
-1.718026e+001 -1.076403e+001 -1.717290e-001
-7.957424e+000 -1.357636e+001 -9.104151e+000
-1.016745e+001 -1.521924e+001 -1.085073e+001
-5.405285e+000 -1.633485e+001 -1.514489e+001
1.286005e+001 -2.348080e-001 3.479486e+001
6.848633e+000 -5.574385e+000 1.683120e+001
6.834201e+000 -5.875100e+000 1.957891e+000
3.980165e+000 7.448132e+000 -2.817248e+001
5.111420e+000 -2.441465e+000 -2.884584e+001
4.109239e+000 9.930490e+000 -2.900535e+001
5.657738e+000 -4.551209e+000 -2.985644e+001
7.506910e+000 4.924510e+000 -2.185614e+001
7.830477e+000 4.809630e-001 -2.205069e+001
4.975655e+000 7.407178e+000 -2.049414e+001
6.493443e+000 -2.726752e+000 -2.086692e+001
-4.357227e+000 2.085289e+000 -3.676819e+001
-1.062542e+001 2.117828e+000 -3.352405e+001
-1.474760e+001 1.496102e+000 -2.782815e+001
-1.834377e+001 1.049371e+000 -2.177108e+001
-1.980830e+001 3.822310e-001 -1.489849e+001
-1.998788e+001 -1.585442e-001 -7.863038e+000
-1.968342e+001 -6.502685e-001 -8.282888e-001
-1.766981e+001 -9.910262e-001 5.928313e+000
-1.536403e+001 -1.222088e+000 1.259556e+001
-1.305649e+001 -1.430520e+000 1.926296e+001
