# Supplementary material for: Evolutionary morphology of the rabbit skull
Source: PeerJ. 2016 Sep 22;4:e2453. doi: 10.7717/peerj.2453 (PMC5036099; doi:10.7717/peerj.2453)
Supplement: Supplemental Information 1 [file peerj-04-2453-s001.zip › Kraatz and Sherratt Morphologika files/L americanus 93745.txt]

[individuals]
1
[dimensions]
3
[landmarks]
52
[rawpoints]
'#1
-7.256280e-001 4.530005e+001 3.730439e+001
-4.545200e-001 5.144604e+001 2.893587e+001
-3.161500e-001 4.731433e+001 2.022457e+001
-5.484410e-001 4.267179e+001 1.159138e+001
-1.584410e-001 4.660258e+001 -2.471190e+000
-2.500160e-001 4.761803e+001 -7.858463e+000
-3.046000e-003 5.372588e+001 -2.483487e+001
8.068410e-001 5.598425e+001 -2.650576e+001
7.318060e+000 4.824342e+001 5.203911e+000
5.814427e+000 4.828027e+001 -9.380252e+000
-7.829070e-001 4.353303e+001 -3.245503e+001
-1.582060e-001 5.283614e+001 -3.026324e+001
4.097593e+000 2.925279e+001 -6.731754e+000
6.820845e+000 2.945311e+001 -7.094807e+000
4.964746e+000 2.594586e+001 6.395150e+000
9.162702e+000 2.646998e+001 9.438884e+000
1.311645e+001 4.537576e+001 -1.303630e+000
1.294809e+001 3.326557e+001 1.452465e+001
1.358371e+001 3.166886e+001 1.669359e+001
1.516600e+001 3.513631e+001 1.977869e+001
1.342606e+001 4.750621e+001 -7.653341e+000
-9.113030e-001 3.519908e+001 8.836430e+000
-6.771899e+000 2.950703e+001 -6.446075e+000
-9.486689e+000 3.008364e+001 -6.748858e+000
-1.411183e+001 4.898288e+001 -7.286602e+000
-1.366558e+001 4.613716e+001 -1.053318e+000
-7.016684e+000 2.569042e+001 5.852886e+000
-1.166048e+001 2.721198e+001 9.545067e+000
-1.272895e+001 3.296035e+001 1.491441e+001
-1.479930e+001 3.299541e+001 1.675975e+001
-1.722077e+001 3.677145e+001 1.886937e+001
-8.478380e-001 5.578325e+001 -2.651583e+001
-7.121410e+000 4.865297e+001 -9.071606e+000
-7.841004e+000 4.893008e+001 5.318768e+000
4.462276e+000 4.809852e+001 3.359563e+001
-5.732480e+000 4.828608e+001 3.307705e+001
6.395489e+000 4.693699e+001 3.436829e+001
-7.982368e+000 4.838315e+001 3.411749e+001
1.818249e+000 5.099358e+001 2.718154e+001
-2.913952e+000 5.091262e+001 2.706917e+001
4.692389e+000 4.922578e+001 2.628057e+001
-5.691578e+000 4.950420e+001 2.659966e+001
-9.723880e-001 4.015210e+001 4.087574e+001
-6.204462e-001 3.420654e+001 3.779614e+001
-8.130374e-001 2.993322e+001 3.263256e+001
-1.273804e+000 2.702469e+001 2.660872e+001
-1.755101e+000 2.513762e+001 2.019263e+001
-2.285839e+000 2.432447e+001 1.355820e+001
-2.527165e+000 2.534486e+001 6.935535e+000
-2.311383e+000 2.716530e+001 4.859492e-001
-2.279481e+000 2.912516e+001 -5.926359e+000
-1.698633e+000 3.129726e+001 -1.224323e+001
