# Supplementary material for: Evolutionary morphology of the rabbit skull
Source: PeerJ. 2016 Sep 22;4:e2453. doi: 10.7717/peerj.2453 (PMC5036099; doi:10.7717/peerj.2453)
Supplement: Supplemental Information 1 [file peerj-04-2453-s001.zip › Kraatz and Sherratt Morphologika files/L americanus 93747.txt]

[individuals]
1
[dimensions]
3
[landmarks]
52
[rawpoints]
'#1
-1.831755e+000 4.400553e+001 3.830416e+001
-1.263932e+000 5.230883e+001 3.039280e+001
-1.539898e+000 4.832943e+001 2.075739e+001
-1.649772e+000 4.459988e+001 1.158106e+001
-1.380550e+000 4.822979e+001 -1.979622e+000
-1.178539e+000 4.977272e+001 -7.861053e+000
-4.313130e-001 5.697731e+001 -2.619577e+001
8.950290e-001 5.908632e+001 -2.785534e+001
5.485851e+000 4.962753e+001 5.309212e+000
4.374664e+000 5.027522e+001 -1.027701e+001
-7.418970e-001 4.809631e+001 -3.454726e+001
-4.441250e-001 5.657639e+001 -3.240485e+001
4.367651e+000 3.083378e+001 -6.105175e+000
5.512762e+000 3.091199e+001 -5.925902e+000
4.139290e+000 2.848252e+001 5.967693e+000
8.446173e+000 2.981711e+001 1.165298e+001
1.163907e+001 4.811577e+001 -7.409860e-001
1.109761e+001 3.487241e+001 1.379692e+001
1.174319e+001 3.325603e+001 1.561977e+001
1.345891e+001 3.684484e+001 2.089044e+001
1.178845e+001 5.055643e+001 -6.986809e+000
-1.974722e+000 3.811633e+001 7.210183e+000
-9.030041e+000 3.180370e+001 -6.542486e+000
-1.029009e+001 3.218387e+001 -6.505312e+000
-1.487600e+001 5.191740e+001 -7.506981e+000
-1.405889e+001 4.955581e+001 -1.148659e+000
-9.164934e+000 2.886281e+001 5.684506e+000
-1.390645e+001 3.006525e+001 9.407793e+000
-1.502203e+001 3.551497e+001 1.339972e+001
-1.650910e+001 3.514456e+001 1.528642e+001
-1.793826e+001 3.892022e+001 2.078327e+001
-1.391770e+000 5.956773e+001 -2.779726e+001
-7.003510e+000 5.132927e+001 -9.304134e+000
-8.575611e+000 5.056951e+001 5.110764e+000
2.791617e+000 4.809252e+001 3.482383e+001
-6.164697e+000 4.858848e+001 3.480300e+001
4.756621e+000 4.681099e+001 3.611394e+001
-8.426745e+000 4.802635e+001 3.581315e+001
6.320450e-001 5.141950e+001 2.852987e+001
-2.823253e+000 5.184495e+001 2.839868e+001
3.447355e+000 5.005395e+001 2.724701e+001
-6.276359e+000 5.094034e+001 2.688660e+001
-1.996380e+000 3.912210e+001 4.118063e+001
-1.555820e+000 3.362595e+001 3.715785e+001
-1.464300e+000 2.971004e+001 3.156842e+001
-1.655514e+000 2.715914e+001 2.524074e+001
-2.066485e+000 2.638795e+001 1.847183e+001
-2.369444e+000 2.606037e+001 1.166104e+001
-2.730190e+000 2.716855e+001 4.935701e+000
-2.800484e+000 2.961224e+001 -1.436443e+000
-2.586909e+000 3.198592e+001 -7.832098e+000
-2.064383e+000 3.461476e+001 -1.410893e+001
