# Supplementary material for: Evolutionary morphology of the rabbit skull
Source: PeerJ. 2016 Sep 22;4:e2453. doi: 10.7717/peerj.2453 (PMC5036099; doi:10.7717/peerj.2453)
Supplement: Supplemental Information 1 [file peerj-04-2453-s001.zip › Kraatz and Sherratt Morphologika files/L americanus 93748.txt]

[individuals]
1
[dimensions]
3
[landmarks]
52
[rawpoints]
'#1
-2.086312e+000 4.768866e+001 3.715963e+001
-1.903490e+000 5.450468e+001 2.789789e+001
-1.738153e+000 4.847775e+001 1.923574e+001
-1.329861e+000 4.288599e+001 1.079408e+001
-1.375975e+000 4.449051e+001 -4.258730e+000
-1.211076e+000 4.492792e+001 -9.574235e+000
-1.293322e+000 4.839837e+001 -2.881600e+001
-2.447700e-001 5.085522e+001 -3.130116e+001
5.901061e+000 4.719475e+001 3.169633e+000
4.857417e+000 4.513068e+001 -1.172737e+001
-1.301633e+000 3.832680e+001 -3.628420e+001
-1.323880e+000 4.739866e+001 -3.457790e+001
7.486465e+000 2.742516e+001 -7.075649e+000
5.633602e+000 2.700573e+001 -6.432814e+000
4.711411e+000 2.501500e+001 8.606045e+000
1.026027e+001 2.934549e+001 1.444266e+001
1.200246e+001 4.449586e+001 -2.825871e+000
1.266613e+001 3.502914e+001 1.466412e+001
1.402795e+001 3.394950e+001 1.675058e+001
1.540774e+001 3.828157e+001 2.009890e+001
1.225588e+001 4.564425e+001 -1.009910e+001
-1.358984e+000 3.492731e+001 8.684026e+000
-8.080061e+000 2.700735e+001 -6.430749e+000
-9.932207e+000 2.766973e+001 -6.942492e+000
-1.502792e+001 4.545690e+001 -1.023215e+001
-1.539812e+001 4.433775e+001 -3.177424e+000
-7.781945e+000 2.453123e+001 8.193405e+000
-1.313648e+001 2.894423e+001 1.354629e+001
-1.388990e+001 3.306488e+001 1.485624e+001
-1.666062e+001 3.375591e+001 1.624802e+001
-1.850900e+001 3.837393e+001 1.978555e+001
-2.302019e+000 5.087006e+001 -3.123482e+001
-8.306342e+000 4.493279e+001 -1.172358e+001
-8.632500e+000 4.715819e+001 2.840208e+000
3.042561e+000 5.114679e+001 3.312361e+001
-6.576143e+000 5.131043e+001 3.324640e+001
4.998897e+000 5.016111e+001 3.435180e+001
-9.227317e+000 5.080872e+001 3.420815e+001
7.731000e-001 5.353277e+001 2.615926e+001
-4.672890e+000 5.348920e+001 2.590565e+001
3.126727e+000 5.164906e+001 2.579476e+001
-6.584918e+000 5.186979e+001 2.525707e+001
-1.927198e+000 4.337141e+001 4.018204e+001
-1.684318e+000 3.715400e+001 3.742119e+001
-1.472921e+000 3.197659e+001 3.300700e+001
-1.297848e+000 2.842546e+001 2.720230e+001
-1.147093e+000 2.569856e+001 2.096661e+001
-1.035743e+000 2.400880e+001 1.437401e+001
-9.844509e-001 2.399496e+001 7.566571e+000
-8.681787e-001 2.551614e+001 9.332657e-001
-9.749277e-001 2.677609e+001 -5.755304e+000
-9.641440e-001 2.767764e+001 -1.250241e+001
