# Supplementary material for: Evolutionary morphology of the rabbit skull
Source: PeerJ. 2016 Sep 22;4:e2453. doi: 10.7717/peerj.2453 (PMC5036099; doi:10.7717/peerj.2453)
Supplement: Supplemental Information 1 [file peerj-04-2453-s001.zip › Kraatz and Sherratt Morphologika files/L californicus 28171.txt]

[individuals]
1
[dimensions]
3
[landmarks]
52
[rawpoints]
'#1
1.069467e+000 6.604658e+001 3.577090e+001
1.459971e+000 7.816402e+001 3.093402e+001
1.141178e+000 8.029080e+001 2.105649e+001
8.355670e-001 8.047231e+001 9.576006e+000
9.375780e-001 9.421851e+001 -2.050617e+000
4.323950e-001 9.858617e+001 -5.639059e+000
6.002020e-001 1.146019e+002 -2.051842e+001
2.184874e+000 1.180484e+002 -2.151556e+001
8.831021e+000 9.232948e+001 6.296741e+000
7.186913e+000 1.005748e+002 -7.131663e+000
-1.356530e-001 1.061718e+002 -3.288567e+001
2.330320e-001 1.157830e+002 -2.702280e+001
6.626481e+000 7.707838e+001 -1.239370e+001
9.209107e+000 7.877193e+001 -1.388620e+001
6.682278e+000 6.752879e+001 -4.375496e+000
1.414065e+001 6.570678e+001 3.645789e+000
1.502432e+001 9.128597e+001 -5.429380e-001
1.444256e+001 6.918788e+001 7.361282e+000
1.658258e+001 6.817555e+001 9.064151e+000
1.812094e+001 7.067461e+001 1.434550e+001
1.628138e+001 9.753785e+001 -3.745418e+000
3.040300e-002 7.497242e+001 3.458751e+000
-7.457828e+000 7.784909e+001 -1.196721e+001
-9.528107e+000 7.953561e+001 -1.293525e+001
-1.428168e+001 9.892417e+001 -2.248190e+000
-1.383785e+001 9.265822e+001 1.388441e+000
-7.223295e+000 6.796969e+001 -3.857454e+000
-1.436763e+001 6.703563e+001 4.778317e+000
-1.460993e+001 7.048342e+001 8.609879e+000
-1.591190e+001 6.872880e+001 1.071795e+001
-1.721183e+001 7.145439e+001 1.629735e+001
-3.398020e-001 1.180465e+002 -2.135194e+001
-6.615996e+000 1.011569e+002 -6.470469e+000
-6.516799e+000 9.254631e+001 7.180489e+000
6.260607e+000 7.265216e+001 3.319803e+001
-3.914874e+000 7.236781e+001 3.323570e+001
8.953197e+000 7.057861e+001 3.431997e+001
-6.075029e+000 7.188944e+001 3.501969e+001
2.858351e+000 7.832213e+001 2.870073e+001
-1.527566e+000 7.850419e+001 2.905811e+001
5.897263e+000 7.729466e+001 2.719363e+001
-3.478482e+000 7.820744e+001 2.762233e+001
8.500270e-001 6.052236e+001 3.848194e+001
4.131176e-001 5.558070e+001 3.224415e+001
-4.888995e-001 5.498528e+001 2.445625e+001
-4.053225e-001 5.515068e+001 1.638202e+001
-6.320676e-001 5.742279e+001 8.746041e+000
-8.054696e-001 6.075687e+001 1.508985e+000
-7.733457e-001 6.588864e+001 -4.589267e+000
-5.640905e-001 7.245383e+001 -9.102908e+000
-3.358495e-001 7.868771e+001 -1.406287e+001
-2.076440e-001 8.459056e+001 -1.941716e+001
