# Supplementary material for: Evolutionary morphology of the rabbit skull
Source: PeerJ. 2016 Sep 22;4:e2453. doi: 10.7717/peerj.2453 (PMC5036099; doi:10.7717/peerj.2453)
Supplement: Supplemental Information 1 [file peerj-04-2453-s001.zip › Kraatz and Sherratt Morphologika files/L californicus 28175.txt]

[individuals]
1
[dimensions]
3
[landmarks]
52
[rawpoints]
'#1
-4.534130e-001 6.535965e+001 3.690475e+001
-2.581800e-002 7.718454e+001 3.421274e+001
-1.082690e-001 7.946965e+001 2.322758e+001
-2.713800e-001 8.053098e+001 1.192891e+001
-3.856300e-002 9.361650e+001 -1.374100e+000
-1.414800e-002 9.835867e+001 -6.432583e+000
2.634250e-001 1.125090e+002 -2.164398e+001
1.391121e+000 1.160212e+002 -2.298344e+001
7.995568e+000 9.185983e+001 6.899851e+000
6.756501e+000 9.996232e+001 -7.762857e+000
-2.791780e-001 1.030988e+002 -3.240686e+001
-4.891400e-002 1.135845e+002 -2.819515e+001
4.492553e+000 7.698611e+001 -1.189441e+001
8.364050e+000 8.061687e+001 -1.438885e+001
6.042280e+000 6.794724e+001 -2.369263e+000
1.163899e+001 6.624261e+001 4.515414e+000
1.433152e+001 9.163438e+001 7.613600e-002
1.382814e+001 6.745762e+001 8.852478e+000
1.537894e+001 6.688463e+001 1.020357e+001
1.744828e+001 6.863139e+001 1.733390e+001
1.518509e+001 9.697719e+001 -4.680649e+000
-6.570890e-001 7.510224e+001 5.266906e+000
-6.915168e+000 7.695711e+001 -1.164077e+001
-9.998681e+000 8.009367e+001 -1.337436e+001
-1.496920e+001 9.781009e+001 -4.561737e+000
-1.428695e+001 9.263541e+001 3.826900e-001
-7.872116e+000 6.772422e+001 -2.680698e+000
-1.255287e+001 6.705747e+001 4.303198e+000
-1.608901e+001 6.844773e+001 9.643442e+000
-1.701410e+001 6.709292e+001 1.080823e+001
-1.902989e+001 6.965503e+001 1.805076e+001
-7.198910e-001 1.159976e+002 -2.281422e+001
-7.118974e+000 1.010237e+002 -7.296361e+000
-7.573063e+000 9.228561e+001 6.994850e+000
4.521027e+000 7.020845e+001 3.582018e+001
-5.538055e+000 7.094585e+001 3.659816e+001
6.992853e+000 6.991904e+001 3.645058e+001
-7.251018e+000 7.080830e+001 3.691203e+001
2.551020e+000 7.773724e+001 3.265807e+001
-2.369172e+000 7.800157e+001 3.271309e+001
4.328392e+000 7.724919e+001 2.990394e+001
-4.494278e+000 7.780251e+001 3.050245e+001
-1.565994e+000 5.811137e+001 3.838968e+001
-1.636892e+000 5.469495e+001 3.165544e+001
-1.550020e+000 5.317891e+001 2.425818e+001
-1.684931e+000 5.437456e+001 1.680307e+001
-1.777701e+000 5.632799e+001 9.508926e+000
-1.623811e+000 5.982626e+001 2.818730e+000
-1.519309e+000 6.476963e+001 -2.889177e+000
-1.324931e+000 7.071470e+001 -7.541721e+000
-1.106820e+000 7.680864e+001 -1.199678e+001
-8.832140e-001 8.254593e+001 -1.690232e+001
