# Supplementary material for: Evolutionary morphology of the rabbit skull
Source: PeerJ. 2016 Sep 22;4:e2453. doi: 10.7717/peerj.2453 (PMC5036099; doi:10.7717/peerj.2453)
Supplement: Supplemental Information 1 [file peerj-04-2453-s001.zip › Kraatz and Sherratt Morphologika files/L californicus 28233.txt]

[individuals]
1
[dimensions]
3
[landmarks]
52
[rawpoints]
'#1
4.912056e+000 6.080896e+001 3.733098e+001
5.559702e+000 7.326287e+001 3.443495e+001
5.600445e+000 7.652052e+001 2.439844e+001
5.440059e+000 7.787054e+001 1.381984e+001
5.613154e+000 9.069458e+001 1.730957e+000
6.061635e+000 9.542646e+001 -2.909170e+000
6.609820e+000 1.112127e+002 -1.579300e+001
8.187845e+000 1.139481e+002 -1.624096e+001
1.432024e+001 8.887683e+001 9.014759e+000
1.258220e+001 9.645007e+001 -3.163631e+000
5.600725e+000 1.026739e+002 -2.678389e+001
6.269055e+000 1.115576e+002 -2.197064e+001
1.079694e+001 7.600948e+001 -1.014269e+001
1.315808e+001 7.847990e+001 -1.201715e+001
1.181918e+001 6.590215e+001 -2.671481e+000
1.787309e+001 6.364128e+001 5.399500e+000
1.990774e+001 8.902100e+001 2.895297e+000
1.954137e+001 6.656303e+001 9.496950e+000
2.094745e+001 6.505231e+001 1.107510e+001
2.379635e+001 6.736600e+001 1.657212e+001
2.155505e+001 9.465706e+001 -1.915100e+000
5.028816e+000 7.287917e+001 6.596686e+000
-2.486150e+000 7.830826e+001 -1.114896e+001
-3.990842e+000 8.045533e+001 -1.180241e+001
-9.319820e+000 9.630054e+001 -1.243298e+000
-8.471822e+000 9.048209e+001 3.363859e+000
-2.701347e+000 6.609782e+001 -2.026406e+000
-9.052980e+000 6.525842e+001 6.729165e+000
-1.001576e+001 6.767279e+001 1.028534e+001
-1.140958e+001 6.645978e+001 1.226550e+001
-1.351691e+001 6.921838e+001 1.769408e+001
5.622828e+000 1.141612e+002 -1.603966e+001
-9.537940e-001 9.759448e+001 -2.775280e+000
-2.064770e+000 8.952982e+001 9.382856e+000
1.071351e+001 6.642875e+001 3.553865e+001
2.131320e-001 6.684006e+001 3.589907e+001
1.259238e+001 6.533282e+001 3.583862e+001
-1.658707e+000 6.599091e+001 3.624893e+001
8.339805e+000 7.366611e+001 3.307264e+001
2.930335e+000 7.391113e+001 3.292943e+001
1.077155e+001 7.305647e+001 3.054424e+001
4.730480e-001 7.368874e+001 3.103038e+001
4.521533e+000 5.424741e+001 3.726522e+001
4.177033e+000 5.167752e+001 3.014011e+001
3.812650e+000 5.041017e+001 2.267241e+001
3.734968e+000 5.185632e+001 1.522970e+001
3.710485e+000 5.457432e+001 8.151105e+000
3.754985e+000 5.916673e+001 2.117400e+000
3.928124e+000 6.458920e+001 -3.180307e+000
4.196774e+000 7.114215e+001 -6.985510e+000
4.428319e+000 7.734576e+001 -1.133896e+001
4.643362e+000 8.333546e+001 -1.598358e+001
