# Supplementary material for: Evolutionary morphology of the rabbit skull
Source: PeerJ. 2016 Sep 22;4:e2453. doi: 10.7717/peerj.2453 (PMC5036099; doi:10.7717/peerj.2453)
Supplement: Supplemental Information 1 [file peerj-04-2453-s001.zip › Kraatz and Sherratt Morphologika files/L californicus 29048.txt]

[individuals]
1
[dimensions]
3
[landmarks]
52
[rawpoints]
'#1
1.120306e+000 6.091444e+001 3.660420e+001
1.713900e+000 7.376285e+001 3.245222e+001
1.430391e+000 7.608729e+001 2.259164e+001
1.243126e+000 7.774396e+001 1.165481e+001
1.729453e+000 9.142593e+001 -1.391470e-001
1.891873e+000 9.690582e+001 -4.792635e+000
2.383726e+000 1.140822e+002 -1.837072e+001
3.615607e+000 1.179358e+002 -1.892546e+001
9.108435e+000 8.988285e+001 7.358557e+000
8.248960e+000 9.814099e+001 -6.392263e+000
1.735918e+000 1.050157e+002 -3.165505e+001
1.996213e+000 1.153518e+002 -2.493610e+001
6.068184e+000 7.609487e+001 -1.225051e+001
1.002107e+001 7.835036e+001 -1.340972e+001
6.181527e+000 6.557843e+001 -3.128732e+000
1.373066e+001 6.311266e+001 4.229048e+000
1.521496e+001 8.907703e+001 1.435488e+000
1.495105e+001 6.596509e+001 8.577097e+000
1.650253e+001 6.442257e+001 9.600129e+000
1.869031e+001 6.708730e+001 1.611566e+001
1.701535e+001 9.518251e+001 -2.510898e+000
4.886320e-001 7.252480e+001 4.672433e+000
-6.326876e+000 7.707600e+001 -1.244289e+001
-8.261118e+000 8.065345e+001 -1.364535e+001
-1.278860e+001 9.654907e+001 -1.710972e+000
-1.231293e+001 9.103757e+001 2.512444e+000
-5.674543e+000 6.564432e+001 -3.279026e+000
-1.333902e+001 6.507492e+001 5.443027e+000
-1.402229e+001 6.645937e+001 9.352044e+000
-1.528476e+001 6.541501e+001 1.147293e+001
-1.689742e+001 6.888960e+001 1.716308e+001
1.350197e+000 1.179348e+002 -1.876303e+001
-4.795924e+000 9.878426e+001 -5.912838e+000
-5.325484e+000 9.096747e+001 7.907209e+000
6.789474e+000 6.682661e+001 3.430607e+001
-3.999317e+000 6.699203e+001 3.444414e+001
8.677030e+000 6.599519e+001 3.557461e+001
-5.841997e+000 6.760580e+001 3.592930e+001
4.069295e+000 7.411343e+001 3.148789e+001
-7.715400e-001 7.438264e+001 3.157051e+001
6.432477e+000 7.323636e+001 2.891404e+001
-3.320953e+000 7.410504e+001 2.898917e+001
7.244950e-001 5.560563e+001 3.888970e+001
7.032729e-001 5.105266e+001 3.231361e+001
8.336391e-001 4.927821e+001 2.451579e+001
2.618428e-001 5.149893e+001 1.685353e+001
7.836570e-001 5.398505e+001 9.269057e+000
6.532585e-001 5.790103e+001 2.296000e+000
4.606988e-001 6.339181e+001 -3.517126e+000
6.029339e-001 7.016106e+001 -7.775593e+000
7.945521e-001 7.646967e+001 -1.268906e+001
1.034689e+000 8.271890e+001 -1.767574e+001
