# Supplementary material for: Evolutionary morphology of the rabbit skull
Source: PeerJ. 2016 Sep 22;4:e2453. doi: 10.7717/peerj.2453 (PMC5036099; doi:10.7717/peerj.2453)
Supplement: Supplemental Information 1 [file peerj-04-2453-s001.zip › Kraatz and Sherratt Morphologika files/L californicus 30038.txt]

[individuals]
1
[dimensions]
3
[landmarks]
52
[rawpoints]
'#1
-3.290308e+000 6.523733e+001 3.675715e+001
-2.161293e+000 7.715952e+001 3.339611e+001
-1.901425e+000 7.991801e+001 2.167286e+001
-1.316191e+000 8.081392e+001 1.031415e+001
-4.500980e-001 9.426241e+001 -1.051062e+000
2.104200e-002 9.891676e+001 -4.887415e+000
1.869429e+000 1.173904e+002 -1.986256e+001
3.748627e+000 1.201436e+002 -2.060204e+001
7.468699e+000 9.150562e+001 6.537935e+000
7.823858e+000 1.003353e+002 -6.023734e+000
1.357573e+000 1.077302e+002 -3.401095e+001
1.741693e+000 1.180848e+002 -2.606764e+001
6.285160e+000 7.793462e+001 -1.364349e+001
9.363772e+000 7.966297e+001 -1.513374e+001
5.136092e+000 6.877582e+001 -4.862983e+000
1.277350e+001 6.643233e+001 5.218454e+000
1.348382e+001 9.144884e+001 2.243000e-002
1.253838e+001 6.886652e+001 8.205397e+000
1.418317e+001 6.793354e+001 9.986546e+000
1.585989e+001 7.079538e+001 1.557277e+001
1.565638e+001 9.725444e+001 -2.738626e+000
-1.543501e+000 7.613170e+001 2.070544e+000
-8.158619e+000 7.968266e+001 -1.487326e+001
-1.045778e+001 8.156812e+001 -1.548853e+001
-1.507819e+001 9.950001e+001 -3.583885e+000
-1.386311e+001 9.337509e+001 -4.459530e-001
-8.754467e+000 7.002548e+001 -5.675611e+000
-1.732261e+001 6.899344e+001 4.621924e+000
-1.684208e+001 7.119496e+001 7.401165e+000
-1.843109e+001 7.030452e+001 9.307177e+000
-2.023539e+001 7.334512e+001 1.454240e+001
1.080917e+000 1.206444e+002 -2.034765e+001
-6.676993e+000 1.012785e+002 -6.946393e+000
-7.817167e+000 9.264742e+001 6.448643e+000
2.554424e+000 7.020363e+001 3.540836e+001
-7.894299e+000 7.030698e+001 3.508775e+001
4.871527e+000 6.825925e+001 3.627136e+001
-1.035678e+001 6.982092e+001 3.557393e+001
-3.011750e-001 7.781567e+001 3.162336e+001
-4.501895e+000 7.801342e+001 3.157530e+001
2.967531e+000 7.729063e+001 2.957510e+001
-6.913485e+000 7.825629e+001 2.931131e+001
-4.291420e+000 5.852901e+001 3.832706e+001
-4.299409e+000 5.578113e+001 3.058458e+001
-4.422029e+000 5.327839e+001 2.276064e+001
-4.181440e+000 5.474761e+001 1.468080e+001
-3.851629e+000 5.759226e+001 6.981030e+000
-3.344331e+000 6.186609e+001 -1.700412e-002
-2.665612e+000 6.748722e+001 -5.970328e+000
-1.810355e+000 7.413325e+001 -1.072402e+001
-9.952140e-001 8.025225e+001 -1.614484e+001
-1.129010e-001 8.638046e+001 -2.154515e+001
