# Supplementary material for: Evolutionary morphology of the rabbit skull
Source: PeerJ. 2016 Sep 22;4:e2453. doi: 10.7717/peerj.2453 (PMC5036099; doi:10.7717/peerj.2453)
Supplement: Supplemental Information 1 [file peerj-04-2453-s001.zip › Kraatz and Sherratt Morphologika files/L californicus 37039.txt]

[individuals]
1
[dimensions]
3
[landmarks]
52
[rawpoints]
'#1
3.163488e+000 5.996613e+001 3.707316e+001
3.741865e+000 7.317499e+001 3.447747e+001
3.314595e+000 7.681244e+001 2.340605e+001
3.036417e+000 7.826395e+001 1.123261e+001
3.534786e+000 9.278988e+001 -6.779250e-001
3.639061e+000 9.763473e+001 -4.805885e+000
4.463424e+000 1.180244e+002 -1.874662e+001
5.796714e+000 1.224585e+002 -1.967515e+001
1.198143e+001 9.093591e+001 6.774325e+000
1.124654e+001 9.988487e+001 -5.954549e+000
4.276795e+000 1.117795e+002 -3.260968e+001
4.603840e+000 1.203711e+002 -2.581287e+001
1.254268e+001 7.519885e+001 -1.398907e+001
1.415547e+001 7.726086e+001 -1.532474e+001
1.051258e+001 6.568251e+001 -5.601762e+000
1.675522e+001 6.417204e+001 3.162565e+000
1.861028e+001 9.082729e+001 3.292370e-001
1.810699e+001 6.665185e+001 9.244007e+000
2.003632e+001 6.471566e+001 9.579287e+000
2.179776e+001 6.655707e+001 1.593374e+001
1.986073e+001 9.693753e+001 -4.463406e+000
2.575788e+000 7.316222e+001 3.310128e+000
-6.763211e+000 7.627058e+001 -1.415588e+001
-8.710546e+000 7.819666e+001 -1.511836e+001
-1.159341e+001 9.821317e+001 -3.888731e+000
-1.099551e+001 9.185255e+001 7.517930e-001
-6.602118e+000 6.604079e+001 -5.344923e+000
-1.216562e+001 6.508752e+001 4.418606e+000
-1.387269e+001 6.698032e+001 1.023503e+001
-1.508655e+001 6.566825e+001 1.159863e+001
-1.636448e+001 6.843292e+001 1.733459e+001
3.583772e+000 1.225340e+002 -1.979858e+001
-3.815493e+000 1.002447e+002 -6.051166e+000
-4.349535e+000 9.114566e+001 7.041565e+000
9.266850e+000 6.642664e+001 3.514348e+001
-2.657332e+000 6.650343e+001 3.609863e+001
1.158537e+001 6.460496e+001 3.634649e+001
-5.036619e+000 6.609648e+001 3.710498e+001
5.867630e+000 7.441181e+001 3.335295e+001
1.081895e+000 7.451131e+001 3.312764e+001
9.077160e+000 7.251587e+001 2.988500e+001
-2.481227e+000 7.382323e+001 3.060503e+001
2.791605e+000 5.300356e+001 3.901481e+001
2.191464e+000 4.921980e+001 3.213404e+001
1.758469e+000 4.820124e+001 2.433745e+001
1.909916e+000 5.037006e+001 1.676827e+001
1.862775e+000 5.193999e+001 9.051299e+000
1.975425e+000 5.625970e+001 2.468091e+000
2.164484e+000 6.108222e+001 -3.755064e+000
2.482535e+000 6.750363e+001 -8.303321e+000
2.770198e+000 7.397181e+001 -1.278679e+001
3.054224e+000 8.019329e+001 -1.760690e+001
