# Supplementary material for: Evolutionary morphology of the rabbit skull
Source: PeerJ. 2016 Sep 22;4:e2453. doi: 10.7717/peerj.2453 (PMC5036099; doi:10.7717/peerj.2453)
Supplement: Supplemental Information 1 [file peerj-04-2453-s001.zip › Kraatz and Sherratt Morphologika files/L californicus 3988.txt]

[individuals]
1
[dimensions]
3
[landmarks]
52
[rawpoints]
'#1
2.679790e-001 6.366412e+001 3.710563e+001
1.009901e+000 7.623151e+001 3.305140e+001
6.360790e-001 7.862355e+001 2.289628e+001
3.376550e-001 7.962395e+001 1.119255e+001
2.636950e-001 9.219118e+001 2.149350e-001
4.358670e-001 9.721799e+001 -4.059931e+000
5.867680e-001 1.145737e+002 -1.845543e+001
2.053227e+000 1.177053e+002 -1.911034e+001
8.547918e+000 9.135118e+001 6.527679e+000
7.570852e+000 9.892034e+001 -6.203039e+000
1.227620e-001 1.048043e+002 -2.978053e+001
4.762760e-001 1.145894e+002 -2.468146e+001
5.732859e+000 7.800500e+001 -1.260276e+001
8.491082e+000 7.910783e+001 -1.325959e+001
6.239256e+000 6.778725e+001 -4.281502e+000
1.230312e+001 6.536122e+001 3.546955e+000
1.413282e+001 9.079305e+001 5.290660e-001
1.376726e+001 6.689504e+001 7.477961e+000
1.555986e+001 6.644378e+001 9.279466e+000
1.795628e+001 6.763403e+001 1.556320e+001
1.479604e+001 9.678075e+001 -5.076852e+000
-1.630550e-001 7.441278e+001 4.579340e+000
-8.089857e+000 7.885912e+001 -1.255232e+001
-9.533421e+000 8.059770e+001 -1.295123e+001
-1.375810e+001 9.781712e+001 -3.973818e+000
-1.306252e+001 9.216568e+001 1.567772e+000
-7.909598e+000 6.812946e+001 -3.413101e+000
-1.387197e+001 6.731738e+001 5.117087e+000
-1.473265e+001 6.832726e+001 9.122932e+000
-1.570338e+001 6.649754e+001 1.083182e+001
-1.815391e+001 7.005983e+001 1.754404e+001
-1.640570e-001 1.177234e+002 -1.904233e+001
-6.016571e+000 9.999720e+001 -5.765198e+000
-7.304121e+000 9.195148e+001 7.088490e+000
5.822193e+000 6.872810e+001 3.545122e+001
-4.500899e+000 6.983865e+001 3.652218e+001
8.041615e+000 6.861884e+001 3.616307e+001
-6.604160e+000 6.984415e+001 3.689736e+001
3.215805e+000 7.640147e+001 3.170620e+001
-1.476624e+000 7.664426e+001 3.183911e+001
5.365339e+000 7.629028e+001 2.924974e+001
-3.518337e+000 7.702956e+001 2.983060e+001
-7.164000e-003 5.710828e+001 3.832238e+001
-2.822992e-001 5.361097e+001 3.137307e+001
-6.739771e-001 5.290472e+001 2.363041e+001
-6.761628e-001 5.433461e+001 1.597888e+001
-9.046658e-001 5.638676e+001 8.472611e+000
-9.397710e-001 6.003680e+001 1.598074e+000
-8.007149e-001 6.547215e+001 -3.973395e+000
-5.276610e-001 7.194387e+001 -8.291124e+000
-2.147242e-001 7.823737e+001 -1.286211e+001
3.803400e-002 8.418461e+001 -1.787882e+001
