# Supplementary material for: Evolutionary morphology of the rabbit skull
Source: PeerJ. 2016 Sep 22;4:e2453. doi: 10.7717/peerj.2453 (PMC5036099; doi:10.7717/peerj.2453)
Supplement: Supplemental Information 1 [file peerj-04-2453-s001.zip › Kraatz and Sherratt Morphologika files/L californicus 84806.txt]

[individuals]
1
[dimensions]
3
[landmarks]
52
[rawpoints]
'#1
9.336710e-001 6.446561e+001 3.685919e+001
1.235757e+000 7.672370e+001 3.375198e+001
1.043393e+000 7.973131e+001 2.199338e+001
7.034330e-001 8.022074e+001 1.027693e+001
1.174585e+000 9.232278e+001 -1.956262e+000
1.112003e+000 9.746758e+001 -7.036411e+000
1.532850e+000 1.148551e+002 -2.348506e+001
2.693184e+000 1.183335e+002 -2.436437e+001
9.297344e+000 9.125745e+001 5.645111e+000
8.120382e+000 9.938190e+001 -8.645407e+000
6.571360e-001 1.051226e+002 -3.581135e+001
1.188609e+000 1.154691e+002 -2.951768e+001
7.802263e+000 7.596724e+001 -1.356034e+001
9.591178e+000 7.694365e+001 -1.431437e+001
6.516974e+000 6.670916e+001 -4.431841e+000
1.467017e+001 6.502817e+001 3.236791e+000
1.510258e+001 9.167312e+001 -1.382922e+000
1.392876e+001 6.730613e+001 6.170958e+000
1.568087e+001 6.649022e+001 7.658022e+000
1.810470e+001 6.914755e+001 1.509837e+001
1.642691e+001 9.680991e+001 -5.372850e+000
-9.039000e-002 7.417178e+001 3.082188e+000
-8.026609e+000 7.641611e+001 -1.276754e+001
-1.018451e+001 7.785663e+001 -1.374489e+001
-1.382826e+001 9.813752e+001 -4.978100e+000
-1.316549e+001 9.317767e+001 -5.572510e-001
-7.447962e+000 6.758873e+001 -3.957481e+000
-1.645044e+001 6.682249e+001 4.384135e+000
-1.433627e+001 6.877147e+001 7.160556e+000
-1.545477e+001 6.759312e+001 8.855935e+000
-1.693250e+001 7.079987e+001 1.660405e+001
5.068780e-001 1.181724e+002 -2.437717e+001
-5.691352e+000 1.001012e+002 -8.632258e+000
-6.843023e+000 9.222380e+001 6.157160e+000
6.513157e+000 7.034608e+001 3.574796e+001
-4.196096e+000 7.015982e+001 3.596609e+001
8.787061e+000 6.877909e+001 3.668156e+001
-6.459500e+000 7.005640e+001 3.714504e+001
4.756829e+000 7.799873e+001 3.201421e+001
-1.286259e+000 7.800783e+001 3.196081e+001
6.414702e+000 7.681262e+001 2.918787e+001
-3.470389e+000 7.793053e+001 2.982697e+001
4.899100e-002 5.764817e+001 3.819738e+001
-8.155540e-002 5.396550e+001 3.162534e+001
-7.361927e-002 5.345080e+001 2.410870e+001
-1.550061e-003 5.519724e+001 1.677912e+001
1.041881e-002 5.628934e+001 9.323668e+000
2.816634e-001 5.939837e+001 2.465586e+000
2.222340e-001 6.374726e+001 -3.686904e+000
1.899613e-001 6.964663e+001 -8.373910e+000
1.014626e-001 7.572308e+001 -1.282842e+001
1.104870e-001 8.106881e+001 -1.813824e+001
