# Supplementary material for: Evolutionary morphology of the rabbit skull
Source: PeerJ. 2016 Sep 22;4:e2453. doi: 10.7717/peerj.2453 (PMC5036099; doi:10.7717/peerj.2453)
Supplement: Supplemental Information 1 [file peerj-04-2453-s001.zip › Kraatz and Sherratt Morphologika files/L californicus 84807.txt]

[individuals]
1
[dimensions]
3
[landmarks]
52
[rawpoints]
'#1
-7.176100e-001 6.256726e+001 3.699300e+001
1.187000e-003 7.584034e+001 3.414394e+001
-6.011870e-001 7.847223e+001 2.269092e+001
-4.699870e-001 8.093109e+001 1.224907e+001
-3.959950e-001 9.383013e+001 -1.168213e+000
-2.522640e-001 9.864486e+001 -5.568153e+000
3.222060e-001 1.167764e+002 -2.137178e+001
2.041144e+000 1.202564e+002 -2.235390e+001
7.776569e+000 9.174958e+001 7.292496e+000
7.001846e+000 1.002414e+002 -6.345747e+000
-7.358410e-001 1.079895e+002 -3.459058e+001
-3.348900e-002 1.178907e+002 -2.786944e+001
7.073425e+000 7.772446e+001 -1.283995e+001
9.292957e+000 7.780268e+001 -1.296368e+001
5.678861e+000 6.801913e+001 -2.746517e+000
1.363396e+001 6.649637e+001 5.874049e+000
1.423159e+001 9.113959e+001 1.231869e+000
1.355518e+001 6.833430e+001 7.981775e+000
1.510042e+001 6.675290e+001 9.868797e+000
1.683747e+001 6.830367e+001 1.704622e+001
1.548519e+001 9.725764e+001 -3.466802e+000
-1.536817e+000 7.534026e+001 5.158925e+000
-9.899290e+000 7.781088e+001 -1.205194e+001
-1.177813e+001 7.911248e+001 -1.274182e+001
-1.591739e+001 9.889284e+001 -2.532009e+000
-1.543545e+001 9.270439e+001 1.960138e+000
-9.384255e+000 6.861018e+001 -2.263567e+000
-1.734097e+001 6.792141e+001 6.537277e+000
-1.664791e+001 6.931096e+001 8.772842e+000
-1.790058e+001 6.844688e+001 1.096362e+001
-1.884349e+001 7.005160e+001 1.806042e+001
-8.027420e-001 1.204258e+002 -2.208912e+001
-7.557300e+000 1.010543e+002 -6.173393e+000
-8.043859e+000 9.232224e+001 8.159977e+000
5.073578e+000 6.811938e+001 3.555766e+001
-6.038054e+000 6.836885e+001 3.564355e+001
6.981814e+000 6.731711e+001 3.642086e+001
-7.991735e+000 6.911845e+001 3.720084e+001
2.098894e+000 7.613806e+001 3.253876e+001
-2.416909e+000 7.617348e+001 3.239066e+001
4.438174e+000 7.715988e+001 2.956220e+001
-4.557846e+000 7.735387e+001 3.004748e+001
-8.305250e-001 5.618838e+001 3.920316e+001
-1.770406e+000 5.130544e+001 3.318060e+001
-2.351289e+000 5.021376e+001 2.546798e+001
-2.183400e+000 5.290107e+001 1.813531e+001
-2.158717e+000 5.486047e+001 1.057446e+001
-2.115133e+000 5.809517e+001 3.465267e+000
-1.917920e+000 6.344141e+001 -2.225298e+000
-1.783761e+000 6.980509e+001 -6.753028e+000
-1.717331e+000 7.606019e+001 -1.142983e+001
-1.758788e+000 8.192319e+001 -1.658995e+001
