# Supplementary material for: Evolutionary morphology of the rabbit skull
Source: PeerJ. 2016 Sep 22;4:e2453. doi: 10.7717/peerj.2453 (PMC5036099; doi:10.7717/peerj.2453)
Supplement: Supplemental Information 1 [file peerj-04-2453-s001.zip › Kraatz and Sherratt Morphologika files/L californicus 84808.txt]

[individuals]
1
[dimensions]
3
[landmarks]
52
[rawpoints]
'#1
8.224410e-001 6.273057e+001 3.734145e+001
1.351491e+000 7.515605e+001 3.435435e+001
1.045752e+000 7.810966e+001 2.223553e+001
6.744660e-001 7.988289e+001 1.017103e+001
1.348279e+000 9.407524e+001 -3.537323e+000
1.491614e+000 9.899944e+001 -7.387103e+000
1.448610e+000 1.140817e+002 -2.250491e+001
2.687078e+000 1.180380e+002 -2.339063e+001
9.128145e+000 9.192420e+001 5.648306e+000
8.665135e+000 1.004922e+002 -8.723829e+000
9.330990e-001 1.057143e+002 -3.462438e+001
1.394094e+000 1.149978e+002 -2.927649e+001
5.608175e+000 7.698431e+001 -1.382896e+001
1.003527e+001 8.008813e+001 -1.547241e+001
7.243615e+000 6.795615e+001 -5.371266e+000
1.386323e+001 6.546329e+001 3.530362e+000
1.584251e+001 9.215852e+001 -3.872830e-001
1.525076e+001 6.815598e+001 7.949127e+000
1.656406e+001 6.688804e+001 9.867969e+000
1.853658e+001 6.930973e+001 1.629579e+001
1.636221e+001 9.706876e+001 -6.904727e+000
3.038660e-001 7.473112e+001 3.388185e+000
-5.408775e+000 7.689379e+001 -1.364907e+001
-9.296703e+000 8.022655e+001 -1.488453e+001
-1.418339e+001 9.833646e+001 -6.355284e+000
-1.344307e+001 9.316464e+001 -2.779800e-002
-7.146489e+000 6.823718e+001 -5.021812e+000
-1.344445e+001 6.607170e+001 4.013586e+000
-1.525193e+001 6.915887e+001 8.730459e+000
-1.601443e+001 6.754485e+001 1.079683e+001
-1.753532e+001 7.059741e+001 1.701229e+001
2.216340e-001 1.178278e+002 -2.358121e+001
-6.313762e+000 1.012815e+002 -8.614461e+000
-7.003620e+000 9.231255e+001 5.432886e+000
5.878444e+000 6.822459e+001 3.543771e+001
-4.156605e+000 6.773840e+001 3.561627e+001
8.689417e+000 6.694067e+001 3.625144e+001
-6.474142e+000 6.782382e+001 3.677403e+001
3.721234e+000 7.584540e+001 3.258769e+001
-9.401490e-001 7.579413e+001 3.220618e+001
5.013494e+000 7.622585e+001 2.959045e+001
-2.546926e+000 7.646849e+001 2.965981e+001
7.299280e-001 5.395078e+001 3.734190e+001
-1.109815e-001 5.004116e+001 3.071683e+001
-3.891398e-001 5.050327e+001 2.299833e+001
-4.667297e-001 5.365699e+001 1.593241e+001
-5.885149e-001 5.593109e+001 8.537037e+000
-6.077290e-001 5.954570e+001 1.695079e+000
-4.950100e-001 6.483837e+001 -3.948772e+000
-3.306269e-001 7.077651e+001 -8.906686e+000
-1.749677e-001 7.676505e+001 -1.380528e+001
-1.161280e-001 8.253526e+001 -1.896114e+001
