# Supplementary material for: Evolutionary morphology of the rabbit skull
Source: PeerJ. 2016 Sep 22;4:e2453. doi: 10.7717/peerj.2453 (PMC5036099; doi:10.7717/peerj.2453)
Supplement: Supplemental Information 1 [file peerj-04-2453-s001.zip › Kraatz and Sherratt Morphologika files/L capensis 14467.txt]

[individuals]
1
[dimensions]
3
[landmarks]
52
[rawpoints]
'#1
-1.014203e+000 1.122891e+002 2.584490e+001
1.881950e-001 1.002951e+002 2.520881e+001
4.365450e-001 9.716512e+001 1.561583e+001
2.168870e-001 9.497232e+001 4.251199e+000
1.824828e+000 8.080504e+001 -4.884453e+000
2.508697e+000 7.648727e+001 -8.011477e+000
4.056060e+000 5.919550e+001 -1.719065e+001
3.821479e+000 5.521413e+001 -1.714492e+001
-5.169905e+000 8.223554e+001 3.121465e+000
-4.469162e+000 7.338935e+001 -8.946115e+000
4.287567e+000 6.235768e+001 -3.065232e+001
4.450068e+000 5.659666e+001 -2.260915e+001
-7.584640e+000 9.293999e+001 -1.972804e+001
-8.849274e+000 9.047031e+001 -2.040282e+001
-8.201008e+000 1.046272e+002 -1.001952e+001
-1.381100e+001 1.067770e+002 -2.154358e+000
-1.148923e+001 8.120551e+001 -3.473781e+000
-1.539576e+001 1.025841e+002 3.805506e+000
-1.686286e+001 1.058871e+002 3.629643e+000
-1.778595e+001 1.035190e+002 9.797456e+000
-1.254590e+001 7.586522e+001 -8.189333e+000
-8.124000e-002 1.001387e+002 -2.758112e+000
9.332572e+000 9.122274e+001 -2.109643e+001
8.201826e+000 9.249786e+001 -2.100087e+001
1.678571e+001 7.915657e+001 -8.114110e+000
1.508096e+001 8.453625e+001 -3.889990e+000
5.602483e+000 1.065010e+002 -1.064029e+001
1.106469e+001 1.100348e+002 -2.657123e+000
1.289702e+001 1.084103e+002 1.512089e+000
1.478170e+001 1.094099e+002 3.349703e+000
1.659437e+001 1.076822e+002 8.901638e+000
6.056358e+000 5.587777e+001 -1.743383e+001
9.664461e+000 7.504202e+001 -9.108213e+000
9.128858e+000 8.425347e+001 2.925918e+000
-5.228867e+000 1.061742e+002 2.626824e+001
4.137611e+000 1.075124e+002 2.642516e+001
-7.425110e+000 1.071506e+002 2.660585e+001
6.150654e+000 1.085083e+002 2.654747e+001
-2.567596e+000 9.947338e+001 2.316467e+001
3.311989e+000 1.002773e+002 2.303074e+001
-4.298019e+000 9.924936e+001 2.113593e+001
4.572228e+000 1.002781e+002 2.104683e+001
-2.280938e+000 1.179674e+002 2.689707e+001
-3.871955e+000 1.211743e+002 2.029193e+001
-3.789922e+000 1.210356e+002 1.277922e+001
-3.452157e+000 1.198614e+002 5.365601e+000
-2.402618e+000 1.163831e+002 -1.210984e+000
-2.270253e+000 1.121560e+002 -7.421083e+000
-1.689287e+000 1.066093e+002 -1.245600e+001
-1.050136e+000 9.993835e+001 -1.585400e+001
-5.960076e-001 9.365586e+001 -1.994865e+001
3.300070e-001 8.710668e+001 -2.351315e+001
