# Supplementary material for: Evolutionary morphology of the rabbit skull
Source: PeerJ. 2016 Sep 22;4:e2453. doi: 10.7717/peerj.2453 (PMC5036099; doi:10.7717/peerj.2453)
Supplement: Supplemental Information 1 [file peerj-04-2453-s001.zip › Kraatz and Sherratt Morphologika files/L capensis 187394.txt]

[individuals]
1
[dimensions]
3
[landmarks]
52
[rawpoints]
'#1
1.880965e+000 5.998016e+001 3.705199e+001
7.721750e-001 7.227164e+001 3.487926e+001
1.306901e+000 7.573186e+001 2.431717e+001
1.682964e+000 7.699927e+001 1.255323e+001
1.555720e+000 9.161210e+001 2.399435e+000
1.740869e+000 9.670535e+001 -1.704446e+000
1.899452e+000 1.139821e+002 -1.419673e+001
2.975192e+000 1.178855e+002 -1.475815e+001
9.254864e+000 8.964655e+001 9.995112e+000
9.369216e+000 9.812528e+001 -2.646348e+000
1.931884e+000 1.072733e+002 -2.963268e+001
1.893735e+000 1.155351e+002 -2.135657e+001
1.218644e+001 7.598888e+001 -1.326982e+001
1.359334e+001 7.668090e+001 -1.306230e+001
8.523289e+000 6.317836e+001 -1.259373e+000
1.505515e+001 6.143774e+001 5.081324e+000
1.664003e+001 8.927285e+001 4.398346e+000
1.579996e+001 6.509412e+001 9.751978e+000
1.765670e+001 6.360905e+001 1.220054e+001
1.881635e+001 6.627533e+001 1.905094e+001
1.785889e+001 9.567534e+001 -4.744110e-001
1.351538e+000 7.111569e+001 5.433512e+000
-9.038363e+000 7.629161e+001 -1.379144e+001
-1.008532e+001 7.724535e+001 -1.389972e+001
-1.433614e+001 9.602605e+001 -1.454000e+000
-1.382782e+001 8.897591e+001 3.978325e+000
-5.814211e+000 6.294830e+001 -1.452116e+000
-1.215645e+001 6.070029e+001 4.930412e+000
-1.271366e+001 6.478209e+001 9.374609e+000
-1.449195e+001 6.298143e+001 1.233800e+001
-1.577832e+001 6.595297e+001 1.886734e+001
9.382120e-001 1.178272e+002 -1.477572e+001
-6.270003e+000 9.822972e+001 -2.613558e+000
-6.540161e+000 8.955505e+001 9.987354e+000
5.376166e+000 6.511060e+001 3.648539e+001
-3.355025e+000 6.526191e+001 3.633986e+001
9.049309e+000 6.428402e+001 3.643562e+001
-5.880994e+000 6.555593e+001 3.703348e+001
3.765692e+000 7.293602e+001 3.297321e+001
-7.851825e-001 7.309599e+001 3.261330e+001
6.364815e+000 7.306973e+001 3.093925e+001
-3.815622e+000 7.361904e+001 3.090532e+001
2.017425e+000 5.285293e+001 3.877602e+001
1.425850e+000 4.911916e+001 3.190526e+001
1.027718e+000 4.902174e+001 2.407507e+001
1.001704e+000 5.086850e+001 1.645422e+001
7.927563e-001 5.335561e+001 9.019887e+000
1.089649e+000 5.753321e+001 2.390225e+000
1.285666e+000 6.269046e+001 -3.513933e+000
1.529305e+000 6.916717e+001 -7.927810e+000
1.661147e+000 7.548986e+001 -1.256442e+001
1.811769e+000 8.165171e+001 -1.741263e+001
