# Supplementary material for: Evolutionary morphology of the rabbit skull
Source: PeerJ. 2016 Sep 22;4:e2453. doi: 10.7717/peerj.2453 (PMC5036099; doi:10.7717/peerj.2453)
Supplement: Supplemental Information 1 [file peerj-04-2453-s001.zip › Kraatz and Sherratt Morphologika files/L capensis 187395.txt]

[individuals]
1
[dimensions]
3
[landmarks]
52
[rawpoints]
'#1
3.580580e-001 6.658546e+001 3.738211e+001
8.264190e-001 7.807449e+001 3.338893e+001
5.471530e-001 7.959628e+001 2.317587e+001
3.263920e-001 7.991800e+001 1.126903e+001
6.461600e-001 9.341416e+001 7.066820e-001
7.729390e-001 9.819827e+001 -3.617121e+000
9.643260e-001 1.153066e+002 -1.570593e+001
2.121750e+000 1.182222e+002 -1.618497e+001
7.777359e+000 9.180804e+001 8.016702e+000
8.059449e+000 9.959377e+001 -4.862220e+000
3.902570e-001 1.088679e+002 -2.918905e+001
8.166700e-001 1.163832e+002 -2.199045e+001
9.348127e+000 7.791943e+001 -1.341504e+001
1.028063e+001 7.808355e+001 -1.329738e+001
6.582322e+000 6.601024e+001 -6.906540e-001
1.236823e+001 6.501828e+001 6.382089e+000
1.464174e+001 9.179636e+001 1.675083e+000
1.461377e+001 6.788869e+001 1.058857e+001
1.559317e+001 6.682205e+001 1.246115e+001
1.722274e+001 6.974725e+001 1.815876e+001
1.593143e+001 9.742793e+001 -3.537108e+000
1.531500e-002 7.415578e+001 5.019372e+000
-9.393536e+000 7.775249e+001 -1.312614e+001
-1.116859e+001 7.820385e+001 -1.265113e+001
-1.416328e+001 9.829905e+001 -3.361443e+000
-1.410449e+001 9.278311e+001 1.967723e+000
-7.035194e+000 6.603926e+001 -4.624540e-001
-1.303373e+001 6.578439e+001 6.923807e+000
-1.450816e+001 6.904416e+001 1.133246e+001
-1.568521e+001 6.748270e+001 1.363541e+001
-1.658427e+001 7.117274e+001 1.927526e+001
1.027010e-001 1.187807e+002 -1.570274e+001
-6.864581e+000 1.004545e+002 -4.450069e+000
-6.932916e+000 9.239553e+001 8.478779e+000
5.556138e+000 7.156318e+001 3.549073e+001
-4.465896e+000 7.156014e+001 3.591011e+001
7.939382e+000 7.014360e+001 3.701514e+001
-6.702240e+000 7.100922e+001 3.714697e+001
2.999623e+000 7.825738e+001 3.128035e+001
9999 9999 9999
5.933192e+000 7.802286e+001 2.967727e+001
-3.964947e+000 7.880502e+001 2.992077e+001
-7.039290e-001 5.894730e+001 3.839148e+001
-4.709074e-001 5.479003e+001 3.181558e+001
-9.157261e-001 5.494072e+001 2.404585e+001
-1.756418e-001 5.543740e+001 1.631392e+001
4.254601e-001 5.786850e+001 8.944245e+000
8.137342e-001 6.129295e+001 1.965347e+000
7.680023e-001 6.640759e+001 -3.902001e+000
6.298232e-001 7.242124e+001 -8.842062e+000
4.425821e-001 7.828496e+001 -1.395707e+001
1.656300e-002 8.449312e+001 -1.863250e+001
