# Supplementary material for: Evolutionary morphology of the rabbit skull
Source: PeerJ. 2016 Sep 22;4:e2453. doi: 10.7717/peerj.2453 (PMC5036099; doi:10.7717/peerj.2453)
Supplement: Supplemental Information 1 [file peerj-04-2453-s001.zip › Kraatz and Sherratt Morphologika files/L capensis 187413.txt]

[individuals]
1
[dimensions]
3
[landmarks]
52
[rawpoints]
'#1
-5.416440e-001 6.442850e+001 3.691771e+001
-1.615120e-001 7.546532e+001 3.274149e+001
-3.105460e-001 7.792262e+001 2.348642e+001
-9.010320e-001 7.739529e+001 1.171114e+001
-7.170110e-001 9.169991e+001 8.488730e-001
-8.758750e-001 9.745749e+001 -3.653379e+000
-6.732130e-001 1.147733e+002 -1.612571e+001
5.343180e-001 1.181916e+002 -1.640902e+001
6.500628e+000 9.023415e+001 8.620974e+000
6.435673e+000 9.963062e+001 -4.802444e+000
-9.053620e-001 1.104598e+002 -2.920352e+001
-6.437530e-001 1.161355e+002 -2.239981e+001
7.023275e+000 7.639192e+001 -1.303734e+001
7.969056e+000 7.708186e+001 -1.348145e+001
3.588119e+000 6.458024e+001 -2.152210e+000
1.023867e+001 6.264563e+001 3.845994e+000
1.385136e+001 8.961336e+001 1.660126e+000
1.110306e+001 6.507974e+001 9.274147e+000
1.504982e+001 6.523473e+001 1.145408e+001
1.543573e+001 6.662778e+001 1.701582e+001
1.445988e+001 9.552544e+001 -4.416736e+000
-1.955661e+000 7.094059e+001 5.386218e+000
-1.105897e+001 7.756595e+001 -1.254966e+001
-1.188627e+001 7.890132e+001 -1.306347e+001
-1.550593e+001 9.735909e+001 -2.619930e+000
-1.580222e+001 9.130600e+001 3.230469e+000
-8.361524e+000 6.520897e+001 -1.740278e+000
-1.363626e+001 6.299020e+001 6.640353e+000
-1.444323e+001 6.699518e+001 1.126583e+001
-1.795360e+001 6.622370e+001 1.340972e+001
-1.801624e+001 6.797360e+001 1.871171e+001
-1.719867e+000 1.180592e+002 -1.644004e+001
-7.313968e+000 1.005440e+002 -4.281651e+000
-7.679873e+000 9.094265e+001 9.343361e+000
4.861845e+000 6.971509e+001 3.568635e+001
-5.093486e+000 6.924141e+001 3.560514e+001
7.462945e+000 6.821561e+001 3.599496e+001
-7.550041e+000 7.002058e+001 3.671801e+001
1.477543e+000 7.633752e+001 3.072149e+001
-1.962823e+000 7.650490e+001 3.158352e+001
4.800315e+000 7.555804e+001 2.936886e+001
-5.102335e+000 7.564429e+001 3.004999e+001
-7.376230e-001 5.809416e+001 3.814518e+001
-1.073790e+000 5.354991e+001 3.205341e+001
-1.192673e+000 5.234825e+001 2.454324e+001
-1.162815e+000 5.388513e+001 1.709362e+001
-1.479716e+000 5.662593e+001 1.000384e+001
-1.431903e+000 5.936445e+001 2.907043e+000
-1.468457e+000 6.414504e+001 -3.009303e+000
-1.597301e+000 7.007766e+001 -7.769189e+000
-1.732787e+000 7.596221e+001 -1.258756e+001
-1.948332e+000 8.232390e+001 -1.675391e+001
