# Supplementary material for: Evolutionary morphology of the rabbit skull
Source: PeerJ. 2016 Sep 22;4:e2453. doi: 10.7717/peerj.2453 (PMC5036099; doi:10.7717/peerj.2453)
Supplement: Supplemental Information 1 [file peerj-04-2453-s001.zip › Kraatz and Sherratt Morphologika files/L capensis 187421.txt]

[individuals]
1
[dimensions]
3
[landmarks]
52
[rawpoints]
'#1
1.825772e+000 6.170898e+001 3.720762e+001
2.638231e+000 7.383427e+001 3.454695e+001
2.308529e+000 7.510579e+001 2.427647e+001
1.525993e+000 7.587613e+001 1.260339e+001
1.567536e+000 8.879758e+001 1.774033e+000
1.661648e+000 9.340634e+001 -1.876114e+000
2.023057e+000 1.105522e+002 -1.375589e+001
3.143139e+000 1.139731e+002 -1.435279e+001
9.110896e+000 8.716307e+001 9.953991e+000
8.967858e+000 9.576427e+001 -3.043191e+000
1.016812e+000 1.043769e+002 -2.741845e+001
1.677660e+000 1.112224e+002 -2.057305e+001
1.053894e+001 7.437606e+001 -1.213722e+001
1.158674e+001 7.528047e+001 -1.242098e+001
7.003120e+000 6.169586e+001 -4.803600e-002
9999 9999 9999
1.541707e+001 8.712605e+001 3.604658e+000
1.511119e+001 6.502489e+001 1.085495e+001
1.748366e+001 6.263511e+001 1.182302e+001
1.868147e+001 6.505695e+001 1.712996e+001
1.687910e+001 9.230938e+001 -1.407303e+000
6.928410e-001 6.942133e+001 6.649711e+000
-9.898029e+000 7.519048e+001 -1.135980e+001
-1.087010e+001 7.559828e+001 -1.106361e+001
-1.346323e+001 9.333606e+001 -5.689810e-001
-1.225186e+001 8.786266e+001 4.393885e+000
-6.387920e+000 6.219748e+001 6.610650e-001
-1.239725e+001 6.090609e+001 7.619867e+000
-1.262092e+001 6.418424e+001 1.123862e+001
-1.441385e+001 6.373295e+001 1.371761e+001
-1.625162e+001 6.711740e+001 1.866373e+001
1.377000e+000 1.139676e+002 -1.426975e+001
-5.047028e+000 9.613419e+001 -2.264288e+000
-5.576531e+000 8.768385e+001 1.050938e+001
7.063296e+000 6.705777e+001 3.640179e+001
-2.818924e+000 6.708602e+001 3.714064e+001
1.035180e+001 6.561855e+001 3.645818e+001
-5.579538e+000 6.735858e+001 3.724102e+001
4.621072e+000 7.354959e+001 3.196247e+001
9.435482e-001 7.419485e+001 3.277758e+001
7.118074e+000 7.383088e+001 3.035517e+001
-2.221040e+000 7.449844e+001 3.086061e+001
1.494279e+000 5.420287e+001 3.838012e+001
7.686591e-001 5.029283e+001 3.198813e+001
4.331899e-001 5.020977e+001 2.446749e+001
1.506909e-001 5.104823e+001 1.699160e+001
2.651449e-002 5.352383e+001 9.882793e+000
1.216773e-001 5.736533e+001 3.408910e+000
2.589666e-001 6.218284e+001 -2.374269e+000
5.193458e-001 6.808002e+001 -7.046347e+000
7.979782e-001 7.410307e+001 -1.155387e+001
1.029535e+000 8.030145e+001 -1.581992e+001
