# Supplementary material for: Evolutionary morphology of the rabbit skull
Source: PeerJ. 2016 Sep 22;4:e2453. doi: 10.7717/peerj.2453 (PMC5036099; doi:10.7717/peerj.2453)
Supplement: Supplemental Information 1 [file peerj-04-2453-s001.zip › Kraatz and Sherratt Morphologika files/L capensis 187423.txt]

[individuals]
1
[dimensions]
3
[landmarks]
52
[rawpoints]
'#1
1.652228e+000 6.939914e+001 3.738840e+001
1.760981e+000 8.114861e+001 3.338985e+001
1.410175e+000 8.215121e+001 2.353486e+001
1.082405e+000 8.204746e+001 1.165801e+001
3.457410e-001 9.574414e+001 -2.345030e-001
3.375080e-001 1.006171e+002 -4.334339e+000
4.042000e-003 1.173020e+002 -1.677660e+001
1.031008e+000 1.206444e+002 -1.716569e+001
7.658565e+000 9.392911e+001 7.861915e+000
7.106221e+000 1.018140e+002 -5.233304e+000
-8.371000e-001 1.100990e+002 -3.085482e+001
-7.624060e-001 1.187259e+002 -2.337895e+001
7.238402e+000 7.994307e+001 -1.466026e+001
8.965342e+000 8.218540e+001 -1.543642e+001
6.117936e+000 6.762060e+001 -1.522050e-001
1.231374e+001 6.721011e+001 6.156567e+000
1.364003e+001 9.351585e+001 1.696065e+000
1.381780e+001 7.016129e+001 1.039737e+001
1.541863e+001 6.874633e+001 1.175225e+001
9999 9999 9999
1.492147e+001 9.841066e+001 -4.358160e+000
3.915250e-001 7.538705e+001 6.169996e+000
-8.967234e+000 8.059734e+001 -1.388669e+001
-1.040819e+001 8.209724e+001 -1.365644e+001
-1.406310e+001 9.951991e+001 -2.676857e+000
-1.304871e+001 9.425439e+001 2.857515e+000
-6.678083e+000 6.770600e+001 6.173700e-001
-1.191620e+001 6.789435e+001 7.392581e+000
-1.253358e+001 7.113918e+001 1.164060e+001
-1.460843e+001 6.926488e+001 1.283342e+001
-1.689165e+001 7.258959e+001 1.819625e+001
-1.073732e+000 1.209744e+002 -1.701764e+001
-6.278861e+000 1.022632e+002 -4.431315e+000
9999 9999 9999
6.586268e+000 7.498311e+001 3.577005e+001
-3.603300e+000 7.471132e+001 3.558870e+001
9.596788e+000 7.399396e+001 3.622229e+001
-6.186872e+000 7.481815e+001 3.708198e+001
3.861297e+000 8.130650e+001 3.153072e+001
-8.974214e-001 8.155516e+001 3.140812e+001
6.585070e+000 8.110863e+001 2.916314e+001
-3.396129e+000 8.172928e+001 2.952817e+001
1.227580e+000 6.160711e+001 3.816228e+001
1.141836e+000 5.701320e+001 3.199150e+001
6.497726e-001 5.681282e+001 2.431525e+001
1.409783e-001 5.704776e+001 1.664213e+001
-2.397927e-001 5.958585e+001 9.388635e+000
-5.894123e-001 6.321947e+001 2.615602e+000
-7.847521e-001 6.812797e+001 -3.306313e+000
-8.681272e-001 7.363723e+001 -8.676704e+000
-8.709539e-001 7.925851e+001 -1.392959e+001
-7.267010e-001 8.528873e+001 -1.870699e+001
