# Supplementary material for: Evolutionary morphology of the rabbit skull
Source: PeerJ. 2016 Sep 22;4:e2453. doi: 10.7717/peerj.2453 (PMC5036099; doi:10.7717/peerj.2453)
Supplement: Supplemental Information 1 [file peerj-04-2453-s001.zip › Kraatz and Sherratt Morphologika files/L capensis 40152.txt]

[individuals]
1
[dimensions]
3
[landmarks]
52
[rawpoints]
'#1
3.137344e+000 1.154204e+002 2.663404e+001
2.769207e+000 1.040066e+002 2.504597e+001
3.054676e+000 1.006255e+002 1.548653e+001
2.745892e+000 9.688872e+001 5.048813e+000
2.323901e+000 8.122203e+001 -2.026740e+000
2.511699e+000 7.627274e+001 -5.267010e+000
2.122950e+000 5.663984e+001 -1.365035e+001
1.179873e+000 5.317532e+001 -1.326576e+001
-4.226107e+000 8.510223e+001 4.800922e+000
-4.689923e+000 7.469467e+001 -5.500076e+000
2.018446e+000 5.818812e+001 -2.820587e+001
1.925978e+000 5.304297e+001 -1.957787e+001
-6.385748e+000 9.181230e+001 -1.985118e+001
-7.539500e+000 9.146564e+001 -1.977232e+001
-3.886602e+000 1.083395e+002 -1.003343e+001
-1.086299e+001 1.101925e+002 -2.477458e+000
-1.049698e+001 8.300114e+001 -8.779870e-001
-1.407624e+001 1.059803e+002 2.821808e+000
-1.230075e+001 1.105168e+002 3.247448e+000
-1.361323e+001 1.089072e+002 9.712030e+000
-1.144676e+001 7.700457e+001 -3.831301e+000
2.823297e+000 1.018445e+002 -2.804442e+000
1.265169e+001 9.201012e+001 -1.945197e+001
1.408237e+001 9.162346e+001 -1.920999e+001
1.682933e+001 7.671446e+001 -3.408670e+000
1.557925e+001 8.235872e+001 -7.048110e-001
1.006756e+001 1.077315e+002 -1.013855e+001
1.723289e+001 1.095046e+002 -2.662573e+000
1.944873e+001 1.054072e+002 3.158632e+000
1.928688e+001 1.088917e+002 3.404540e+000
1.924957e+001 1.081667e+002 1.022778e+001
3.348781e+000 5.329640e+001 -1.350422e+001
9.468612e+000 7.395366e+001 -5.268341e+000
9.327950e+000 8.478518e+001 4.914458e+000
-2.271364e+000 1.105785e+002 2.603072e+001
1.137930e+001 1.122336e+002 2.656792e+001
-4.784422e+000 1.112593e+002 2.674298e+001
7.967725e+000 1.109050e+002 2.632290e+001
9.115900e-001 1.035189e+002 2.334436e+001
5.450133e+000 1.034854e+002 2.323413e+001
-2.200465e+000 1.036731e+002 2.145050e+001
7.424586e+000 1.030502e+002 2.173405e+001
3.125306e+000 1.230899e+002 2.595869e+001
3.638571e+000 1.270389e+002 1.948049e+001
2.987647e+000 1.257793e+002 1.200946e+001
3.218899e+000 1.234738e+002 4.766461e+000
3.556227e+000 1.199478e+002 -1.962693e+000
3.655681e+000 1.151434e+002 -7.856608e+000
3.741758e+000 1.090026e+002 -1.234026e+001
3.793928e+000 1.020271e+002 -1.536864e+001
3.578150e+000 9.525780e+001 -1.882722e+001
3.404039e+000 8.847960e+001 -2.227067e+001
