# Supplementary material for: Evolutionary morphology of the rabbit skull
Source: PeerJ. 2016 Sep 22;4:e2453. doi: 10.7717/peerj.2453 (PMC5036099; doi:10.7717/peerj.2453)
Supplement: Supplemental Information 1 [file peerj-04-2453-s001.zip › Kraatz and Sherratt Morphologika files/L capensis 41518.txt]

[individuals]
1
[dimensions]
3
[landmarks]
52
[rawpoints]
'#1
1.073614e+001 1.157060e+002 2.502019e+001
9.014989e+000 1.047057e+002 2.275684e+001
7.730649e+000 1.011794e+002 1.206919e+001
7.232600e+000 9.745163e+001 1.334672e+000
4.187911e+000 8.277023e+001 -7.963878e+000
2.850393e+000 7.726643e+001 -1.178973e+001
-6.826600e-001 5.806103e+001 -2.019287e+001
-2.220251e+000 5.529697e+001 -2.033722e+001
-2.359696e+000 8.795925e+001 -1.396690e-001
-3.873543e+000 7.669843e+001 -1.183166e+001
3.443320e-001 6.169248e+001 -3.513111e+001
-1.529369e+000 5.476340e+001 -2.602114e+001
-2.461039e+000 9.886381e+001 -2.301012e+001
-4.294800e+000 9.808653e+001 -2.340360e+001
2.084214e+000 1.096683e+002 -1.425002e+001
-3.900746e+000 1.136421e+002 -6.393181e+000
-9.600489e+000 8.764295e+001 -6.597610e+000
-5.754296e+000 1.100202e+002 -2.957088e+000
-5.905481e+000 1.129772e+002 -2.159306e+000
-7.110052e+000 1.133050e+002 5.049271e+000
-1.220846e+001 8.100160e+001 -9.022736e+000
8.081416e+000 1.023670e+002 -6.178247e+000
1.499396e+001 9.602415e+001 -2.327368e+001
1.710676e+001 9.402918e+001 -2.351122e+001
1.913607e+001 7.482067e+001 -9.390466e+000
1.937959e+001 8.150475e+001 -6.520538e+000
1.651540e+001 1.065239e+002 -1.497366e+001
2.320788e+001 1.079194e+002 -6.632102e+000
2.390648e+001 1.048995e+002 -3.695450e+000
2.529999e+001 1.072181e+002 -2.571433e+000
2.650383e+001 1.069602e+002 4.859919e+000
-4.706800e-002 5.484652e+001 -2.034914e+001
9.866828e+000 7.388647e+001 -1.201438e+001
1.249378e+001 8.475191e+001 -5.346950e-001
5.108489e+000 1.119946e+002 2.469153e+001
1.500043e+001 1.098809e+002 2.495817e+001
2.984362e+000 1.130481e+002 2.529629e+001
1.756747e+001 1.107468e+002 2.504606e+001
7.317098e+000 1.039590e+002 2.113246e+001
1.041933e+001 1.035085e+002 2.100288e+001
3.510738e+000 1.055249e+002 1.883982e+001
1.371576e+001 1.035048e+002 1.900523e+001
1.257183e+001 1.247287e+002 2.664322e+001
1.255386e+001 1.275823e+002 1.914537e+001
1.319710e+001 1.274568e+002 1.114816e+001
1.213548e+001 1.253243e+002 3.487018e+000
1.139863e+001 1.218843e+002 -3.723709e+000
1.041244e+001 1.174608e+002 -1.034442e+001
9.213552e+000 1.113605e+002 -1.541578e+001
7.865147e+000 1.044022e+002 -1.917552e+001
6.573415e+000 9.808305e+001 -2.394749e+001
5.268664e+000 9.144134e+001 -2.825484e+001
