# Supplementary material for: Evolutionary morphology of the rabbit skull
Source: PeerJ. 2016 Sep 22;4:e2453. doi: 10.7717/peerj.2453 (PMC5036099; doi:10.7717/peerj.2453)
Supplement: Supplemental Information 1 [file peerj-04-2453-s001.zip › Kraatz and Sherratt Morphologika files/L capensis 41519.txt]

[individuals]
1
[dimensions]
3
[landmarks]
52
[rawpoints]
'#1
3.948863e+000 1.111589e+002 2.697668e+001
3.420059e+000 9.919260e+001 2.470576e+001
3.027583e+000 9.539559e+001 1.382167e+001
2.596440e+000 9.263246e+001 3.378764e+000
1.822109e+000 7.800567e+001 -5.955961e+000
1.611915e+000 7.233668e+001 -9.434978e+000
5.753350e-001 5.376897e+001 -2.056234e+001
-9.576840e-001 4.960236e+001 -2.054593e+001
-5.032187e+000 8.103099e+001 1.666418e+000
-5.366127e+000 7.072015e+001 -1.042018e+001
4.993220e-001 5.978349e+001 -3.484295e+001
1.885060e-001 5.153293e+001 -2.700753e+001
-6.917477e+000 9.243373e+001 -2.052039e+001
-9.167032e+000 9.114187e+001 -2.158157e+001
-5.050405e+000 1.041241e+002 -1.199544e+001
-1.162085e+001 1.065204e+002 -4.908822e+000
-1.227638e+001 7.949245e+001 -5.021893e+000
-1.307633e+001 1.030475e+002 -9.051100e-002
-1.273361e+001 1.063362e+002 1.085371e+000
-1.432142e+001 1.048004e+002 8.418492e+000
-1.326973e+001 7.320920e+001 -8.791437e+000
2.608279e+000 9.768470e+001 -4.641771e+000
1.059784e+001 9.182649e+001 -2.106649e+001
1.325493e+001 9.109512e+001 -2.170322e+001
1.689583e+001 7.212238e+001 -9.296339e+000
1.653267e+001 7.855815e+001 -6.189470e+000
1.016248e+001 1.035891e+002 -1.264951e+001
1.793495e+001 1.055131e+002 -4.725416e+000
1.698380e+001 1.041633e+002 -1.228695e+000
1.926796e+001 1.048664e+002 5.476000e-001
2.078742e+001 1.033218e+002 7.555992e+000
1.590256e+000 4.983675e+001 -2.070022e+001
8.462173e+000 7.000706e+001 -1.058298e+001
9.428255e+000 8.025350e+001 1.088681e+000
-8.741446e-001 1.058168e+002 2.663774e+001
1.074141e+001 1.066060e+002 2.668027e+001
-3.329770e+000 1.073279e+002 2.697499e+001
8.575069e+000 1.055641e+002 2.655231e+001
5.491130e-001 9.850040e+001 2.283603e+001
6.213635e+000 9.826791e+001 2.295347e+001
-1.621121e+000 9.923445e+001 2.133883e+001
8.154365e+000 9.868130e+001 2.123275e+001
4.401646e+000 1.179943e+002 2.710701e+001
3.857576e+000 1.209842e+002 1.986632e+001
3.581419e+000 1.215966e+002 1.204321e+001
2.873611e+000 1.188386e+002 4.724739e+000
2.300160e+000 1.153452e+002 -2.283707e+000
1.865046e+000 1.112244e+002 -8.953639e+000
1.693763e+000 1.053652e+002 -1.417820e+001
1.663447e+000 9.818430e+001 -1.735323e+001
1.650298e+000 9.221925e+001 -2.245973e+001
1.770205e+000 8.551936e+001 -2.655363e+001
