# Supplementary material for: Evolutionary morphology of the rabbit skull
Source: PeerJ. 2016 Sep 22;4:e2453. doi: 10.7717/peerj.2453 (PMC5036099; doi:10.7717/peerj.2453)
Supplement: Supplemental Information 1 [file peerj-04-2453-s001.zip › Kraatz and Sherratt Morphologika files/L capensis 41532.txt]

[individuals]
1
[dimensions]
3
[landmarks]
52
[rawpoints]
'#1
1.652773e+000 7.425982e+001 3.566152e+001
2.337372e+000 8.551936e+001 3.094213e+001
2.126642e+000 8.655789e+001 2.055324e+001
1.911674e+000 8.618913e+001 9.683760e+000
2.691220e+000 9.905249e+001 -6.736200e-001
2.895120e+000 1.036942e+002 -4.456625e+000
3.433650e+000 1.201615e+002 -1.944205e+001
4.297301e+000 1.237710e+002 -2.019541e+001
1.014559e+001 9.793885e+001 5.904877e+000
9.754683e+000 1.064885e+002 -6.891546e+000
3.258914e+000 1.120706e+002 -3.153586e+001
3.370731e+000 1.210032e+002 -2.620443e+001
9.655292e+000 8.342273e+001 -1.337545e+001
1.242509e+001 8.610978e+001 -1.503711e+001
8.320467e+000 7.300374e+001 -3.327282e+000
1.511419e+001 7.164253e+001 2.632933e+000
1.665979e+001 9.860607e+001 -1.101700e-001
1.630562e+001 7.676334e+001 8.985508e+000
1.746440e+001 7.340993e+001 8.829454e+000
1.924025e+001 7.633642e+001 1.585192e+001
1.703824e+001 1.041394e+002 -5.818609e+000
1.865831e+000 8.110110e+001 3.296026e+000
-6.994946e+000 8.465559e+001 -1.372723e+001
-8.388010e+000 8.635366e+001 -1.423767e+001
-1.082111e+001 1.050091e+002 -5.951823e+000
-1.159660e+001 9.961478e+001 -1.471940e-001
-5.102871e+000 7.370229e+001 -3.210288e+000
-1.194293e+001 7.250664e+001 1.967188e+000
-1.249775e+001 7.563956e+001 7.727156e+000
-1.370886e+001 7.454752e+001 9.571032e+000
-1.538189e+001 7.774327e+001 1.576153e+001
2.529985e+000 1.237893e+002 -2.020209e+001
-4.221457e+000 1.066627e+002 -6.915780e+000
-5.084289e+000 9.838533e+001 5.681417e+000
7.187974e+000 8.018397e+001 3.358854e+001
-3.314947e+000 8.045579e+001 3.411369e+001
9.590528e+000 7.819408e+001 3.420152e+001
-5.609365e+000 7.894990e+001 3.453288e+001
4.629537e+000 8.576808e+001 2.953067e+001
1.228919e-001 8.584651e+001 2.913892e+001
6.936226e+000 8.445916e+001 2.720655e+001
-2.451827e+000 8.496227e+001 2.785063e+001
1.180947e+000 6.743128e+001 3.702044e+001
1.319526e+000 6.364253e+001 3.073341e+001
1.305670e+000 6.230030e+001 2.351551e+001
1.325011e+000 6.274420e+001 1.618723e+001
1.343802e+000 6.408062e+001 8.967990e+000
1.423681e+000 6.684398e+001 2.166587e+000
1.589756e+000 7.122430e+001 -3.723085e+000
1.817290e+000 7.714414e+001 -8.059786e+000
2.084889e+000 8.266887e+001 -1.288761e+001
2.396236e+000 8.808400e+001 -1.783557e+001
