# Supplementary material for: Evolutionary morphology of the rabbit skull
Source: PeerJ. 2016 Sep 22;4:e2453. doi: 10.7717/peerj.2453 (PMC5036099; doi:10.7717/peerj.2453)
Supplement: Supplemental Information 1 [file peerj-04-2453-s001.zip › Kraatz and Sherratt Morphologika files/L capensis 45744.txt]

[individuals]
1
[dimensions]
3
[landmarks]
52
[rawpoints]
'#1
2.794580e+000 1.160384e+002 2.564364e+001
1.957399e+000 1.048089e+002 2.527630e+001
1.341055e+000 1.001952e+002 1.567850e+001
1.061123e+000 9.696697e+001 4.155802e+000
1.174850e-001 8.143669e+001 -3.563053e+000
-3.403300e-001 7.590378e+001 -7.188256e+000
-1.944649e+000 5.624100e+001 -1.496177e+001
-3.649617e+000 5.281433e+001 -1.453691e+001
-6.874495e+000 8.571622e+001 3.999886e+000
-8.074092e+000 7.432095e+001 -7.068089e+000
-1.516180e+000 5.753094e+001 -3.011871e+001
-2.080101e+000 5.177754e+001 -2.055302e+001
-8.595489e+000 9.167724e+001 -2.154628e+001
-9.687309e+000 9.177741e+001 -2.127162e+001
-5.245124e+000 1.082385e+002 -1.121504e+001
-1.210867e+001 1.111743e+002 -3.260084e+000
-1.359222e+001 8.470257e+001 -1.788803e+000
-1.255128e+001 1.077613e+002 1.470070e+000
-1.308257e+001 1.117691e+002 1.546457e+000
-1.525571e+001 1.099329e+002 9.018704e+000
-1.540583e+001 7.840044e+001 -5.463280e+000
1.804738e+000 1.025168e+002 -3.258611e+000
1.006752e+001 9.448521e+001 -2.006635e+001
1.184787e+001 9.285558e+001 -2.063020e+001
1.483124e+001 7.602312e+001 -5.449528e+000
1.397124e+001 8.277118e+001 -2.122620e+000
8.914301e+000 1.075593e+002 -1.071731e+001
1.631876e+001 1.095455e+002 -1.948261e+000
1.521706e+001 1.085973e+002 6.858100e-002
1.722178e+001 1.095396e+002 2.133573e+000
1.933034e+001 1.072339e+002 9.272495e+000
-7.752570e-001 5.287664e+001 -1.470296e+001
6.154074e+000 7.341532e+001 -7.576509e+000
7.445414e+000 8.444858e+001 3.990295e+000
-2.658787e+000 1.108947e+002 2.544155e+001
7.012009e+000 1.108523e+002 2.507624e+001
-4.957927e+000 1.125823e+002 2.628807e+001
9.503784e+000 1.118449e+002 2.614699e+001
5.469889e-001 1.036252e+002 2.311691e+001
3.182149e+000 1.034352e+002 2.315936e+001
-3.873598e+000 1.047707e+002 2.239972e+001
6.849065e+000 1.032230e+002 2.215059e+001
3.718601e+000 1.235583e+002 2.541551e+001
3.051984e+000 1.261974e+002 1.808128e+001
3.101013e+000 1.252088e+002 1.032124e+001
3.136885e+000 1.226077e+002 2.942799e+000
3.133345e+000 1.187201e+002 -3.846021e+000
2.998974e+000 1.134776e+002 -9.650642e+000
2.666411e+000 1.071121e+002 -1.418674e+001
2.003081e+000 1.000022e+002 -1.738294e+001
1.480097e+000 9.381971e+001 -2.214881e+001
6.454630e-001 8.677217e+001 -2.543986e+001
