# Supplementary material for: Evolutionary morphology of the rabbit skull
Source: PeerJ. 2016 Sep 22;4:e2453. doi: 10.7717/peerj.2453 (PMC5036099; doi:10.7717/peerj.2453)
Supplement: Supplemental Information 1 [file peerj-04-2453-s001.zip › Kraatz and Sherratt Morphologika files/L capensis 55843.txt]

[individuals]
1
[dimensions]
3
[landmarks]
52
[rawpoints]
'#1
1.892390e+000 1.191843e+002 2.388996e+001
1.648515e+000 1.065369e+002 2.469273e+001
1.788893e+000 1.012800e+002 1.511042e+001
1.867413e+000 9.760373e+001 4.150154e+000
1.594681e+000 8.066134e+001 -3.304505e+000
1.076134e+000 7.580875e+001 -5.521948e+000
6.320800e-001 5.492771e+001 -1.305921e+001
-4.739020e-001 5.098532e+001 -1.255715e+001
-6.002883e+000 8.524905e+001 4.023420e+000
-6.482956e+000 7.386694e+001 -5.972309e+000
7.018350e-001 5.656068e+001 -2.815104e+001
4.351760e-001 5.072675e+001 -1.848812e+001
-7.980913e+000 9.161508e+001 -2.119806e+001
-9.523573e+000 9.103546e+001 -2.072104e+001
-4.959279e+000 1.069966e+002 -1.209412e+001
-1.222330e+001 1.109561e+002 -6.115475e+000
-1.303516e+001 8.321788e+001 -2.000571e+000
-1.375097e+001 1.082143e+002 2.505800e-001
-1.397190e+001 1.110527e+002 1.287260e+000
-1.590262e+001 1.100664e+002 7.759246e+000
-1.357344e+001 7.603551e+001 -4.163319e+000
2.074481e+000 1.007894e+002 -3.495919e+000
1.113973e+001 9.158130e+001 -2.125940e+001
1.246121e+001 9.132598e+001 -2.072246e+001
1.708693e+001 7.564103e+001 -4.159394e+000
1.590392e+001 8.281531e+001 -2.275135e+000
8.807802e+000 1.068179e+002 -1.261894e+001
1.565473e+001 1.103217e+002 -5.101730e+000
1.661080e+001 1.085259e+002 6.930500e-002
1.816681e+001 1.103215e+002 1.497577e+000
1.902945e+001 1.093498e+002 8.256574e+000
1.547030e+000 5.104810e+001 -1.269874e+001
8.452110e+000 7.376221e+001 -5.929165e+000
9.193421e+000 8.512453e+001 4.247088e+000
-3.268435e+000 1.122519e+002 2.558404e+001
6.640535e+000 1.130437e+002 2.510171e+001
-5.771509e+000 1.143464e+002 2.608390e+001
8.731559e+000 1.147727e+002 2.610145e+001
-7.821840e-001 1.051219e+002 2.384573e+001
3.882328e+000 1.050384e+002 2.311140e+001
-3.586558e+000 1.056559e+002 2.135276e+001
6.561086e+000 1.051778e+002 2.175720e+001
1.283812e+000 1.251490e+002 2.442885e+001
2.458467e+000 1.285340e+002 1.709032e+001
2.417825e+000 1.267974e+002 9.110489e+000
2.319613e+000 1.227520e+002 2.016803e+000
2.397645e+000 1.181008e+002 -4.695456e+000
2.118446e+000 1.123174e+002 -1.045424e+001
1.978615e+000 1.055388e+002 -1.500708e+001
1.730447e+000 9.798154e+001 -1.809310e+001
1.518570e+000 9.084640e+001 -2.205959e+001
1.411017e+000 8.315454e+001 -2.480380e+001
