# Supplementary material for: Evolutionary morphology of the rabbit skull
Source: PeerJ. 2016 Sep 22;4:e2453. doi: 10.7717/peerj.2453 (PMC5036099; doi:10.7717/peerj.2453)
Supplement: Supplemental Information 1 [file peerj-04-2453-s001.zip › Kraatz and Sherratt Morphologika files/L capensis 56419.txt]

[individuals]
1
[dimensions]
3
[landmarks]
52
[rawpoints]
'#1
-1.026467e+000 1.187177e+002 2.400883e+001
-1.028428e+000 1.063600e+002 2.481837e+001
1.931270e-001 1.006046e+002 1.477458e+001
6.626720e-001 9.615939e+001 4.247764e+000
8.050560e-001 8.074922e+001 -3.811841e+000
1.179485e+000 7.482926e+001 -6.681973e+000
2.193959e+000 5.528377e+001 -1.532775e+001
1.203163e+000 5.065441e+001 -1.542927e+001
-6.820731e+000 8.428062e+001 3.506620e+000
-5.601006e+000 7.309021e+001 -7.538673e+000
2.282845e+000 5.859857e+001 -2.987968e+001
2.279981e+000 5.091678e+001 -2.167445e+001
-8.315189e+000 9.334286e+001 -1.953187e+001
-9.895250e+000 9.061543e+001 -1.997044e+001
-6.597819e+000 1.040723e+002 -1.204978e+001
-1.309156e+001 1.077526e+002 -6.129393e+000
-1.375824e+001 8.194619e+001 -2.390437e+000
-1.527840e+001 1.059673e+002 -2.078140e+000
-1.456279e+001 1.093390e+002 -1.451149e+000
-1.752835e+001 1.085702e+002 4.707582e+000
-1.415654e+001 7.502705e+001 -5.144590e+000
5.184250e-001 9.944214e+001 -4.617825e+000
8.904833e+000 9.337811e+001 -1.915018e+001
1.163440e+001 9.109385e+001 -1.971660e+001
1.689777e+001 7.573013e+001 -4.005502e+000
1.558137e+001 8.236674e+001 -1.373058e+000
7.883419e+000 1.048164e+002 -1.234944e+001
1.375642e+001 1.085705e+002 -5.657025e+000
1.314361e+001 1.079802e+002 -1.824137e+000
1.487224e+001 1.099040e+002 -1.407610e-001
1.757393e+001 1.094101e+002 6.359504e+000
3.188341e+000 5.089145e+001 -1.544410e+001
8.049407e+000 7.349000e+001 -6.915709e+000
8.454205e+000 8.482666e+001 4.131512e+000
-6.528188e+000 1.126331e+002 2.472882e+001
4.763984e+000 1.132956e+002 2.495256e+001
-9.080958e+000 1.138521e+002 2.439272e+001
6.290846e+000 1.138974e+002 2.572018e+001
-2.150614e+000 1.051577e+002 2.297592e+001
8.362631e-001 1.051910e+002 2.296894e+001
-5.045076e+000 1.052287e+002 2.084979e+001
4.574760e+000 1.062406e+002 2.182139e+001
-4.198270e-001 1.255352e+002 2.397451e+001
-2.743148e-001 1.267314e+002 1.646734e+001
-3.816734e-001 1.261282e+002 8.887553e+000
1.223189e-001 1.222301e+002 2.379127e+000
3.779909e-001 1.185045e+002 -4.244217e+000
6.376272e-001 1.134235e+002 -9.894862e+000
8.209401e-001 1.072602e+002 -1.434458e+001
1.043461e+000 1.000709e+002 -1.680993e+001
1.288644e+000 9.311261e+001 -1.986503e+001
1.520503e+000 8.631807e+001 -2.326972e+001
