# Supplementary material for: Evolutionary morphology of the rabbit skull
Source: PeerJ. 2016 Sep 22;4:e2453. doi: 10.7717/peerj.2453 (PMC5036099; doi:10.7717/peerj.2453)
Supplement: Supplemental Information 1 [file peerj-04-2453-s001.zip › Kraatz and Sherratt Morphologika files/L capensis 62818.txt]

[individuals]
1
[dimensions]
3
[landmarks]
52
[rawpoints]
'#1
2.319140e-001 1.223319e+002 2.450121e+001
4.336310e-001 1.081192e+002 2.502882e+001
1.191550e-001 1.032062e+002 1.543295e+001
3.498750e-001 9.858495e+001 3.919983e+000
8.180100e-002 8.181580e+001 -2.605988e+000
2.359140e-001 7.607720e+001 -4.993734e+000
6.228080e-001 5.473923e+001 -9.841299e+000
-4.141330e-001 5.073042e+001 -8.099952e+000
-7.756466e+000 8.618003e+001 5.338330e+000
-7.016674e+000 7.373231e+001 -4.772261e+000
2.044870e-001 5.531980e+001 -2.536872e+001
3.174570e-001 5.003560e+001 -1.530469e+001
-7.841016e+000 9.188847e+001 -2.062932e+001
-1.079809e+001 8.966593e+001 -2.063184e+001
-6.861978e+000 1.055336e+002 -1.343758e+001
-1.309347e+001 1.090523e+002 -9.121276e+000
-1.483734e+001 8.300229e+001 -1.403957e+000
-1.465329e+001 1.076756e+002 -7.999190e-001
-1.616742e+001 1.098866e+002 4.348790e-001
-1.824709e+001 1.114630e+002 7.877262e+000
-1.557261e+001 7.377766e+001 -2.207369e+000
4.634350e-001 1.016839e+002 -4.168779e+000
8.561685e+000 9.178333e+001 -2.091190e+001
1.065514e+001 9.072589e+001 -2.094821e+001
1.560297e+001 7.480598e+001 -5.054368e+000
1.648709e+001 8.338487e+001 -1.860130e+000
6.925507e+000 1.061653e+002 -1.462454e+001
1.302982e+001 1.092781e+002 -1.053931e+001
1.415364e+001 1.081838e+002 -1.570999e+000
1.639627e+001 1.102667e+002 -2.214370e-001
1.857762e+001 1.117478e+002 7.232398e+000
1.688256e+000 5.085800e+001 -8.431171e+000
7.699889e+000 7.393679e+001 -5.459964e+000
9.166729e+000 8.634551e+001 5.241879e+000
-5.181175e+000 1.145457e+002 2.524817e+001
5.258499e+000 1.151474e+002 2.468290e+001
-7.837522e+000 1.158620e+002 2.610689e+001
8.353645e+000 1.161776e+002 2.581888e+001
-1.694266e+000 1.070554e+002 2.302194e+001
2.127362e+000 1.071601e+002 2.270612e+001
-5.333372e+000 1.082561e+002 2.124130e+001
5.982871e+000 1.084302e+002 2.103328e+001
5.334300e-002 1.288985e+002 2.265149e+001
-1.485471e-001 1.300182e+002 1.529673e+001
2.442737e-001 1.283387e+002 8.056540e+000
7.847483e-001 1.249235e+002 1.466341e+000
1.196705e+000 1.200965e+002 -4.183354e+000
1.645543e+000 1.150118e+002 -9.599382e+000
1.925678e+000 1.094766e+002 -1.456692e+001
1.981925e+000 1.026775e+002 -1.759376e+001
1.936183e+000 9.578813e+001 -2.040853e+001
1.790389e+000 8.899171e+001 -2.343795e+001
