# Supplementary material for: Evolutionary morphology of the rabbit skull
Source: PeerJ. 2016 Sep 22;4:e2453. doi: 10.7717/peerj.2453 (PMC5036099; doi:10.7717/peerj.2453)
Supplement: Supplemental Information 1 [file peerj-04-2453-s001.zip › Kraatz and Sherratt Morphologika files/L capensis 88412.txt]

[individuals]
1
[dimensions]
3
[landmarks]
52
[rawpoints]
'#1
-1.506169e+000 6.606169e+001 3.643668e+001
-7.690390e-001 7.896374e+001 3.421373e+001
-4.451160e-001 8.107719e+001 2.412854e+001
-4.874110e-001 8.115163e+001 1.258780e+001
2.316290e-001 9.484521e+001 7.533270e-001
4.131130e-001 9.951421e+001 -3.051546e+000
1.161252e+000 1.177262e+002 -1.581552e+001
2.233512e+000 1.206140e+002 -1.580253e+001
7.641039e+000 9.275313e+001 8.780325e+000
7.422764e+000 1.011291e+002 -4.003066e+000
9.536370e-001 1.092853e+002 -2.978390e+001
1.228688e+000 1.182892e+002 -2.198829e+001
8.717461e+000 7.833116e+001 -1.293677e+001
1.094269e+001 7.883718e+001 -1.317402e+001
5.100802e+000 6.717744e+001 -1.606894e+000
1.217865e+001 6.575703e+001 5.039367e+000
1.388947e+001 9.214578e+001 2.781383e+000
1.320299e+001 6.902090e+001 1.102153e+001
1.426657e+001 6.823119e+001 1.316232e+001
1.685161e+001 7.194615e+001 1.783078e+001
1.467695e+001 9.898247e+001 -1.739950e+000
-1.013373e+000 7.565642e+001 5.679832e+000
-1.141797e+001 8.039075e+001 -1.294307e+001
-1.230576e+001 8.211272e+001 -1.344097e+001
-1.415623e+001 1.008417e+002 -1.716242e+000
-1.383834e+001 9.374567e+001 2.787729e+000
-8.026240e+000 6.764209e+001 -1.736073e+000
-1.513411e+001 6.760877e+001 5.355281e+000
-1.526280e+001 7.051938e+001 1.117653e+001
-1.605617e+001 6.911217e+001 1.375694e+001
-1.834899e+001 7.260632e+001 1.923194e+001
1.290460e-001 1.207049e+002 -1.602752e+001
-6.802096e+000 1.020105e+002 -4.056110e+000
-7.302412e+000 9.344622e+001 8.786682e+000
3.741199e+000 7.185732e+001 3.536849e+001
-6.412313e+000 7.213500e+001 3.472309e+001
6.779927e+000 7.135020e+001 3.594306e+001
-8.425877e+000 7.374783e+001 3.670712e+001
1.343569e+000 7.946021e+001 3.202411e+001
-2.348499e+000 7.954631e+001 3.209596e+001
4.171056e+000 7.863865e+001 3.028983e+001
-5.506498e+000 7.935327e+001 3.052136e+001
-1.566698e+000 6.040408e+001 3.852312e+001
-2.412779e+000 5.581696e+001 3.286614e+001
-2.087337e+000 5.503415e+001 2.558197e+001
-2.100105e+000 5.602226e+001 1.831635e+001
-1.789274e+000 5.756432e+001 1.115470e+001
-1.516519e+000 6.090258e+001 4.631925e+000
-1.200597e+000 6.504246e+001 -1.411723e+000
-8.442956e-001 7.028909e+001 -6.521864e+000
-7.869743e-001 7.603266e+001 -1.108000e+001
-7.089000e-001 8.157445e+001 -1.588040e+001
