# Supplementary material for: Evolutionary morphology of the rabbit skull
Source: PeerJ. 2016 Sep 22;4:e2453. doi: 10.7717/peerj.2453 (PMC5036099; doi:10.7717/peerj.2453)
Supplement: Supplemental Information 1 [file peerj-04-2453-s001.zip › Kraatz and Sherratt Morphologika files/L saxatilis 41514.txt]

[individuals]
1
[dimensions]
3
[landmarks]
52
[rawpoints]
'#1
2.301037e+000 6.191349e+001 3.734192e+001
2.194606e+000 7.542753e+001 3.269620e+001
1.336056e+000 7.788763e+001 2.033301e+001
7.865980e-001 7.833722e+001 7.571851e+000
9.707350e-001 9.447044e+001 -5.991466e+000
4.679860e-001 9.997960e+001 -1.059760e+001
6.961180e-001 1.217446e+002 -2.407618e+001
1.975529e+000 1.249318e+002 -2.457715e+001
1.006666e+001 9.286372e+001 2.939046e+000
8.372698e+000 1.015683e+002 -1.158788e+001
1.104110e-001 1.145490e+002 -3.888646e+001
3.228200e-001 1.232229e+002 -3.097380e+001
9.938051e+000 7.698589e+001 -2.242588e+001
1.235278e+001 7.820110e+001 -2.261624e+001
8.652224e+000 6.474507e+001 -9.284979e+000
1.744964e+001 6.359162e+001 -2.013671e+000
1.624855e+001 9.308855e+001 -3.788436e+000
1.709043e+001 6.500688e+001 2.509974e+000
1.883844e+001 6.453191e+001 4.839120e+000
2.189617e+001 6.713587e+001 1.163483e+001
1.761761e+001 1.006274e+002 -1.098069e+001
2.149540e-001 7.289065e+001 -6.593470e-001
-1.114911e+001 7.677287e+001 -2.121666e+001
-1.297896e+001 8.022511e+001 -2.225797e+001
-1.575677e+001 1.010232e+002 -9.447407e+000
-1.532094e+001 9.336445e+001 -2.606549e+000
-8.796150e+000 6.388452e+001 -8.607846e+000
-1.611546e+001 6.362619e+001 -5.942593e-001
-1.591188e+001 6.573061e+001 4.124584e+000
-1.738625e+001 6.511599e+001 6.630395e+000
-1.971018e+001 6.742276e+001 1.379429e+001
-4.403020e-001 1.250503e+002 -2.448533e+001
-7.392069e+000 1.018829e+002 -1.106058e+001
-8.198084e+000 9.334531e+001 4.178947e+000
7.772169e+000 6.733266e+001 3.598290e+001
-3.558979e+000 6.797724e+001 3.664155e+001
1.115616e+001 6.597391e+001 3.694635e+001
-6.399940e+000 6.756537e+001 3.769148e+001
4.173625e+000 7.590701e+001 2.963957e+001
-8.386881e-001 7.626854e+001 3.012392e+001
8.518144e+000 7.487569e+001 2.936738e+001
-4.467998e+000 7.552490e+001 3.004012e+001
1.405818e+000 5.142386e+001 3.793436e+001
1.144677e+000 4.768610e+001 2.976591e+001
8.016681e-001 4.750877e+001 2.078745e+001
3.960771e-001 4.945163e+001 1.202345e+001
8.602093e-002 5.281810e+001 3.696601e+000
-2.908274e-001 5.689241e+001 -4.304924e+000
-3.441325e-001 6.320886e+001 -1.069661e+001
-4.083652e-001 7.064030e+001 -1.575061e+001
-5.134925e-001 7.739240e+001 -2.167845e+001
-5.331750e-001 8.489429e+001 -2.662679e+001
