# Supplementary material for: Evolutionary morphology of the rabbit skull
Source: PeerJ. 2016 Sep 22;4:e2453. doi: 10.7717/peerj.2453 (PMC5036099; doi:10.7717/peerj.2453)
Supplement: Supplemental Information 1 [file peerj-04-2453-s001.zip › Kraatz and Sherratt Morphologika files/L saxatilis 41517.txt]

[individuals]
1
[dimensions]
3
[landmarks]
52
[rawpoints]
'#1
5.411898e+000 6.838370e+001 3.730633e+001
5.844236e+000 7.933749e+001 3.305757e+001
4.909434e+000 8.120215e+001 2.206541e+001
3.845481e+000 8.053326e+001 1.170770e+001
4.399899e+000 9.182224e+001 4.862330e-001
4.453955e+000 9.692995e+001 -3.497173e+000
4.880546e+000 1.114074e+002 -1.568347e+001
6.103775e+000 1.146354e+002 -1.675304e+001
1.185484e+001 9.045569e+001 7.762241e+000
1.089211e+001 9.851894e+001 -4.856390e+000
4.003810e+000 1.029226e+002 -2.681638e+001
4.465254e+000 1.121488e+002 -2.168569e+001
1.025772e+001 7.559684e+001 -9.740288e+000
1.297042e+001 7.775845e+001 -1.140827e+001
9.292761e+000 6.705088e+001 4.867900e-002
1.537709e+001 6.493031e+001 4.215744e+000
1.813948e+001 8.987086e+001 1.122013e+000
1.610797e+001 6.774371e+001 9.447090e+000
1.740082e+001 6.624097e+001 1.063901e+001
2.010716e+001 6.850067e+001 1.689281e+001
1.879787e+001 9.505384e+001 -4.287309e+000
3.275084e+000 7.486972e+001 5.361076e+000
-4.611429e+000 7.641340e+001 -8.859055e+000
-7.121410e+000 7.902242e+001 -9.923365e+000
-9.981301e+000 9.720639e+001 -2.280539e+000
-9.646509e+000 9.275700e+001 3.415983e+000
-3.910653e+000 6.760372e+001 9.616830e-001
-9.994166e+000 6.678156e+001 5.735979e+000
-9.693274e+000 6.948933e+001 1.156709e+001
-1.098757e+001 6.796841e+001 1.317050e+001
-1.294645e+001 7.057272e+001 1.942066e+001
4.190711e+000 1.148226e+002 -1.661823e+001
-3.421200e+000 9.937156e+001 -3.305823e+000
-2.186275e+000 9.147208e+001 8.876900e+000
1.027200e+001 7.355799e+001 3.438112e+001
5.748138e-001 7.409853e+001 3.537163e+001
1.290103e+001 7.268040e+001 3.441807e+001
-1.774546e+000 7.460065e+001 3.624130e+001
7.850779e+000 8.010759e+001 3.043937e+001
3.322079e+000 8.013570e+001 3.073939e+001
9.601146e+000 7.831097e+001 2.916199e+001
1.213443e+000 7.918032e+001 3.011161e+001
5.214472e+000 6.213363e+001 3.807025e+001
3.937511e+000 5.719123e+001 3.256897e+001
2.931972e+000 5.677082e+001 2.514476e+001
3.083893e+000 5.708156e+001 1.764837e+001
3.201770e+000 5.896741e+001 1.038596e+001
2.843937e+000 6.242095e+001 3.732587e+000
2.895342e+000 6.741705e+001 -1.866742e+000
2.938896e+000 7.286617e+001 -7.026489e+000
2.886326e+000 7.830831e+001 -1.219338e+001
2.786891e+000 8.408258e+001 -1.698553e+001
