# Supplementary material for: Evolutionary morphology of the rabbit skull
Source: PeerJ. 2016 Sep 22;4:e2453. doi: 10.7717/peerj.2453 (PMC5036099; doi:10.7717/peerj.2453)
Supplement: Supplemental Information 1 [file peerj-04-2453-s001.zip › Kraatz and Sherratt Morphologika files/L saxatilis 56414.txt]

[individuals]
1
[dimensions]
3
[landmarks]
52
[rawpoints]
'#1
1.042985e+000 6.048897e+001 3.749802e+001
1.519331e+000 7.229573e+001 3.470881e+001
1.178533e+000 7.357877e+001 2.369714e+001
3.715590e-001 7.417011e+001 1.240243e+001
9.324290e-001 8.820023e+001 1.828827e+000
9.246180e-001 9.396027e+001 -2.585506e+000
1.417623e+000 1.137991e+002 -1.396292e+001
2.723907e+000 1.161749e+002 -1.464054e+001
8.891338e+000 8.581306e+001 9.080835e+000
8.600208e+000 9.629649e+001 -3.280911e+000
5.884120e-001 1.078079e+002 -2.862729e+001
1.150882e+000 1.159329e+002 -2.023069e+001
7.992819e+000 7.401689e+001 -1.330682e+001
1.114862e+001 7.546175e+001 -1.429507e+001
6.012272e+000 6.249905e+001 -3.956642e+000
1.194335e+001 5.993398e+001 9.555140e-001
1.578076e+001 8.698489e+001 2.857708e+000
1.421232e+001 6.129975e+001 8.911741e+000
1.541120e+001 6.019817e+001 1.074437e+001
1.887367e+001 6.278331e+001 1.738834e+001
1.767299e+001 9.378462e+001 -2.169777e+000
-6.161654e-002 6.893468e+001 4.657373e+000
-8.316147e+000 7.439952e+001 -1.254578e+001
-1.103332e+001 7.600337e+001 -1.343917e+001
-1.457612e+001 9.447576e+001 -1.673317e+000
-1.419164e+001 8.775739e+001 3.745708e+000
-7.310429e+000 6.286629e+001 -3.744218e+000
-1.308583e+001 6.045311e+001 1.206306e+000
-1.505271e+001 6.268606e+001 1.018645e+001
-1.519833e+001 6.175485e+001 1.239645e+001
-1.788994e+001 6.399010e+001 1.923857e+001
1.326637e-001 1.161691e+002 -1.440650e+001
-6.419496e+000 9.680902e+001 -3.057253e+000
-7.241044e+000 8.626452e+001 9.813118e+000
5.730307e+000 6.573079e+001 3.607261e+001
-3.664786e+000 6.607612e+001 3.674026e+001
8.924586e+000 6.469141e+001 3.669444e+001
-6.473592e+000 6.593555e+001 3.723884e+001
4.117466e+000 7.217850e+001 3.156721e+001
-1.224008e+000 7.252277e+001 3.164756e+001
6.673842e+000 7.113905e+001 3.009654e+001
-4.286418e+000 7.189262e+001 3.094125e+001
3.663810e-001 5.221669e+001 3.817272e+001
-2.773884e-001 4.742530e+001 3.160596e+001
-6.673113e-001 4.755342e+001 2.346191e+001
-7.876040e-001 4.861268e+001 1.537711e+001
-7.551333e-001 5.136756e+001 7.701833e+000
-6.129072e-001 5.520898e+001 5.100197e-001
-3.912159e-001 6.138816e+001 -4.806882e+000
-2.471542e-001 6.828071e+001 -9.162334e+000
-1.622836e-001 7.487717e+001 -1.395692e+001
-1.954820e-001 8.171302e+001 -1.840211e+001
