# Supplementary material for: Evolutionary morphology of the rabbit skull
Source: PeerJ. 2016 Sep 22;4:e2453. doi: 10.7717/peerj.2453 (PMC5036099; doi:10.7717/peerj.2453)
Supplement: Supplemental Information 1 [file peerj-04-2453-s001.zip › Kraatz and Sherratt Morphologika files/L saxatilis 56418.txt]

[individuals]
1
[dimensions]
3
[landmarks]
52
[rawpoints]
'#1
-1.651361e+000 6.556604e+001 3.738416e+001
-7.946850e-001 7.779031e+001 3.341917e+001
-9.455330e-001 7.954712e+001 2.296653e+001
-7.803720e-001 8.043562e+001 1.138745e+001
4.188120e-001 9.337579e+001 -5.405080e-001
4.280150e-001 9.787254e+001 -5.136398e+000
1.387987e+000 1.161548e+002 -1.926924e+001
2.399016e+000 1.193925e+002 -1.960781e+001
8.061841e+000 9.119107e+001 7.982883e+000
7.437352e+000 9.912807e+001 -6.939056e+000
1.422690e-001 1.086056e+002 -3.425255e+001
8.690480e-001 1.178566e+002 -2.557812e+001
8.376736e+000 7.693704e+001 -1.444456e+001
9.980309e+000 7.914322e+001 -1.603345e+001
5.296427e+000 6.640278e+001 -2.591255e+000
1.099287e+001 6.323223e+001 2.956491e+000
1.507722e+001 9.132294e+001 1.401064e+000
1.206553e+001 6.713861e+001 8.394384e+000
1.365018e+001 6.613853e+001 1.013651e+001
1.643100e+001 6.883086e+001 1.719833e+001
1.606612e+001 9.709660e+001 -5.927746e+000
-1.292004e+000 7.388672e+001 5.642640e+000
-1.010263e+001 7.792337e+001 -1.408062e+001
-1.239890e+001 8.091326e+001 -1.546478e+001
-1.553362e+001 9.872869e+001 -5.857761e+000
-1.523866e+001 9.343991e+001 1.194439e+000
-8.224781e+000 6.681520e+001 -3.115918e+000
-1.394128e+001 6.510176e+001 2.656715e+000
-1.501584e+001 6.897196e+001 9.155449e+000
-1.719793e+001 6.811855e+001 1.080293e+001
-1.934303e+001 7.067827e+001 1.744899e+001
5.707480e-001 1.195801e+002 -1.948273e+001
-6.864827e+000 1.003578e+002 -7.066318e+000
-7.883852e+000 9.246190e+001 8.201380e+000
4.259706e+000 7.129562e+001 3.496580e+001
-6.867451e+000 7.154949e+001 3.530956e+001
6.442370e+000 6.952956e+001 3.627598e+001
-9.266476e+000 7.133508e+001 3.639232e+001
2.646152e+000 7.817030e+001 3.243304e+001
-3.628095e+000 7.825880e+001 3.161197e+001
4.255413e+000 7.636983e+001 2.930295e+001
-5.990193e+000 7.715538e+001 2.960403e+001
-2.382520e+000 5.724878e+001 3.826848e+001
-2.313805e+000 5.284258e+001 3.154635e+001
-2.531460e+000 5.207623e+001 2.354791e+001
-2.618900e+000 5.321671e+001 1.559179e+001
-2.415189e+000 5.609844e+001 8.090866e+000
-2.312020e+000 6.008727e+001 1.113772e+000
-2.028425e+000 6.583780e+001 -4.494529e+000
-1.691447e+000 7.205479e+001 -9.577069e+000
-1.266465e+000 7.794333e+001 -1.503208e+001
-7.937180e-001 8.410853e+001 -2.016788e+001
