# Supplementary material for: Evolutionary morphology of the rabbit skull
Source: PeerJ. 2016 Sep 22;4:e2453. doi: 10.7717/peerj.2453 (PMC5036099; doi:10.7717/peerj.2453)
Supplement: Supplemental Information 1 [file peerj-04-2453-s001.zip › Kraatz and Sherratt Morphologika files/L saxatilis 56421.txt]

[individuals]
1
[dimensions]
3
[landmarks]
52
[rawpoints]
'#1
2.097490e+000 6.827158e+001 3.659262e+001
2.700079e+000 7.915959e+001 2.970151e+001
2.603185e+000 8.002114e+001 1.922843e+001
2.866143e+000 8.127816e+001 8.952960e+000
3.132726e+000 9.280082e+001 -1.916434e+000
3.223555e+000 9.805407e+001 -5.585454e+000
3.709300e+000 1.145027e+002 -1.868480e+001
4.766010e+000 1.166650e+002 -1.928010e+001
1.095628e+001 9.102891e+001 6.166727e+000
1.066840e+001 9.970778e+001 -7.070387e+000
3.203781e+000 1.069646e+002 -3.126404e+001
3.111387e+000 1.152906e+002 -2.494725e+001
8.717131e+000 7.826502e+001 -1.423177e+001
1.276698e+001 7.903648e+001 -1.518855e+001
8.544313e+000 6.723006e+001 -4.708014e+000
1.410634e+001 6.501608e+001 1.452864e+000
1.754705e+001 9.090910e+001 -3.926554e-001
1.652336e+001 6.821318e+001 6.716174e+000
1.846480e+001 6.711150e+001 8.184530e+000
2.012210e+001 6.962694e+001 1.438684e+001
1.808947e+001 9.663709e+001 -5.069122e+000
2.125426e+000 7.577821e+001 2.001150e+000
-5.409935e+000 7.897702e+001 -1.400171e+001
-8.097561e+000 8.201733e+001 -1.545958e+001
-1.145842e+001 9.897331e+001 -3.388962e+000
-1.201033e+001 9.285043e+001 8.426199e-001
-5.703604e+000 6.818105e+001 -4.533525e+000
-1.257838e+001 6.678584e+001 1.968142e+000
-1.243141e+001 7.053512e+001 7.400032e+000
-1.409225e+001 6.852074e+001 9.333021e+000
-1.646618e+001 7.206839e+001 1.537109e+001
2.545565e+000 1.167221e+002 -1.924377e+001
-4.120046e+000 1.005773e+002 -6.647865e+000
-4.464527e+000 9.186069e+001 6.819077e+000
7.995040e+000 7.353410e+001 3.276642e+001
-2.960553e+000 7.391170e+001 3.343336e+001
1.040453e+001 7.293095e+001 3.384575e+001
-5.140776e+000 7.424436e+001 3.421475e+001
4.244760e+000 7.928175e+001 2.758588e+001
1.246125e+000 7.962079e+001 2.797148e+001
9999 9999 9999
9999 9999 9999
1.986733e+000 6.071599e+001 3.868983e+001
1.553843e+000 5.619238e+001 3.221199e+001
1.182443e+000 5.413642e+001 2.458030e+001
9.530224e-001 5.501842e+001 1.672009e+001
7.393655e-001 5.674422e+001 9.000735e+000
8.751151e-001 6.031966e+001 1.943085e+000
1.318608e+000 6.519980e+001 -4.269935e+000
1.691519e+000 7.170753e+001 -8.755501e+000
1.992593e+000 7.776329e+001 -1.383964e+001
2.198133e+000 8.411432e+001 -1.855532e+001
