# Supplementary material for: Evolutionary morphology of the rabbit skull
Source: PeerJ. 2016 Sep 22;4:e2453. doi: 10.7717/peerj.2453 (PMC5036099; doi:10.7717/peerj.2453)
Supplement: Supplemental Information 1 [file peerj-04-2453-s001.zip › Kraatz and Sherratt Morphologika files/L saxatilis 59649.txt]

[individuals]
1
[dimensions]
3
[landmarks]
52
[rawpoints]
'#1
-2.027683e+000 6.420732e+001 3.705774e+001
-5.867200e-001 7.629792e+001 3.305988e+001
-8.872840e-001 7.739827e+001 2.212520e+001
-7.856660e-001 7.829451e+001 1.101941e+001
6.915460e-001 9.205048e+001 -3.806190e-001
1.103638e+000 9.663059e+001 -5.737453e+000
2.154011e+000 1.141121e+002 -1.749160e+001
3.459289e+000 1.175474e+002 -1.763911e+001
7.884295e+000 8.977814e+001 7.658525e+000
8.151373e+000 9.929043e+001 -5.857176e+000
1.311095e+000 1.094196e+002 -3.205455e+001
2.036523e+000 1.165388e+002 -2.402063e+001
7.783589e+000 7.544392e+001 -1.435143e+001
1.049365e+001 7.861578e+001 -1.599300e+001
5.338082e+000 6.485567e+001 -3.045176e+000
1.144849e+001 6.243423e+001 2.769563e+000
1.570972e+001 8.887778e+001 1.285475e+000
1.311129e+001 6.500893e+001 8.700588e+000
1.396091e+001 6.303020e+001 1.015386e+001
9999 9999 9999
1.641900e+001 9.460419e+001 -5.367755e+000
-1.424365e+000 7.183463e+001 3.407052e+000
-9.253719e+000 7.629120e+001 -1.359067e+001
-1.132673e+001 7.903437e+001 -1.520785e+001
-1.411826e+001 9.809783e+001 -5.599401e+000
-1.477253e+001 9.165411e+001 1.056618e+000
-8.800449e+000 6.567052e+001 -2.835133e+000
-1.557651e+001 6.451821e+001 2.669345e+000
-1.629993e+001 6.643349e+001 8.658596e+000
-1.816518e+001 6.552264e+001 1.048053e+001
-1.956039e+001 6.823306e+001 1.709649e+001
1.195542e+000 1.179219e+002 -1.761749e+001
-6.213949e+000 1.007347e+002 -6.079780e+000
-7.000596e+000 9.101304e+001 7.593063e+000
4.392238e+000 6.831284e+001 3.472495e+001
-7.286420e+000 6.962788e+001 3.495409e+001
6.041726e+000 6.886417e+001 3.600238e+001
-8.894651e+000 7.023495e+001 3.622688e+001
3.301455e+000 7.702621e+001 3.328226e+001
-4.155993e+000 7.744554e+001 3.243404e+001
4.440562e+000 7.500558e+001 2.942473e+001
-5.813011e+000 7.667697e+001 2.895034e+001
-2.683955e+000 5.795581e+001 3.784032e+001
-3.008474e+000 5.254088e+001 3.205530e+001
-3.279083e+000 5.154784e+001 2.419164e+001
-2.997730e+000 5.304713e+001 1.640962e+001
-2.740194e+000 5.580331e+001 8.977428e+000
-2.380334e+000 5.906044e+001 1.755434e+000
-1.810744e+000 6.397879e+001 -4.439878e+000
-1.148090e+000 7.019556e+001 -9.319389e+000
-5.405507e-001 7.592468e+001 -1.476962e+001
8.237300e-002 8.185345e+001 -2.000016e+001
