# Supplementary material for: Evolutionary morphology of the rabbit skull
Source: PeerJ. 2016 Sep 22;4:e2453. doi: 10.7717/peerj.2453 (PMC5036099; doi:10.7717/peerj.2453)
Supplement: Supplemental Information 1 [file peerj-04-2453-s001.zip › Kraatz and Sherratt Morphologika files/L saxatilis 59650.txt]

[individuals]
1
[dimensions]
3
[landmarks]
52
[rawpoints]
'#1
-1.597417e+000 5.994803e+001 3.798492e+001
-1.075308e+000 7.147757e+001 3.501052e+001
-1.378297e+000 7.347417e+001 2.382323e+001
-1.487467e+000 7.443252e+001 1.206601e+001
-7.859700e-001 8.996902e+001 9.115300e-001
-7.806760e-001 9.514991e+001 -3.084426e+000
-5.352650e-001 1.154973e+002 -1.362662e+001
5.075260e-001 1.184483e+002 -1.373468e+001
6.347634e+000 8.669177e+001 9.132462e+000
6.776034e+000 9.766705e+001 -2.303791e+000
-9.373250e-001 1.087132e+002 -2.939518e+001
-6.217550e-001 1.173384e+002 -2.045131e+001
7.743964e+000 7.651495e+001 -1.461119e+001
9.055776e+000 7.753256e+001 -1.506186e+001
4.531121e+000 6.298782e+001 -3.252519e+000
1.085019e+001 6.035971e+001 2.170484e+000
1.326814e+001 8.776965e+001 3.560665e+000
1.301309e+001 6.221588e+001 9.242279e+000
1.405540e+001 6.126130e+001 1.131034e+001
1.673960e+001 6.417706e+001 1.755938e+001
1.451418e+001 9.468668e+001 -2.196857e+000
-1.976295e+000 6.892928e+001 4.353319e+000
-1.106794e+001 7.773984e+001 -1.450874e+001
-1.223607e+001 7.910930e+001 -1.467537e+001
-1.533513e+001 9.609563e+001 -1.964248e+000
-1.588984e+001 8.870110e+001 3.413500e+000
-9.601246e+000 6.388852e+001 -2.926403e+000
-1.544210e+001 6.146786e+001 2.997501e+000
-1.635813e+001 6.324599e+001 9.593788e+000
-1.756314e+001 6.200016e+001 1.179019e+001
-2.019677e+001 6.562428e+001 1.817684e+001
-1.238600e+000 1.186354e+002 -1.364301e+001
-8.464651e+000 9.853410e+001 -2.452389e+000
-8.834819e+000 8.723878e+001 9.666105e+000
3.812658e+000 6.496735e+001 3.611934e+001
-6.957582e+000 6.536946e+001 3.666190e+001
6.921898e+000 6.464804e+001 3.721543e+001
-9.459023e+000 6.626180e+001 3.759539e+001
2.257725e+000 7.294913e+001 3.371538e+001
-5.027429e+000 7.285048e+001 3.402902e+001
4.672521e+000 7.001314e+001 3.066634e+001
-7.231358e+000 7.133101e+001 3.135901e+001
-2.328092e+000 5.241221e+001 3.907545e+001
-2.564375e+000 4.753319e+001 3.196887e+001
-2.022929e+000 4.817399e+001 2.338930e+001
-1.976944e+000 4.987836e+001 1.493834e+001
-1.951289e+000 5.328726e+001 7.020391e+000
-1.662001e+000 5.793326e+001 -2.362758e-001
-1.870047e+000 6.421769e+001 -6.134557e+000
-1.820053e+000 7.153265e+001 -1.069734e+001
-1.686524e+000 7.824572e+001 -1.610519e+001
-1.502488e+000 8.569103e+001 -2.044751e+001
