# Supplementary material for: Evolutionary morphology of the rabbit skull
Source: PeerJ. 2016 Sep 22;4:e2453. doi: 10.7717/peerj.2453 (PMC5036099; doi:10.7717/peerj.2453)
Supplement: Supplemental Information 1 [file peerj-04-2453-s001.zip › Kraatz and Sherratt Morphologika files/L saxatilis 59651.txt]

[individuals]
1
[dimensions]
3
[landmarks]
52
[rawpoints]
'#1
2.073097e+000 6.291216e+001 3.634518e+001
2.333478e+000 7.497529e+001 3.178308e+001
2.459831e+000 7.713851e+001 2.141894e+001
2.398651e+000 7.818839e+001 9.455154e+000
3.275819e+000 9.154887e+001 -1.736612e+000
3.589600e+000 9.719397e+001 -6.225317e+000
4.122738e+000 1.157916e+002 -1.738181e+001
5.689261e+000 1.189722e+002 -1.753286e+001
1.165575e+001 8.953062e+001 6.428314e+000
1.116386e+001 9.903994e+001 -6.646486e+000
2.831639e+000 1.109378e+002 -3.272221e+001
3.628485e+000 1.181527e+002 -2.364848e+001
1.144305e+001 7.636469e+001 -1.645031e+001
1.319435e+001 7.671613e+001 -1.666934e+001
8.600609e+000 6.421758e+001 -4.788847e+000
1.643856e+001 6.181257e+001 1.458332e+000
1.801351e+001 8.887775e+001 -4.921280e-001
1.608987e+001 6.602820e+001 6.781597e+000
1.817307e+001 6.453980e+001 8.359251e+000
1.953247e+001 6.568306e+001 1.597347e+001
2.020150e+001 9.617490e+001 -5.091112e+000
1.861181e+000 7.126814e+001 2.591446e+000
-8.854372e+000 7.772496e+001 -1.598918e+001
-9.785139e+000 7.863051e+001 -1.636068e+001
-1.282804e+001 9.861276e+001 -4.140125e+000
-1.225595e+001 9.102664e+001 5.371900e-002
-5.940880e+000 6.518611e+001 -4.122561e+000
-1.454690e+001 6.455746e+001 3.346316e+000
-1.209373e+001 6.743056e+001 7.654170e+000
-1.395983e+001 6.510268e+001 9.582186e+000
-1.574870e+001 6.726456e+001 1.682226e+001
3.207330e+000 1.188843e+002 -1.737263e+001
-4.507667e+000 1.003122e+002 -6.377856e+000
-5.094413e+000 9.052957e+001 6.978439e+000
6.670801e+000 6.854404e+001 3.514079e+001
-2.827175e+000 6.915285e+001 3.557192e+001
9.962948e+000 6.786109e+001 3.571431e+001
-5.817221e+000 7.017934e+001 3.588731e+001
5.814899e+000 7.629024e+001 3.171235e+001
-1.328690e-001 7.648128e+001 3.128648e+001
7.856385e+000 7.466294e+001 2.790468e+001
-2.515302e+000 7.565826e+001 2.765526e+001
1.808874e+000 5.692521e+001 3.862072e+001
1.060456e+000 5.181397e+001 3.207273e+001
3.865366e-001 4.936804e+001 2.432231e+001
8.377830e-001 5.143973e+001 1.589384e+001
-5.082884e-001 5.289135e+001 7.735385e+000
4.732575e-001 5.702689e+001 4.904914e-001
1.029797e+000 6.249310e+001 -5.863012e+000
1.217956e+000 6.923273e+001 -1.087368e+001
1.453443e+000 7.600079e+001 -1.584333e+001
1.716644e+000 8.289452e+001 -2.063573e+001
