# Supplementary material for: Evolutionary morphology of the rabbit skull
Source: PeerJ. 2016 Sep 22;4:e2453. doi: 10.7717/peerj.2453 (PMC5036099; doi:10.7717/peerj.2453)
Supplement: Supplemental Information 1 [file peerj-04-2453-s001.zip › Kraatz and Sherratt Morphologika files/L saxatilis 59655.txt]

[individuals]
1
[dimensions]
3
[landmarks]
52
[rawpoints]
'#1
-6.506720e-001 6.042104e+001 3.779039e+001
6.581000e-003 7.311472e+001 3.403933e+001
3.765500e-001 7.536899e+001 2.293595e+001
2.216630e-001 7.671097e+001 1.180454e+001
1.112245e+000 9.152270e+001 1.133253e+000
9.225540e-001 9.722443e+001 -2.737806e+000
1.698718e+000 1.160891e+002 -1.502217e+001
2.757133e+000 1.182159e+002 -1.533726e+001
8.199289e+000 8.837640e+001 9.179373e+000
8.682946e+000 9.893037e+001 -3.759175e+000
3.531780e-001 1.106226e+002 -2.790060e+001
1.137043e+000 1.177327e+002 -2.122789e+001
7.515621e+000 7.655709e+001 -1.393958e+001
9.628325e+000 7.851657e+001 -1.499060e+001
5.929434e+000 6.474315e+001 -3.540894e+000
1.159617e+001 6.218989e+001 1.311730e-001
1.533018e+001 8.881738e+001 2.470734e+000
1.361903e+001 6.385809e+001 7.763472e+000
1.485813e+001 6.226846e+001 9.425324e+000
1.834837e+001 6.439560e+001 1.565203e+001
1.640858e+001 9.493310e+001 -3.482198e+000
-5.566970e-001 7.111639e+001 4.513652e+000
-8.765559e+000 7.714269e+001 -1.346434e+001
-1.020568e+001 7.794958e+001 -1.403090e+001
-1.475055e+001 9.734916e+001 -2.758511e+000
-1.460288e+001 9.044917e+001 2.919363e+000
-7.652212e+000 6.550650e+001 -3.262806e+000
-1.394995e+001 6.360764e+001 1.823099e+000
-1.424799e+001 6.489066e+001 8.181561e+000
-1.613495e+001 6.337431e+001 9.692505e+000
-1.931604e+001 6.619304e+001 1.598307e+001
7.474930e-001 1.183849e+002 -1.528387e+001
-6.936579e+000 9.999350e+001 -3.825354e+000
-7.102612e+000 8.938359e+001 9.517639e+000
5.807365e+000 6.664380e+001 3.602125e+001
-6.058928e+000 6.710076e+001 3.676874e+001
7.728159e+000 6.522102e+001 3.717773e+001
-8.135939e+000 6.678934e+001 3.719787e+001
3.300367e+000 7.465889e+001 3.309378e+001
-2.448032e+000 7.487712e+001 3.307566e+001
5.733078e+000 7.326334e+001 3.022816e+001
-5.067739e+000 7.380341e+001 3.085310e+001
-9.323640e-001 5.351981e+001 3.847440e+001
-1.410369e+000 4.951057e+001 3.124243e+001
-1.027573e+000 4.933059e+001 2.297178e+001
-1.312887e+000 5.109719e+001 1.488555e+001
-1.112965e+000 5.453257e+001 7.351460e+000
-1.183817e+000 5.851750e+001 9.142905e-002
-7.964060e-001 6.438609e+001 -5.740522e+000
-6.182305e-001 7.146786e+001 -1.003267e+001
-3.256301e-001 7.803991e+001 -1.506347e+001
-9.215600e-002 8.519705e+001 -1.922439e+001
