# Supplementary material for: Evolutionary morphology of the rabbit skull
Source: PeerJ. 2016 Sep 22;4:e2453. doi: 10.7717/peerj.2453 (PMC5036099; doi:10.7717/peerj.2453)
Supplement: Supplemental Information 1 [file peerj-04-2453-s001.zip › Kraatz and Sherratt Morphologika files/L saxatilis 59658.txt]

[individuals]
1
[dimensions]
3
[landmarks]
52
[rawpoints]
'#1
1.358644e+000 6.197652e+001 3.774306e+001
1.949993e+000 7.456721e+001 3.386151e+001
1.171158e+000 7.655899e+001 2.288374e+001
-1.040010e-001 7.733882e+001 1.115135e+001
2.145660e-001 9.290942e+001 -1.982599e+000
2.137500e-002 9.849274e+001 -6.567453e+000
4.428570e-001 1.170852e+002 -1.883495e+001
1.810158e+000 1.204731e+002 -1.895259e+001
8.817382e+000 8.910203e+001 6.822510e+000
6.954159e+000 9.976163e+001 -7.287186e+000
-1.185925e+000 1.122261e+002 -3.418680e+001
-1.512680e-001 1.190062e+002 -2.507973e+001
6.631365e+000 7.589311e+001 -1.788222e+001
9.030614e+000 7.726202e+001 -1.898729e+001
5.184871e+000 6.414806e+001 -6.372098e+000
1.227374e+001 6.123216e+001 -2.384780e-001
1.556425e+001 9.069775e+001 -9.228490e-001
1.328445e+001 6.366559e+001 6.011278e+000
1.536424e+001 6.308923e+001 7.613231e+000
1.816497e+001 6.568821e+001 1.474958e+001
1.612489e+001 9.727489e+001 -6.791500e+000
-1.445052e+000 7.121661e+001 3.354164e+000
-1.141505e+001 7.688495e+001 -1.595868e+001
-1.317939e+001 7.852493e+001 -1.681606e+001
-1.555713e+001 9.894220e+001 -4.410402e+000
-1.507826e+001 9.210844e+001 1.174803e+000
-9.454014e+000 6.514296e+001 -4.715959e+000
-1.681340e+001 6.355134e+001 3.040765e+000
-1.573579e+001 6.546036e+001 8.563984e+000
-1.715530e+001 6.405663e+001 1.052058e+001
-1.839123e+001 6.835252e+001 1.817287e+001
-2.786800e-001 1.205569e+002 -1.866950e+001
-7.247776e+000 1.003684e+002 -5.910897e+000
-7.448449e+000 9.009034e+001 8.464123e+000
6.963961e+000 6.820230e+001 3.559981e+001
-3.850561e+000 6.918428e+001 3.644921e+001
1.032387e+001 6.694740e+001 3.606365e+001
-6.815446e+000 6.878320e+001 3.741350e+001
4.503676e+000 7.544607e+001 3.166985e+001
-8.273125e-002 7.576641e+001 3.203553e+001
7.527850e+000 7.426387e+001 2.964440e+001
-4.407813e+000 7.477838e+001 3.092022e+001
1.023471e+000 5.415968e+001 3.853452e+001
-6.100854e-001 4.988613e+001 3.150891e+001
-1.651161e+000 4.967929e+001 2.319127e+001
-2.105006e+000 5.064230e+001 1.487503e+001
-2.321078e+000 5.388940e+001 7.148369e+000
-2.440113e+000 5.807113e+001 -1.176170e-001
-2.282669e+000 6.360878e+001 -6.410675e+000
-2.067010e+000 7.015331e+001 -1.164664e+001
-2.015282e+000 7.602328e+001 -1.763271e+001
-1.874255e+000 8.298080e+001 -2.230905e+001
