# Supplementary material for: Evolutionary morphology of the rabbit skull
Source: PeerJ. 2016 Sep 22;4:e2453. doi: 10.7717/peerj.2453 (PMC5036099; doi:10.7717/peerj.2453)
Supplement: Supplemental Information 1 [file peerj-04-2453-s001.zip › Kraatz and Sherratt Morphologika files/L timidus 18298.txt]

[individuals]
1
[dimensions]
3
[landmarks]
52
[rawpoints]
'#1
-5.773260e-001 5.827971e+001 3.811837e+001
3.657910e-001 7.087808e+001 3.430701e+001
3.333500e-001 7.328308e+001 2.282144e+001
-2.363770e-001 7.420497e+001 1.121696e+001
6.596400e-001 9.200636e+001 2.375340e-001
1.009982e+000 9.778426e+001 -4.058552e+000
1.864083e+000 1.183464e+002 -1.785206e+001
3.203381e+000 1.226870e+002 -1.876986e+001
1.048738e+001 8.636617e+001 9.709267e+000
1.003374e+001 9.887072e+001 -5.860500e+000
9.337300e-001 1.094365e+002 -3.549684e+001
1.257465e+000 1.203551e+002 -2.490313e+001
7.717003e+000 7.376048e+001 -1.795772e+001
1.090775e+001 7.360865e+001 -1.797829e+001
6.654644e+000 5.984598e+001 -6.249166e+000
1.790760e+001 5.618567e+001 8.496240e-001
1.940736e+001 8.814874e+001 5.093900e-001
1.507485e+001 5.866212e+001 4.566521e+000
1.751554e+001 5.754230e+001 6.725978e+000
2.164479e+001 5.935305e+001 1.444296e+001
2.022455e+001 9.505476e+001 -5.664730e+000
-1.186609e+000 6.814653e+001 2.387308e+000
-9.896051e+000 7.489516e+001 -1.744572e+001
-1.277197e+001 7.648074e+001 -1.800909e+001
-1.732360e+001 9.781551e+001 -4.493428e+000
-1.828074e+001 9.075142e+001 1.433765e+000
-1.139512e+001 6.054613e+001 -5.210237e+000
-2.131840e+001 5.923531e+001 2.032333e+000
-1.798989e+001 6.141044e+001 6.301006e+000
-2.045293e+001 6.027347e+001 8.208839e+000
-2.422950e+001 6.373206e+001 1.678410e+001
1.094820e+000 1.227665e+002 -1.875013e+001
-8.065960e+000 9.986873e+001 -5.163101e+000
-9.440443e+000 8.767087e+001 1.019656e+001
4.392513e+000 6.271876e+001 3.685332e+001
-5.759279e+000 6.303281e+001 3.627750e+001
7.235413e+000 6.132242e+001 3.662922e+001
-8.904776e+000 6.393618e+001 3.736840e+001
3.222821e+000 7.082372e+001 3.204101e+001
-2.333788e+000 7.129472e+001 3.190794e+001
7.806053e+000 6.942078e+001 3.132714e+001
-6.747952e+000 7.071434e+001 3.135893e+001
-9.044030e-001 4.863409e+001 3.769143e+001
-1.930945e+000 4.540884e+001 3.021855e+001
-2.062672e+000 4.576911e+001 2.202327e+001
-2.276519e+000 4.636641e+001 1.384375e+001
-2.058563e+000 4.856010e+001 5.941084e+000
-1.527543e+000 5.300020e+001 -9.372981e-001
-1.145580e+000 5.829459e+001 -7.192686e+000
-9.039280e-001 6.549940e+001 -1.110865e+001
-8.100823e-001 7.219549e+001 -1.584823e+001
-8.531790e-001 7.837823e+001 -2.124106e+001
