# Supplementary material for: Evolutionary morphology of the rabbit skull
Source: PeerJ. 2016 Sep 22;4:e2453. doi: 10.7717/peerj.2453 (PMC5036099; doi:10.7717/peerj.2453)
Supplement: Supplemental Information 1 [file peerj-04-2453-s001.zip › Kraatz and Sherratt Morphologika files/L timidus 18299.txt]

[individuals]
1
[dimensions]
3
[landmarks]
52
[rawpoints]
'#1
1.157519e+002 3.395371e+001 8.032110e-001
1.022489e+002 3.059848e+001 2.109110e-001
1.007088e+002 1.812511e+001 -2.290290e-001
1.004211e+002 5.992083e+000 -2.328300e-001
8.269167e+001 -5.354990e+000 -7.862050e-001
7.604984e+001 -1.075523e+001 -8.198910e-001
5.635290e+001 -2.605293e+001 -1.519851e+000
5.205536e+001 -2.723984e+001 -2.989266e+000
8.574442e+001 3.418869e+000 -1.024265e+001
7.399870e+001 -1.204124e+001 -1.029704e+001
6.704609e+001 -4.056798e+001 -1.195140e+000
5.477827e+001 -3.376012e+001 -1.690509e+000
1.007351e+002 -2.295585e+001 -9.288593e+000
1.001299e+002 -2.310591e+001 -1.169972e+001
1.104483e+002 -1.557929e+001 -9.625057e+000
9999 9999 9999
8.413876e+001 -5.634136e+000 -1.962365e+001
1.128947e+002 1.483246e+000 -1.735509e+001
1.154456e+002 3.455152e+000 -1.852403e+001
1.128104e+002 1.056157e+001 -2.202024e+001
7.726033e+001 -1.092883e+001 -2.011465e+001
1.066221e+002 -3.064419e+000 6.722280e-001
9.989458e+001 -2.285839e+001 9.861143e+000
9.844534e+001 -2.308622e+001 1.196670e+001
7.560204e+001 -1.078313e+001 1.806520e+001
8.278995e+001 -5.110175e+000 1.850156e+001
1.127472e+002 -1.101769e+001 8.927867e+000
1.144299e+002 -4.147774e+000 1.781330e+001
1.125062e+002 1.293045e+000 1.765347e+001
1.131146e+002 3.816947e+000 2.035912e+001
1.108612e+002 1.136926e+001 2.287583e+001
5.132844e+001 -2.711705e+001 -3.077660e-001
7.291566e+001 -1.124713e+001 7.886134e+000
8.483131e+001 3.724277e+000 9.323703e+000
1.100735e+002 3.357900e+001 -5.017833e+000
1.093909e+002 3.399500e+001 5.807897e+000
1.111929e+002 3.316305e+001 -7.990472e+000
1.106561e+002 3.356753e+001 9.116341e+000
1.023630e+002 2.809523e+001 -3.344857e+000
1.018416e+002 2.842090e+001 3.350480e+000
1.036320e+002 2.694190e+001 -6.883533e+000
1.034324e+002 2.772250e+001 7.373603e+000
1.238569e+002 3.461943e+001 8.666460e-001
1.278851e+002 2.724936e+001 1.725123e+000
1.285293e+002 1.883286e+001 1.834955e+000
1.271219e+002 1.051281e+001 1.567176e+000
1.253620e+002 2.264684e+000 1.182204e+000
1.220125e+002 -5.467379e+000 6.599040e-001
1.166841e+002 -1.199407e+001 1.211353e-001
1.097066e+002 -1.673743e+001 -1.781990e-001
1.026127e+002 -2.131398e+001 -2.634266e-001
9.600264e+001 -2.656546e+001 -1.876760e-001
