# Supplementary material for: Evolutionary morphology of the rabbit skull
Source: PeerJ. 2016 Sep 22;4:e2453. doi: 10.7717/peerj.2453 (PMC5036099; doi:10.7717/peerj.2453)
Supplement: Supplemental Information 1 [file peerj-04-2453-s001.zip › Kraatz and Sherratt Morphologika files/L timidus 18300.txt]

[individuals]
1
[dimensions]
3
[landmarks]
52
[rawpoints]
'#1
-6.271500e-001 6.278247e+001 3.798476e+001
-3.619280e-001 7.487791e+001 3.516688e+001
-1.132310e-001 7.610571e+001 2.327029e+001
-2.630720e-001 7.621085e+001 1.186323e+001
1.702360e-001 9.384795e+001 1.291010e-001
3.245570e-001 9.938012e+001 -5.060073e+000
8.266800e-001 1.180526e+002 -1.784335e+001
2.574865e+000 1.221185e+002 -1.902628e+001
9.969142e+000 8.967737e+001 9.552499e+000
8.907738e+000 1.011611e+002 -5.679976e+000
-1.286810e-001 1.085316e+002 -3.274646e+001
7.844430e-001 1.197270e+002 -2.461454e+001
8.766979e+000 7.621466e+001 -1.620942e+001
1.107226e+001 7.581439e+001 -1.564575e+001
7.638192e+000 6.229178e+001 -4.689431e+000
1.551061e+001 5.991438e+001 3.396173e+000
1.861434e+001 9.069160e+001 6.813430e-001
1.565587e+001 6.369143e+001 7.451893e+000
1.866932e+001 6.212634e+001 8.770167e+000
2.183169e+001 6.439378e+001 1.573685e+001
1.929802e+001 9.791705e+001 -3.835903e+000
-1.212567e+000 6.973656e+001 3.178978e+000
-1.077962e+001 7.658917e+001 -1.549961e+001
-1.290273e+001 7.767750e+001 -1.539458e+001
-1.786139e+001 9.981374e+001 -3.400909e+000
-1.818885e+001 9.242185e+001 1.138950e+000
-1.008555e+001 6.300533e+001 -3.605616e+000
-1.818631e+001 6.169894e+001 3.961019e+000
-1.774469e+001 6.427483e+001 7.087958e+000
-2.027842e+001 6.371449e+001 9.459818e+000
-2.337964e+001 6.632748e+001 1.675772e+001
-2.011910e-001 1.219021e+002 -1.893493e+001
-8.024402e+000 1.022545e+002 -5.410050e+000
-9.717989e+000 9.069403e+001 9.925949e+000
4.973445e+000 6.730325e+001 3.746099e+001
-5.975427e+000 6.710126e+001 3.758094e+001
7.853504e+000 6.517516e+001 3.738321e+001
-9.729195e+000 6.631933e+001 3.704293e+001
2.390359e+000 7.540002e+001 3.300288e+001
-2.627151e+000 7.536854e+001 3.281733e+001
6.691320e+000 7.395643e+001 3.002324e+001
-7.014431e+000 7.447156e+001 3.028920e+001
-1.009197e+000 5.368417e+001 3.800306e+001
-1.109128e+000 4.927176e+001 3.089339e+001
-1.457843e+000 4.920277e+001 2.253297e+001
-1.531036e+000 5.007765e+001 1.421103e+001
-1.576809e+000 5.251197e+001 6.204969e+000
-1.484457e+000 5.596376e+001 -1.417482e+000
-1.401631e+000 6.186293e+001 -7.352236e+000
-1.151239e+000 6.931775e+001 -1.114544e+001
-8.646694e-001 7.597122e+001 -1.621129e+001
-6.166410e-001 8.237741e+001 -2.159061e+001
