# Supplementary material for: Evolutionary morphology of the rabbit skull
Source: PeerJ. 2016 Sep 22;4:e2453. doi: 10.7717/peerj.2453 (PMC5036099; doi:10.7717/peerj.2453)
Supplement: Supplemental Information 1 [file peerj-04-2453-s001.zip › Kraatz and Sherratt Morphologika files/L timidus 18301.txt]

[individuals]
1
[dimensions]
3
[landmarks]
52
[rawpoints]
'#1
-1.171733e+000 5.926590e+001 3.856097e+001
-6.026950e-001 7.334340e+001 3.623188e+001
-1.661220e-001 7.532220e+001 2.398825e+001
-8.200000e-005 7.573532e+001 1.168719e+001
1.361570e+000 9.330592e+001 1.241131e+000
1.367313e+000 9.955623e+001 -4.040939e+000
2.546463e+000 1.183460e+002 -1.719731e+001
4.372424e+000 1.217261e+002 -1.823475e+001
1.002402e+001 8.829578e+001 1.072303e+001
9.476440e+000 1.009587e+002 -4.294497e+000
1.697026e+000 1.092490e+002 -3.058945e+001
2.635650e+000 1.198588e+002 -2.416843e+001
8.299393e+000 7.624726e+001 -1.677258e+001
1.167753e+001 7.520432e+001 -1.599149e+001
7.453931e+000 6.163832e+001 -5.756732e+000
1.621631e+001 5.930300e+001 9.221000e-002
1.834473e+001 9.006870e+001 2.221493e+000
1.736338e+001 6.258460e+001 6.121265e+000
1.776165e+001 6.031551e+001 8.047451e+000
2.111147e+001 6.270727e+001 1.667823e+001
1.995201e+001 9.798043e+001 -3.209532e+000
-6.737160e-001 7.050123e+001 2.345136e+000
-8.926764e+000 7.799766e+001 -1.724846e+001
-1.163991e+001 7.808797e+001 -1.709697e+001
-1.688988e+001 1.003141e+002 -3.828100e+000
-1.746729e+001 9.230411e+001 1.645969e+000
-9.855286e+000 6.332269e+001 -5.885089e+000
-1.841035e+001 6.196737e+001 -3.817990e-001
-1.824494e+001 6.475681e+001 5.942086e+000
-2.024918e+001 6.259430e+001 7.619637e+000
-2.305611e+001 6.548804e+001 1.595210e+001
1.635300e+000 1.220580e+002 -1.825535e+001
-7.171572e+000 1.025239e+002 -4.199471e+000
-9.174286e+000 8.948618e+001 1.036751e+001
5.397688e+000 6.651078e+001 3.808590e+001
-7.028759e+000 6.586520e+001 3.732492e+001
7.585503e+000 6.426637e+001 3.845697e+001
-9.731957e+000 6.433141e+001 3.809610e+001
2.728924e+000 7.385139e+001 3.461907e+001
-3.347144e+000 7.398852e+001 3.438687e+001
6.564448e+000 7.226363e+001 3.238572e+001
-7.497275e+000 7.300749e+001 3.287472e+001
-2.232086e+000 5.109820e+001 3.765929e+001
-2.726002e+000 4.808275e+001 3.010498e+001
-1.617822e+000 4.861430e+001 2.205027e+001
-1.659823e+000 5.003185e+001 1.402626e+001
-1.788950e+000 5.208207e+001 6.141354e+000
-1.298325e+000 5.628299e+001 -8.238614e-001
-8.973233e-001 6.156178e+001 -7.018103e+000
-4.997058e-001 6.851814e+001 -1.124190e+001
-8.795100e-002 7.508762e+001 -1.604482e+001
3.033430e-001 8.182281e+001 -2.061502e+001
