# Supplementary material for: Evolutionary morphology of the rabbit skull
Source: PeerJ. 2016 Sep 22;4:e2453. doi: 10.7717/peerj.2453 (PMC5036099; doi:10.7717/peerj.2453)
Supplement: Supplemental Information 1 [file peerj-04-2453-s001.zip › Kraatz and Sherratt Morphologika files/L timidus 18309.txt]

[individuals]
1
[dimensions]
3
[landmarks]
52
[rawpoints]
'#1
-9.198580e-001 5.941201e+001 3.939675e+001
4.118160e-001 7.226206e+001 3.624271e+001
-8.427900e-002 7.456498e+001 2.356986e+001
-5.862670e-001 7.507326e+001 1.131502e+001
3.957040e-001 9.301604e+001 -5.247880e-001
9.486480e-001 9.852168e+001 -5.564542e+000
2.775713e+000 1.196286e+002 -2.012169e+001
4.302823e+000 1.236546e+002 -2.084108e+001
1.012923e+001 8.821185e+001 9.306366e+000
9.684763e+000 9.966850e+001 -5.699912e+000
9.813360e-001 1.087615e+002 -3.728146e+001
2.759820e+000 1.202374e+002 -2.666911e+001
7.207052e+000 7.375734e+001 -1.823856e+001
1.034117e+001 7.341419e+001 -1.772787e+001
5.009446e+000 6.026242e+001 -6.256880e+000
1.478246e+001 5.687743e+001 6.172770e-001
1.838655e+001 8.901665e+001 2.133620e-001
1.425314e+001 6.104041e+001 5.532711e+000
1.677842e+001 5.957770e+001 7.579635e+000
2.009495e+001 6.105756e+001 1.576119e+001
1.896397e+001 9.590580e+001 -5.428455e+000
-1.528004e+000 6.879698e+001 2.656303e+000
-1.122847e+001 7.570987e+001 -1.800582e+001
-1.394669e+001 7.590250e+001 -1.677880e+001
-1.691897e+001 9.922947e+001 -4.129608e+000
-1.779383e+001 9.280274e+001 1.901146e+000
-1.106797e+001 6.161040e+001 -5.578632e+000
-2.060199e+001 6.012567e+001 1.919417e+000
-1.922077e+001 6.457745e+001 6.995171e+000
-2.108075e+001 6.297221e+001 9.091591e+000
-2.319689e+001 6.481559e+001 1.754210e+001
1.927942e+000 1.238775e+002 -2.077273e+001
-8.271783e+000 1.014219e+002 -4.817253e+000
-9.048978e+000 9.033814e+001 1.039304e+001
5.770910e+000 6.513081e+001 3.817704e+001
-6.581697e+000 6.642123e+001 3.887521e+001
7.939765e+000 6.247921e+001 3.819794e+001
-9.636814e+000 6.487778e+001 3.898594e+001
2.928791e+000 7.281847e+001 3.374558e+001
-2.909020e+000 7.319080e+001 3.382618e+001
9999 9999 9999
9999 9999 9999
-2.327677e+000 4.953760e+001 3.934931e+001
-3.279294e+000 4.683156e+001 3.131705e+001
-3.585294e+000 4.725578e+001 2.280340e+001
-3.676704e+000 4.849747e+001 1.436570e+001
-3.616609e+000 5.108663e+001 6.239346e+000
-3.253942e+000 5.503190e+001 -1.313656e+000
-2.767470e+000 6.059418e+001 -7.761884e+000
-2.178178e+000 6.786921e+001 -1.217435e+001
-1.685784e+000 7.427644e+001 -1.778235e+001
-1.306101e+000 8.090990e+001 -2.313009e+001
