# Supplementary material for: Evolutionary morphology of the rabbit skull
Source: PeerJ. 2016 Sep 22;4:e2453. doi: 10.7717/peerj.2453 (PMC5036099; doi:10.7717/peerj.2453)
Supplement: Supplemental Information 1 [file peerj-04-2453-s001.zip › Kraatz and Sherratt Morphologika files/L timidus 200636.txt]

[individuals]
1
[dimensions]
3
[landmarks]
52
[rawpoints]
'#1
2.097000e+000 6.237881e+001 3.763765e+001
2.353794e+000 7.519087e+001 3.381644e+001
1.541404e+000 7.542610e+001 2.222144e+001
4.982588e-001 7.408318e+001 1.013989e+001
4.292588e-001 9.133046e+001 -1.047441e+000
7.011604e-002 9.641164e+001 -6.653393e+000
-2.513380e-001 1.154245e+002 -2.071231e+001
1.558850e+000 1.190902e+002 -2.213620e+001
1.017468e+001 8.725070e+001 7.923561e+000
7.994865e+000 9.864581e+001 -7.424512e+000
-8.166394e-001 1.042453e+002 -3.292780e+001
-8.050998e-001 1.160459e+002 -2.774938e+001
5.150678e+000 7.285616e+001 -1.706396e+001
9.470639e+000 7.384410e+001 -1.781437e+001
7.134167e+000 5.966365e+001 -6.168453e+000
1.495644e+001 5.772769e+001 -1.215605e+000
1.701406e+001 8.715739e+001 -9.410229e-001
1.551892e+001 5.966541e+001 4.617310e+000
1.778654e+001 5.874364e+001 6.447760e+000
2.230356e+001 6.196378e+001 1.395303e+001
1.915382e+001 9.395909e+001 -5.850874e+000
-6.775627e-001 6.781606e+001 3.109940e+000
-9.105956e+000 7.301111e+001 -1.603665e+001
-1.263933e+001 7.444246e+001 -1.634274e+001
-1.876083e+001 9.540589e+001 -3.533443e+000
-1.747886e+001 8.840987e+001 1.368532e+000
-9.558502e+000 6.039081e+001 -5.007964e+000
-1.654736e+001 5.893986e+001 5.852791e-001
-1.559587e+001 6.164904e+001 6.962448e+000
-1.777475e+001 6.014179e+001 9.214886e+000
-2.043910e+001 6.384724e+001 1.701270e+001
-1.904625e+000 1.192694e+002 -2.195619e+001
-8.413416e+000 9.941402e+001 -7.090394e+000
-8.842962e+000 8.763930e+001 9.436073e+000
8.091220e+000 6.769873e+001 3.641302e+001
-3.685911e+000 6.763593e+001 3.685923e+001
1.078420e+001 6.472850e+001 3.655617e+001
-6.819422e+000 6.680479e+001 3.734296e+001
5.441898e+000 7.512399e+001 3.166457e+001
-6.520576e-001 7.544627e+001 3.201925e+001
9.505148e+000 7.254055e+001 3.067027e+001
-5.230517e+000 7.352448e+001 3.122204e+001
2.153332e+000 5.293185e+001 3.905659e+001
1.985831e+000 4.900304e+001 3.172241e+001
8.396167e-002 4.785788e+001 2.370185e+001
-6.380437e-001 4.884764e+001 1.547098e+001
-9.507769e-001 5.047580e+001 7.315959e+000
-1.183409e+000 5.320122e+001 -5.432429e-001
-1.317135e+000 5.836116e+001 -7.070766e+000
-1.320627e+000 6.549106e+001 -1.136191e+001
-1.541641e+000 7.216281e+001 -1.633140e+001
-1.899221e+000 7.879364e+001 -2.134617e+001
