# Supplementary material for: Evolutionary morphology of the rabbit skull
Source: PeerJ. 2016 Sep 22;4:e2453. doi: 10.7717/peerj.2453 (PMC5036099; doi:10.7717/peerj.2453)
Supplement: Supplemental Information 1 [file peerj-04-2453-s001.zip › Kraatz and Sherratt Morphologika files/L timidus 200637.txt]

[individuals]
1
[dimensions]
3
[landmarks]
52
[rawpoints]
'#1
-3.964605e-001 6.163674e+001 3.819968e+001
-5.025580e-001 7.377013e+001 3.360253e+001
-1.399450e+000 7.488825e+001 2.225416e+001
-2.322751e+000 7.474986e+001 1.068812e+001
-2.330495e+000 9.162576e+001 -6.819916e-001
-2.660707e+000 9.717147e+001 -5.164482e+000
-3.113661e+000 1.154435e+002 -1.936766e+001
-1.564797e+000 1.180860e+002 -2.051394e+001
7.936634e+000 8.822711e+001 7.307949e+000
4.778087e+000 9.920753e+001 -8.094587e+000
-4.464726e+000 1.051422e+002 -3.280426e+001
-3.836164e+000 1.151491e+002 -2.633914e+001
3.751987e+000 7.347788e+001 -1.643870e+001
6.643888e+000 7.402020e+001 -1.677158e+001
4.942115e+000 5.995698e+001 -6.051905e+000
1.311913e+001 5.866033e+001 -1.119722e+000
1.555579e+001 8.762326e+001 -1.987726e+000
1.414456e+001 6.114594e+001 5.459238e+000
1.632079e+001 6.038680e+001 6.867676e+000
1.974605e+001 6.306629e+001 1.416251e+001
1.576291e+001 9.389482e+001 -7.478428e+000
-3.418176e+000 6.903159e+001 2.214419e+000
-1.339294e+001 7.409708e+001 -1.499779e+001
-1.556955e+001 7.532378e+001 -1.493298e+001
-2.023598e+001 9.606097e+001 -4.782733e+000
-2.033068e+001 8.964948e+001 1.256352e+000
-1.297978e+001 6.062423e+001 -4.824228e+000
-2.075683e+001 5.985305e+001 8.133473e-001
-2.029571e+001 6.266595e+001 8.533239e+000
-2.217300e+001 6.181523e+001 1.060706e+001
-2.490806e+001 6.549667e+001 1.746095e+001
-4.388276e+000 1.179535e+002 -2.030999e+001
-1.079287e+001 9.971231e+001 -7.131351e+000
-1.121381e+001 8.898599e+001 9.218838e+000
5.375736e+000 6.655672e+001 3.651159e+001
-6.427816e+000 6.721378e+001 3.758232e+001
7.363345e+000 6.480894e+001 3.636144e+001
-8.926171e+000 6.660013e+001 3.755320e+001
2.096090e+000 7.457138e+001 3.191992e+001
-3.216532e+000 7.464104e+001 3.222601e+001
7.055890e+000 7.246217e+001 2.973855e+001
-8.239475e+000 7.299988e+001 3.135675e+001
-1.208931e+000 5.243121e+001 3.830392e+001
-2.068210e+000 5.012553e+001 3.066636e+001
-2.374692e+000 4.764746e+001 2.303980e+001
-2.742003e+000 4.807585e+001 1.503507e+001
-2.967714e+000 5.031344e+001 7.332445e+000
-3.111336e+000 5.355328e+001 -7.363543e-003
-3.266648e+000 5.836227e+001 -6.428953e+000
-3.601502e+000 6.512179e+001 -1.074024e+001
-3.970748e+000 7.183217e+001 -1.512459e+001
-4.484962e+000 7.828993e+001 -1.985971e+001
