# Supplementary material for: Evolutionary morphology of the rabbit skull
Source: PeerJ. 2016 Sep 22;4:e2453. doi: 10.7717/peerj.2453 (PMC5036099; doi:10.7717/peerj.2453)
Supplement: Supplemental Information 1 [file peerj-04-2453-s001.zip › Kraatz and Sherratt Morphologika files/L timidus 200638.txt]

[individuals]
1
[dimensions]
3
[landmarks]
52
[rawpoints]
'#1
3.893279e+000 5.923504e+001 3.747172e+001
4.266437e+000 7.257441e+001 3.413706e+001
3.149943e+000 7.382706e+001 2.190944e+001
2.370517e+000 7.371043e+001 1.008822e+001
1.867266e+000 8.860249e+001 7.140160e-002
1.458348e+000 9.425007e+001 -5.397158e+000
7.547429e-001 1.123181e+002 -1.889974e+001
2.471880e+000 1.149950e+002 -2.001881e+001
1.186600e+001 8.550046e+001 7.540222e+000
9.418397e+000 9.587987e+001 -7.265354e+000
-5.446563e-001 1.025764e+002 -3.213285e+001
2.244626e-001 1.130086e+002 -2.533879e+001
7.606490e+000 7.255576e+001 -1.612742e+001
1.156228e+001 7.279500e+001 -1.640241e+001
8.832917e+000 6.021503e+001 -6.706369e+000
1.558276e+001 5.814415e+001 -2.598417e+000
1.869062e+001 8.629634e+001 -1.591333e+000
1.711507e+001 5.964786e+001 4.571333e+000
1.936068e+001 5.914497e+001 6.915000e+000
2.308114e+001 6.167667e+001 1.362566e+001
1.953298e+001 9.385530e+001 -6.328077e+000
1.198276e+000 6.822905e+001 1.923396e+000
-7.574742e+000 7.293740e+001 -1.547083e+001
-1.025429e+001 7.391302e+001 -1.550714e+001
-1.544133e+001 9.499236e+001 -3.711300e+000
-1.558312e+001 8.750359e+001 1.003218e+000
-7.470604e+000 6.022076e+001 -5.646351e+000
-1.447109e+001 5.928837e+001 -7.393466e-001
-1.436081e+001 6.111369e+001 6.838586e+000
-1.600050e+001 5.950182e+001 9.312569e+000
-1.922206e+001 6.319457e+001 1.685807e+001
-6.081686e-001 1.149882e+002 -1.986515e+001
-6.153621e+000 9.664099e+001 -5.806928e+000
-6.888968e+000 8.602934e+001 9.150503e+000
9.826784e+000 6.504452e+001 3.623171e+001
-1.828276e+000 6.581558e+001 3.707961e+001
1.247202e+001 6.420505e+001 3.576622e+001
-4.912429e+000 6.495465e+001 3.695778e+001
6.291070e+000 7.372192e+001 3.231230e+001
1.106442e+000 7.366441e+001 3.259821e+001
1.068331e+001 7.137982e+001 2.940141e+001
-3.199244e+000 7.195007e+001 3.127219e+001
3.920112e+000 5.127727e+001 3.701311e+001
3.311924e+000 4.733484e+001 3.002737e+001
2.713293e+000 4.782030e+001 2.201983e+001
1.505102e+000 4.862010e+001 1.410822e+001
9.001260e-001 5.067160e+001 6.353254e+000
2.412984e-001 5.403240e+001 -9.254920e-001
-1.211319e-001 5.881544e+001 -7.383051e+000
-3.332492e-002 6.566573e+001 -1.159837e+001
6.385814e-002 7.236336e+001 -1.605314e+001
1.832044e-001 7.902520e+001 -2.056071e+001
