# Supplementary material for: Evolutionary morphology of the rabbit skull
Source: PeerJ. 2016 Sep 22;4:e2453. doi: 10.7717/peerj.2453 (PMC5036099; doi:10.7717/peerj.2453)
Supplement: Supplemental Information 1 [file peerj-04-2453-s001.zip › Kraatz and Sherratt Morphologika files/L timidus 200640.txt]

[individuals]
1
[dimensions]
3
[landmarks]
52
[rawpoints]
'#1
-2.112072e-001 6.086544e+001 3.854014e+001
4.067600e-002 7.276910e+001 3.427951e+001
6.180407e-001 7.369610e+001 2.126138e+001
2.480044e-001 7.360117e+001 8.280604e+000
4.904950e-001 9.024048e+001 -1.533394e+000
7.521446e-001 9.447241e+001 -6.476379e+000
7.695456e-001 1.119598e+002 -2.042579e+001
1.597616e+000 1.158389e+002 -2.143200e+001
8.864988e+000 8.650290e+001 8.381590e+000
8.553832e+000 9.643446e+001 -8.184917e+000
4.718415e-001 1.027452e+002 -3.626207e+001
5.131458e-001 1.134202e+002 -2.740569e+001
7.348424e+000 7.061313e+001 -1.781522e+001
1.172514e+001 7.188055e+001 -1.822163e+001
8.540241e+000 5.858318e+001 -5.680198e+000
1.717382e+001 5.642901e+001 1.694654e+000
1.840694e+001 8.688403e+001 -4.099636e-001
1.631796e+001 5.914338e+001 6.888430e+000
1.810724e+001 5.872160e+001 9.334960e+000
2.084673e+001 6.100119e+001 1.775382e+001
1.838998e+001 9.425880e+001 -6.031864e+000
1.015118e-001 6.662337e+001 1.908957e+000
-6.770008e+000 7.097427e+001 -1.775845e+001
-1.098286e+001 7.203759e+001 -1.792451e+001
-1.766128e+001 9.505655e+001 -5.674282e+000
-1.686445e+001 8.801090e+001 -1.293507e-001
-8.685767e+000 5.912232e+001 -5.312529e+000
-1.693563e+001 5.727934e+001 2.151315e+000
-1.627954e+001 6.026486e+001 7.113387e+000
-1.814288e+001 5.908271e+001 9.804619e+000
-2.079883e+001 6.185290e+001 1.815039e+001
-8.412309e-001 1.159495e+002 -2.146514e+001
-6.898966e+000 9.653038e+001 -8.047544e+000
-8.332631e+000 8.636401e+001 7.995029e+000
5.777597e+000 6.570705e+001 3.698434e+001
-5.637415e+000 6.596143e+001 3.760029e+001
8.708603e+000 6.416179e+001 3.718811e+001
-8.852900e+000 6.550872e+001 3.754011e+001
2.430319e+000 7.338727e+001 3.162610e+001
-2.357648e+000 7.354971e+001 3.170649e+001
7.745371e+000 7.129600e+001 2.981989e+001
-6.765219e+000 7.187313e+001 3.010961e+001
-5.312722e-001 5.102728e+001 3.893665e+001
-4.728292e-001 4.789139e+001 3.153291e+001
-5.900168e-001 4.638791e+001 2.363493e+001
-3.256706e-001 4.756013e+001 1.568447e+001
-1.114758e-001 4.887050e+001 7.753839e+000
3.829653e-001 5.168227e+001 2.367937e-001
4.489566e-001 5.601702e+001 -6.535306e+000
3.670322e-001 6.280247e+001 -1.084790e+001
3.151216e-001 6.910727e+001 -1.583864e+001
2.665854e-001 7.435201e+001 -2.193385e+001
