# Supplementary material for: Evolutionary morphology of the rabbit skull
Source: PeerJ. 2016 Sep 22;4:e2453. doi: 10.7717/peerj.2453 (PMC5036099; doi:10.7717/peerj.2453)
Supplement: Supplemental Information 1 [file peerj-04-2453-s001.zip › Kraatz and Sherratt Morphologika files/L timidus 200641.txt]

[individuals]
1
[dimensions]
3
[landmarks]
52
[rawpoints]
'#1
1.236119e+001 6.127121e+001 3.689991e+001
9.867179e+000 7.280785e+001 3.351952e+001
6.747262e+000 7.465421e+001 2.143131e+001
3.764220e+000 7.508025e+001 9.190031e+000
-6.972255e-002 9.168779e+001 -1.002232e+000
-1.998366e+000 9.760918e+001 -5.892962e+000
-7.109066e+000 1.143757e+002 -1.960532e+001
-6.401697e+000 1.187275e+002 -2.116771e+001
1.151924e+001 8.920480e+001 6.815109e+000
6.345789e+000 1.004912e+002 -8.270002e+000
-9.301846e+000 1.052326e+002 -3.693764e+001
-9.151866e+000 1.168983e+002 -2.689648e+001
7.648451e+000 7.452919e+001 -1.983674e+001
1.041898e+001 7.549651e+001 -2.070428e+001
1.077535e+001 6.223293e+001 -9.023803e+000
2.159019e+001 6.032520e+001 -4.342299e+000
1.837180e+001 9.203387e+001 -3.187553e+000
2.159463e+001 6.321952e+001 6.660080e-002
2.325418e+001 6.207703e+001 2.582465e+000
2.797170e+001 6.483865e+001 1.019885e+001
1.770518e+001 9.947749e+001 -8.704451e+000
2.749230e+000 6.852122e+001 1.140965e+000
-1.059640e+001 7.282890e+001 -1.701444e+001
-1.294909e+001 7.258675e+001 -1.605008e+001
-2.009831e+001 9.399151e+001 -1.533764e+000
-1.769176e+001 8.713727e+001 4.236188e+000
-5.445451e+000 5.978345e+001 -5.331643e+000
-1.293208e+001 5.584630e+001 3.243144e+000
-1.118164e+001 5.908404e+001 7.376990e+000
-1.196557e+001 5.688436e+001 1.050135e+001
-1.414076e+001 5.907695e+001 1.907594e+001
-9.274172e+000 1.187602e+002 -2.065726e+001
-1.083082e+001 9.805902e+001 -4.899559e+000
-7.353187e+000 8.683148e+001 1.067812e+001
1.708521e+001 6.646565e+001 3.495583e+001
5.597273e+000 6.464248e+001 3.744123e+001
2.039331e+001 6.562749e+001 3.401119e+001
2.221448e+000 6.345528e+001 3.775281e+001
1.178064e+001 7.386974e+001 3.040174e+001
6.240710e+000 7.322414e+001 3.217252e+001
1.682046e+001 7.253484e+001 2.826477e+001
1.567049e+000 7.036735e+001 3.184840e+001
1.293786e+001 5.117221e+001 3.706235e+001
1.189198e+001 4.718923e+001 2.920288e+001
1.012705e+001 4.773842e+001 2.052504e+001
8.306127e+000 4.910431e+001 1.194829e+001
6.288451e+000 5.142171e+001 3.624383e+000
4.181559e+000 5.526915e+001 -4.088247e+000
2.205440e+000 6.138677e+001 -1.020453e+001
2.277222e-001 6.890925e+001 -1.447518e+001
-1.593510e+000 7.534605e+001 -2.030420e+001
-3.509815e+000 8.236815e+001 -2.537811e+001
