# Supplementary material for: Evolutionary morphology of the rabbit skull
Source: PeerJ. 2016 Sep 22;4:e2453. doi: 10.7717/peerj.2453 (PMC5036099; doi:10.7717/peerj.2453)
Supplement: Supplemental Information 1 [file peerj-04-2453-s001.zip › Kraatz and Sherratt Morphologika files/L timidus 200648.txt]

[individuals]
1
[dimensions]
3
[landmarks]
52
[rawpoints]
'#1
6.724575e+000 5.817169e+001 3.778494e+001
5.288476e+000 7.139787e+001 3.513538e+001
3.863351e+000 7.372687e+001 2.225781e+001
2.334054e+000 7.332700e+001 9.631373e+000
2.151303e-001 9.148114e+001 -1.619793e+000
-5.774984e-001 9.669196e+001 -6.743467e+000
-3.323400e+000 1.153266e+002 -2.048577e+001
-2.738322e+000 1.195312e+002 -2.176894e+001
1.093332e+001 8.725667e+001 7.649590e+000
7.289773e+000 9.909898e+001 -8.291590e+000
-4.635711e+000 1.050445e+002 -3.599028e+001
-4.180042e+000 1.152592e+002 -2.680534e+001
7.867335e+000 7.307545e+001 -1.839111e+001
1.080681e+001 7.370488e+001 -1.909368e+001
1.051147e+001 5.998295e+001 -7.904725e+000
1.963802e+001 5.906385e+001 -2.194779e+000
1.862649e+001 8.862006e+001 -2.736137e+000
2.024500e+001 6.202273e+001 2.731840e+000
2.150558e+001 6.045740e+001 5.025360e+000
2.494963e+001 6.331865e+001 1.185564e+001
1.803669e+001 9.598985e+001 -8.572886e+000
1.572232e+000 6.749327e+001 2.196093e+000
-9.615595e+000 7.211571e+001 -1.646870e+001
-1.207638e+001 7.371552e+001 -1.726047e+001
-1.910422e+001 9.377348e+001 -4.535995e+000
-1.750546e+001 8.606039e+001 1.306763e+000
-7.583157e+000 5.900202e+001 -5.704118e+000
-1.515224e+001 5.690069e+001 2.044386e+000
-1.399423e+001 6.054433e+001 6.797110e+000
-1.489179e+001 5.760376e+001 9.408939e+000
-1.816852e+001 6.044802e+001 1.643584e+001
-5.099663e+000 1.191821e+002 -2.147091e+001
-9.641371e+000 9.830424e+001 -6.360054e+000
-8.000665e+000 8.627583e+001 9.975128e+000
1.189417e+001 6.457236e+001 3.645148e+001
2.415314e-001 6.360547e+001 3.748223e+001
1.552157e+001 6.345893e+001 3.614188e+001
-3.217705e+000 6.184606e+001 3.789651e+001
7.379012e+000 7.241769e+001 3.268525e+001
2.813021e+000 7.189812e+001 3.344328e+001
1.179195e+001 7.081262e+001 2.904772e+001
-2.094618e+000 6.971140e+001 3.098824e+001
6.958305e+000 4.867970e+001 3.655492e+001
6.441693e+000 4.672910e+001 2.862232e+001
5.608251e+000 4.613596e+001 2.050230e+001
4.491382e+000 4.709761e+001 1.245087e+001
3.306324e+000 4.892761e+001 4.562087e+000
2.081501e+000 5.268198e+001 -2.607825e+000
1.018602e+000 5.829134e+001 -8.472501e+000
2.794130e-001 6.566753e+001 -1.194168e+001
-4.783269e-001 7.210914e+001 -1.693388e+001
-1.159333e+000 7.841110e+001 -2.211176e+001
