# Supplementary material for: Evolutionary morphology of the rabbit skull
Source: PeerJ. 2016 Sep 22;4:e2453. doi: 10.7717/peerj.2453 (PMC5036099; doi:10.7717/peerj.2453)
Supplement: Supplemental Information 1 [file peerj-04-2453-s001.zip › Kraatz and Sherratt Morphologika files/L timidus 200649.txt]

[individuals]
1
[dimensions]
3
[landmarks]
52
[rawpoints]
'#1
7.822864e+000 6.409889e+001 3.757576e+001
6.472198e+000 7.601404e+001 3.359452e+001
4.928770e+000 7.599980e+001 2.114479e+001
3.846614e+000 7.609134e+001 9.057870e+000
1.831245e+000 9.135230e+001 -2.219273e+000
8.977304e-001 9.691696e+001 -7.783236e+000
-1.566503e+000 1.140895e+002 -2.404576e+001
-6.366675e-001 1.172267e+002 -2.534423e+001
1.175563e+001 8.992801e+001 5.812311e+000
8.823567e+000 9.921490e+001 -1.055815e+001
-2.095059e+000 1.039255e+002 -3.627204e+001
-2.059587e+000 1.133202e+002 -3.032486e+001
8.703118e+000 7.396069e+001 -1.801436e+001
1.251416e+001 7.493195e+001 -1.845011e+001
1.225829e+001 6.206931e+001 -7.146503e+000
2.045332e+001 6.055824e+001 -1.608962e+000
1.963070e+001 9.112300e+001 -3.583610e+000
2.104038e+001 6.433630e+001 3.803419e+000
2.289468e+001 6.358581e+001 5.755268e+000
2.670691e+001 6.699713e+001 1.275551e+001
1.935962e+001 9.722549e+001 -9.739487e+000
3.190874e+000 7.028786e+001 1.121831e+000
-6.231991e+000 7.349463e+001 -1.690211e+001
-9.601543e+000 7.402641e+001 -1.646782e+001
-1.798113e+001 9.475751e+001 -5.098984e+000
-1.590689e+001 8.811545e+001 -2.893524e-001
-5.973236e+000 6.037306e+001 -5.218777e+000
-1.293632e+001 5.814975e+001 1.219511e+000
-1.245613e+001 6.160362e+001 7.621449e+000
-1.355079e+001 6.089028e+001 1.029635e+001
-1.672118e+001 6.434276e+001 1.775377e+001
-3.429221e+000 1.168555e+002 -2.506393e+001
-7.388334e+000 9.813509e+001 -8.277864e+000
-6.335897e+000 8.889047e+001 7.605751e+000
1.282089e+001 6.909820e+001 3.553734e+001
1.210724e+000 6.848634e+001 3.639454e+001
1.569293e+001 6.812057e+001 3.554910e+001
-1.255598e+000 6.735606e+001 3.721195e+001
9.709776e+000 7.633593e+001 3.076091e+001
3.141580e+000 7.596263e+001 3.139911e+001
1.361863e+001 7.465374e+001 2.937999e+001
-9.859552e-001 7.367747e+001 3.093021e+001
8.385447e+000 5.552503e+001 3.860193e+001
8.422399e+000 5.092279e+001 3.164608e+001
7.356766e+000 5.064785e+001 2.337693e+001
6.271778e+000 5.140386e+001 1.514135e+001
5.095695e+000 5.263786e+001 6.975486e+000
3.863648e+000 5.519375e+001 -8.673959e-001
2.830252e+000 6.015696e+001 -7.492387e+000
2.089805e+000 6.716995e+001 -1.194630e+001
1.322387e+000 7.335393e+001 -1.749102e+001
6.612259e-001 7.953649e+001 -2.305104e+001
