# Supplementary material for: Evolutionary morphology of the rabbit skull
Source: PeerJ. 2016 Sep 22;4:e2453. doi: 10.7717/peerj.2453 (PMC5036099; doi:10.7717/peerj.2453)
Supplement: Supplemental Information 1 [file peerj-04-2453-s001.zip › Kraatz and Sherratt Morphologika files/Nesolagus 272419.txt]

[individuals]
1
[dimensions]
3
[landmarks]
52
[rawpoints]
'#1
-8.403370e-001 6.549495e+001 3.613850e+001
5.208590e-001 7.667839e+001 3.096262e+001
9.161000e-001 7.692152e+001 2.196942e+001
2.717330e-001 7.752766e+001 1.208181e+001
6.434690e-001 8.796508e+001 1.359384e+000
8.559200e-001 9.405714e+001 -6.220664e+000
1.519244e+000 1.084801e+002 -1.873825e+001
3.505184e+000 1.106757e+002 -1.901802e+001
9.389149e+000 8.561626e+001 8.360607e+000
8.778983e+000 9.305682e+001 -5.505016e+000
1.099003e+000 1.036313e+002 -3.013555e+001
1.648696e+000 1.110034e+002 -2.365710e+001
5.619362e+000 7.792001e+001 -1.450531e+001
6.937030e+000 7.931319e+001 -1.541179e+001
6.256755e+000 6.685216e+001 -1.679267e+000
8.674039e+000 6.676983e+001 -8.953490e-001
1.450075e+001 8.609894e+001 4.123390e-001
1.128856e+001 6.748105e+001 5.800907e+000
1.238681e+001 6.636919e+001 7.265012e+000
1.675349e+001 6.535203e+001 1.505310e+001
1.566656e+001 9.172523e+001 -5.888513e+000
-1.654920e-001 7.557101e+001 3.773741e+000
-6.992339e+000 8.062613e+001 -1.497716e+001
-8.541156e+000 8.196285e+001 -1.544000e+001
-1.443293e+001 9.452588e+001 -4.537346e+000
-1.346635e+001 8.899895e+001 1.730093e+000
-8.319145e+000 6.791410e+001 -3.524520e-001
-1.204975e+001 6.859891e+001 7.581100e-002
-1.272742e+001 6.842532e+001 7.059090e+000
-1.495136e+001 6.856487e+001 8.479713e+000
-1.866634e+001 6.825063e+001 1.677622e+001
-5.262640e-001 1.099340e+002 -1.950467e+001
-6.883395e+000 9.454966e+001 -4.706474e+000
-7.814184e+000 8.658459e+001 9.137775e+000
6.133636e+000 7.162876e+001 3.427048e+001
-5.419414e+000 7.252104e+001 3.439631e+001
8.132854e+000 6.903926e+001 3.465660e+001
-8.352991e+000 7.088256e+001 3.489629e+001
3.710572e+000 7.635594e+001 2.871513e+001
-2.421353e+000 7.698924e+001 2.848108e+001
8.536858e+000 7.423003e+001 2.764193e+001
-8.163857e+000 7.556745e+001 2.857091e+001
-1.256074e+000 6.035464e+001 3.633855e+001
-2.460534e+000 5.701842e+001 3.000402e+001
-2.813436e+000 5.669336e+001 2.275961e+001
-2.871422e+000 5.679666e+001 1.550064e+001
-2.437887e+000 5.954981e+001 8.796806e+000
-1.951360e+000 6.299367e+001 2.424551e+000
-1.485775e+000 6.722741e+001 -3.454932e+000
-1.039559e+000 7.220856e+001 -8.717978e+000
-7.239290e-001 7.748057e+001 -1.369965e+001
-6.041560e-001 8.315416e+001 -1.822802e+001
