# Supplementary material for: Evolutionary morphology of the rabbit skull
Source: PeerJ. 2016 Sep 22;4:e2453. doi: 10.7717/peerj.2453 (PMC5036099; doi:10.7717/peerj.2453)
Supplement: Supplemental Information 1 [file peerj-04-2453-s001.zip › Kraatz and Sherratt Morphologika files/Nesolagus 276142.txt]

[individuals]
1
[dimensions]
3
[landmarks]
52
[rawpoints]
'#1
-9.052200e-001 6.097115e+001 3.785045e+001
-2.442630e-001 7.137346e+001 3.290306e+001
-4.611620e-001 7.142263e+001 2.388503e+001
-2.465620e-001 7.320272e+001 1.459747e+001
1.516210e-001 8.517839e+001 4.595459e+000
3.084460e-001 9.089136e+001 -1.915996e+000
4.300640e-001 1.049759e+002 -1.360181e+001
1.935041e+000 1.055895e+002 -1.390642e+001
8.271944e+000 8.196128e+001 1.194504e+001
7.862833e+000 9.124288e+001 -1.606827e+000
2.684100e-001 9.972866e+001 -2.550335e+001
2.566810e-001 1.078300e+002 -1.759210e+001
6.630179e+000 7.516987e+001 -9.865664e+000
7.585852e+000 7.797977e+001 -1.151917e+001
7.150433e+000 6.356310e+001 2.305450e+000
1.050208e+001 6.418855e+001 3.305949e+000
1.425204e+001 8.447268e+001 4.751400e+000
1.118396e+001 6.458675e+001 1.058435e+001
1.348696e+001 6.273573e+001 1.047439e+001
9999 9999 9999
1.541158e+001 8.955161e+001 -7.129100e-001
-3.074760e-001 7.082076e+001 7.211536e+000
-7.140856e+000 7.479556e+001 -9.794754e+000
-7.676794e+000 7.788513e+001 -1.191028e+001
-1.437206e+001 9.018639e+001 -1.190361e+000
-1.439932e+001 8.453523e+001 4.319817e+000
-7.379350e+000 6.359410e+001 1.667956e+000
-1.074751e+001 6.398780e+001 2.486833e+000
-1.184017e+001 6.390134e+001 9.101875e+000
-1.412244e+001 6.273688e+001 9.701775e+000
-1.751781e+001 6.208019e+001 1.842707e+001
-1.260069e+000 1.056403e+002 -1.401559e+001
-7.698281e+000 9.125482e+001 -1.558680e+000
-9.033450e+000 8.198350e+001 1.180261e+001
4.801283e+000 6.555140e+001 3.636564e+001
-5.596974e+000 6.456536e+001 3.682339e+001
7.305643e+000 6.411197e+001 3.651268e+001
-8.659058e+000 6.400249e+001 3.669183e+001
2.371737e+000 7.161005e+001 3.298467e+001
-3.707901e+000 7.159815e+001 3.303419e+001
6.974703e+000 6.918744e+001 3.069404e+001
9999 9999 9999
-6.793300e-001 5.480190e+001 3.861107e+001
-1.259496e+000 5.142157e+001 3.230861e+001
-1.206302e+000 5.163644e+001 2.513682e+001
-9.896489e-001 5.263484e+001 1.803458e+001
-6.440508e-001 5.570444e+001 1.155810e+001
-2.709854e-001 5.943333e+001 5.439053e+000
4.336680e-002 6.385974e+001 -1.995925e-001
2.604730e-001 6.913218e+001 -5.061790e+000
3.727574e-001 7.448401e+001 -9.840077e+000
3.414880e-001 7.994907e+001 -1.448965e+001
