# Supplementary material for: Evolutionary morphology of the rabbit skull
Source: PeerJ. 2016 Sep 22;4:e2453. doi: 10.7717/peerj.2453 (PMC5036099; doi:10.7717/peerj.2453)
Supplement: Supplemental Information 1 [file peerj-04-2453-s001.zip › Kraatz and Sherratt Morphologika files/Oryctolagus 146660.txt]

[individuals]
1
[dimensions]
3
[landmarks]
52
[rawpoints]
'#1
-1.940800e-001 6.943385e+001 3.843992e+001
-1.279350e-001 7.743856e+001 3.368345e+001
-3.505420e-001 7.913703e+001 2.359255e+001
-5.535780e-001 7.958820e+001 1.179396e+001
-2.736920e-001 9.115242e+001 1.210838e+000
-1.829770e-001 9.718958e+001 -3.313688e+000
5.488540e-001 1.156180e+002 -1.422266e+001
2.092251e+000 1.189076e+002 -1.442829e+001
7.489652e+000 8.965755e+001 9.129710e+000
6.469978e+000 9.806638e+001 -4.191338e+000
1.546030e-001 1.111500e+002 -2.755348e+001
4.112770e-001 1.179373e+002 -2.023734e+001
6.491655e+000 7.736774e+001 -1.272442e+001
7.690953e+000 7.779017e+001 -1.262197e+001
4.669563e+000 6.614641e+001 -8.271320e-001
1.140757e+001 6.373864e+001 6.719577e+000
1.414782e+001 8.958510e+001 1.847845e+000
1.279303e+001 6.772557e+001 1.049435e+001
1.482862e+001 6.642004e+001 1.195277e+001
1.656226e+001 6.778402e+001 2.055267e+001
1.474403e+001 9.501971e+001 -3.858707e+000
-1.506236e+000 7.335711e+001 5.196127e+000
-9.093866e+000 7.768831e+001 -1.220478e+001
-1.090141e+001 7.899608e+001 -1.216267e+001
-1.470377e+001 9.714020e+001 -2.600958e+000
-1.510985e+001 9.065313e+001 2.097427e+000
-8.053067e+000 6.681480e+001 -3.238240e-001
-1.450315e+001 6.471502e+001 7.823284e+000
-1.498604e+001 6.786682e+001 1.127516e+001
-1.710139e+001 6.747850e+001 1.317517e+001
-1.841734e+001 6.903563e+001 2.162772e+001
-2.590760e-001 1.189244e+002 -1.427366e+001
-6.524900e+000 9.888477e+001 -4.047210e+000
-7.950576e+000 9.000892e+001 9.358086e+000
4.226567e+000 7.182256e+001 3.675995e+001
-4.867878e+000 7.190495e+001 3.698030e+001
7.548032e+000 6.947390e+001 3.679110e+001
-7.589852e+000 7.247527e+001 3.745874e+001
2.375119e+000 7.813824e+001 3.213446e+001
-2.623265e+000 7.827266e+001 3.205157e+001
5.425396e+000 7.721967e+001 3.087677e+001
-5.293176e+000 7.781847e+001 3.129212e+001
-8.817000e-001 5.858321e+001 3.792842e+001
-1.303455e+000 5.560001e+001 3.113964e+001
-1.736269e+000 5.432793e+001 2.383481e+001
-2.298485e+000 5.510355e+001 1.646950e+001
-2.549013e+000 5.771735e+001 9.522336e+000
-2.733969e+000 6.113109e+001 2.927977e+000
-2.713592e+000 6.582056e+001 -2.831965e+000
-2.400103e+000 7.168347e+001 -7.381413e+000
-2.019155e+000 7.750183e+001 -1.198188e+001
-1.454340e+000 8.369826e+001 -1.603762e+001
