# Supplementary material for: Evolutionary morphology of the rabbit skull
Source: PeerJ. 2016 Sep 22;4:e2453. doi: 10.7717/peerj.2453 (PMC5036099; doi:10.7717/peerj.2453)
Supplement: Supplemental Information 1 [file peerj-04-2453-s001.zip › Kraatz and Sherratt Morphologika files/Oryctolagus 146684.txt]

[individuals]
1
[dimensions]
3
[landmarks]
52
[rawpoints]
'#1
1.170000e-004 6.798930e+001 3.771564e+001
6.085300e-001 7.909195e+001 3.396315e+001
2.080710e-001 7.976381e+001 2.332419e+001
-3.014820e-001 7.904227e+001 1.172862e+001
-3.371890e-001 9.071793e+001 2.063274e+000
-3.214140e-001 9.648335e+001 -3.301731e+000
-2.535000e-002 1.123127e+002 -1.429850e+001
9.965310e-001 1.154385e+002 -1.438161e+001
6.875459e+000 8.940825e+001 9.186752e+000
6.272721e+000 9.726956e+001 -3.618406e+000
-4.379920e-001 1.072918e+002 -2.612057e+001
-1.794310e-001 1.143237e+002 -1.968006e+001
6.014500e+000 7.570358e+001 -1.132409e+001
7.538645e+000 7.641273e+001 -1.143200e+001
5.440403e+000 6.575169e+001 -9.171970e-001
1.168154e+001 6.411340e+001 6.743224e+000
1.433680e+001 8.963164e+001 1.286131e+000
1.332711e+001 6.775394e+001 1.144931e+001
1.582221e+001 6.754004e+001 1.252053e+001
1.785024e+001 6.956516e+001 2.016051e+001
1.456507e+001 9.544180e+001 -3.241146e+000
-8.334610e-001 7.370744e+001 5.176697e+000
-8.547472e+000 7.588523e+001 -1.076065e+001
-1.024653e+001 7.682854e+001 -1.070960e+001
-1.522261e+001 9.618866e+001 -2.317558e+000
-1.479479e+001 9.059039e+001 2.535164e+000
-8.053835e+000 6.564577e+001 -3.892880e-001
-1.352080e+001 6.433069e+001 7.289741e+000
-1.505746e+001 6.911576e+001 1.273862e+001
-1.710860e+001 6.819301e+001 1.412620e+001
-1.842290e+001 7.078619e+001 2.177242e+001
-7.148490e-001 1.154324e+002 -1.425837e+001
-7.016782e+000 9.729234e+001 -3.416720e+000
-7.042374e+000 8.992207e+001 9.767063e+000
5.188006e+000 7.296480e+001 3.637717e+001
-4.387760e+000 7.290292e+001 3.648872e+001
7.257138e+000 7.276642e+001 3.707282e+001
-6.517295e+000 7.353590e+001 3.727171e+001
2.822068e+000 7.963417e+001 3.221578e+001
-2.112939e+000 7.977266e+001 3.216524e+001
6.208030e+000 7.823201e+001 3.100959e+001
-5.064534e+000 7.918671e+001 3.111922e+001
-1.195820e-001 6.024828e+001 3.779366e+001
-4.224575e-001 5.660722e+001 3.156404e+001
-9.278516e-001 5.554067e+001 2.443893e+001
-1.412732e+000 5.576494e+001 1.723676e+001
-1.812936e+000 5.783580e+001 1.032925e+001
-2.162475e+000 6.061533e+001 3.673042e+000
-2.219627e+000 6.509833e+001 -1.989480e+000
-2.000851e+000 7.094978e+001 -6.216953e+000
-1.737956e+000 7.648363e+001 -1.085019e+001
-1.171875e+000 8.258772e+001 -1.466858e+001
