# Supplementary material for: Evolutionary morphology of the rabbit skull
Source: PeerJ. 2016 Sep 22;4:e2453. doi: 10.7717/peerj.2453 (PMC5036099; doi:10.7717/peerj.2453)
Supplement: Supplemental Information 1 [file peerj-04-2453-s001.zip › Kraatz and Sherratt Morphologika files/Oryctolagus 146685.txt]

[individuals]
1
[dimensions]
3
[landmarks]
52
[rawpoints]
'#1
5.475790e-001 7.167475e+001 3.766193e+001
1.364412e+000 8.171488e+001 3.290740e+001
1.009427e+000 8.236559e+001 2.332703e+001
7.499400e-001 8.103963e+001 1.182305e+001
1.063906e+000 9.132595e+001 1.287779e+000
1.141243e+000 9.615874e+001 -4.119405e+000
1.678872e+000 1.127160e+002 -1.592083e+001
2.849259e+000 1.150974e+002 -1.586003e+001
7.960901e+000 9.031524e+001 8.815926e+000
7.654975e+000 9.744379e+001 -4.531312e+000
8.273170e-001 1.065863e+002 -2.830622e+001
1.367269e+000 1.138954e+002 -2.105175e+001
6.467864e+000 7.537842e+001 -1.120071e+001
8.417707e+000 7.674442e+001 -1.161186e+001
6.561543e+000 6.590216e+001 -1.858430e-001
1.106599e+001 6.479414e+001 6.178831e+000
1.519851e+001 8.925668e+001 1.325651e+000
1.327408e+001 6.979533e+001 1.177662e+001
1.630195e+001 6.912350e+001 1.246079e+001
1.755409e+001 7.084651e+001 2.023998e+001
1.690411e+001 9.405294e+001 -2.796466e+000
7.750500e-002 7.494089e+001 5.410431e+000
-7.151533e+000 7.604487e+001 -1.068471e+001
-8.635893e+000 7.739586e+001 -1.122821e+001
-1.407416e+001 9.550356e+001 -2.128914e+000
-1.368556e+001 9.059659e+001 2.092068e+000
-7.357171e+000 6.730186e+001 1.903200e-002
-1.218106e+001 6.602724e+001 7.432922e+000
-1.315069e+001 7.194398e+001 1.269737e+001
-1.662749e+001 7.144981e+001 1.357708e+001
-1.704257e+001 7.277344e+001 2.103217e+001
4.685130e-001 1.150233e+002 -1.572762e+001
-5.454352e+000 9.774928e+001 -4.066349e+000
-6.276578e+000 9.100246e+001 9.225689e+000
5.881791e+000 7.577217e+001 3.589166e+001
-3.927393e+000 7.640814e+001 3.639066e+001
8.229732e+000 7.594160e+001 3.649482e+001
-5.893028e+000 7.760688e+001 3.707719e+001
2.882083e+000 8.184871e+001 3.030809e+001
-8.649402e-001 8.205072e+001 3.038159e+001
6.801256e+000 8.063927e+001 2.988848e+001
-4.791516e+000 8.161836e+001 3.055476e+001
2.816130e-001 6.451892e+001 3.838335e+001
-3.512318e-001 6.073874e+001 3.235064e+001
-7.895443e-001 5.866237e+001 2.552576e+001
-1.119800e+000 5.793575e+001 1.842345e+001
-1.106909e+000 5.966830e+001 1.148905e+001
-1.190494e+000 6.163265e+001 4.617583e+000
-9.793456e-001 6.535474e+001 -1.480867e+000
-6.020954e-001 7.077732e+001 -6.121561e+000
-2.550650e-001 7.625375e+001 -1.070124e+001
1.227420e-001 8.209297e+001 -1.480531e+001
