# Supplementary material for: Evolutionary morphology of the rabbit skull
Source: PeerJ. 2016 Sep 22;4:e2453. doi: 10.7717/peerj.2453 (PMC5036099; doi:10.7717/peerj.2453)
Supplement: Supplemental Information 1 [file peerj-04-2453-s001.zip › Kraatz and Sherratt Morphologika files/Oryctolagus 166951.txt]

[individuals]
1
[dimensions]
3
[landmarks]
52
[rawpoints]
'#1
8.041477e+000 5.417902e+000 -2.358797e+001
1.105026e+001 6.651254e+000 -1.330802e+001
6.027592e+000 4.007839e+000 -6.485136e+000
-6.648100e-001 7.836570e-001 -1.097984e+000
-3.147790e-001 1.053657e+000 1.130884e+001
-7.246870e-001 6.179890e-001 1.526691e+001
-2.389446e+000 -2.411650e-001 3.228171e+001
-2.169687e+000 8.498890e-001 3.447609e+001
3.489110e-001 8.705799e+000 6.685687e+000
-2.646234e+000 5.740971e+000 1.711598e+001
-1.199504e+001 -5.083331e+000 3.212933e+001
-5.959389e+000 -1.916460e+000 3.501076e+001
-1.605334e+001 -1.485419e+000 8.370650e+000
-1.717176e+001 5.286020e-001 8.992440e+000
-1.616921e+001 -1.417140e-001 -3.083599e+000
9999 9999 9999
-5.004845e+000 1.121778e+001 9.104937e+000
-9.935566e+000 1.005342e+001 -7.941380e+000
-1.085923e+001 1.054971e+001 -9.827801e+000
-8.080442e+000 1.330716e+001 -1.126972e+001
-6.312644e+000 1.108870e+001 1.466168e+001
-5.903041e+000 -1.970995e+000 -2.161897e+000
-1.098503e+001 -1.151998e+001 8.528454e+000
-1.042521e+001 -1.258062e+001 9.120266e+000
4.501978e+000 -9.786797e+000 1.457424e+001
5.281873e+000 -8.848205e+000 9.216204e+000
-1.054715e+001 -1.089450e+001 -3.451082e+000
-6.175920e+000 -1.228816e+001 -6.609014e+000
-4.108000e-002 -1.221171e+001 -8.502375e+000
8.618300e-001 -1.323459e+001 -1.035720e+001
5.297286e+000 -1.281084e+001 -1.079977e+001
-1.609377e+000 -6.689380e-001 3.435199e+001
2.572693e+000 -3.872820e+000 1.712843e+001
6.473484e+000 -2.863833e+000 6.513652e+000
7.928942e+000 1.037280e+001 -1.849875e+001
1.280001e+001 2.515193e+000 -1.856199e+001
7.114548e+000 1.203773e+001 -1.980571e+001
1.340582e+001 6.250477e-001 -1.930536e+001
1.003967e+001 7.857350e+000 -1.248555e+001
1.156736e+001 4.988034e+000 -1.249487e+001
7.029776e+000 8.664503e+000 -1.189886e+001
1.075902e+001 2.902572e+000 -1.188619e+001
5.079423e+000 3.750560e+000 -2.755246e+001
-1.854389e-001 9.577399e-001 -2.771055e+001
-4.545845e+000 -1.281332e+000 -2.431649e+001
-7.778453e+000 -2.923538e+000 -1.958371e+001
-1.087409e+001 -4.491175e+000 -1.473553e+001
-1.340842e+001 -5.708817e+000 -9.478160e+000
-1.461354e+001 -6.358559e+000 -3.675804e+000
-1.415687e+001 -6.137175e+000 2.264691e+000
-1.399074e+001 -6.061742e+000 8.224007e+000
-1.388501e+001 -6.020304e+000 1.418504e+001
