# Supplementary material for: Evolutionary morphology of the rabbit skull
Source: PeerJ. 2016 Sep 22;4:e2453. doi: 10.7717/peerj.2453 (PMC5036099; doi:10.7717/peerj.2453)
Supplement: Supplemental Information 1 [file peerj-04-2453-s001.zip › Kraatz and Sherratt Morphologika files/Oryctolagus 169489.txt]

[individuals]
1
[dimensions]
3
[landmarks]
52
[rawpoints]
'#1
-3.945340e-001 7.435680e+001 3.601175e+001
4.826900e-002 8.451146e+001 3.019238e+001
2.204240e-001 8.432349e+001 2.125524e+001
2.005020e-001 8.258370e+001 1.231096e+001
5.400590e-001 9.139638e+001 1.033442e+000
7.965350e-001 9.449791e+001 -3.412106e+000
1.412632e+000 1.074846e+002 -1.518869e+001
2.406707e+000 1.097620e+002 -1.523521e+001
6.962215e+000 9.056490e+001 8.002859e+000
7.438557e+000 9.606723e+001 -4.100212e+000
9.478690e-001 1.018420e+002 -2.445073e+001
1.315928e+000 1.079829e+002 -2.019548e+001
5.701814e+000 7.591267e+001 -6.560314e+000
8.167698e+000 7.782549e+001 -8.091614e+000
5.494747e+000 6.836412e+001 2.074100e+000
1.033607e+001 6.783313e+001 6.967546e+000
1.366782e+001 9.001204e+001 9.565270e-001
1.344536e+001 7.336453e+001 1.302035e+001
1.504641e+001 7.273571e+001 1.352434e+001
1.614579e+001 7.494638e+001 2.036402e+001
1.389232e+001 9.395079e+001 -3.448795e+000
-8.038500e-002 7.697093e+001 6.539609e+000
-5.118526e+000 7.635426e+001 -6.586163e+000
-7.486677e+000 7.736955e+001 -7.630733e+000
-1.211407e+001 9.505518e+001 -3.482161e+000
-1.200322e+001 9.096440e+001 8.472590e-001
-6.263691e+000 6.854807e+001 1.969102e+000
-1.145174e+001 6.842596e+001 6.005909e+000
-1.368328e+001 7.407870e+001 1.315392e+001
-1.530904e+001 7.353666e+001 1.387736e+001
-1.639317e+001 7.622752e+001 2.052009e+001
4.089800e-001 1.098348e+002 -1.529619e+001
-4.554012e+000 9.635951e+001 -4.136643e+000
-5.753982e+000 9.103914e+001 8.055574e+000
5.148615e+000 7.974081e+001 3.366174e+001
-5.041107e+000 8.010621e+001 3.332887e+001
6.990763e+000 7.856299e+001 3.407979e+001
-7.042147e+000 8.004305e+001 3.405833e+001
2.123625e+000 8.426001e+001 2.817220e+001
-1.619678e+000 8.431298e+001 2.806791e+001
5.360890e+000 8.340248e+001 2.772404e+001
-5.041200e+000 8.372810e+001 2.757457e+001
-1.326295e+000 6.820435e+001 3.771363e+001
-8.348610e-001 6.448284e+001 3.219093e+001
-2.864464e-001 6.153113e+001 2.622617e+001
-1.479625e-001 6.085411e+001 1.958411e+001
-9.416778e-002 6.198942e+001 1.300350e+001
-8.054429e-002 6.409607e+001 6.666662e+000
-3.824014e-002 6.774846e+001 1.076198e+000
7.978674e-002 7.251718e+001 -3.597253e+000
3.263999e-001 7.734595e+001 -8.203597e+000
7.421740e-001 8.237045e+001 -1.258278e+001
