# Supplementary material for: Evolutionary morphology of the rabbit skull
Source: PeerJ. 2016 Sep 22;4:e2453. doi: 10.7717/peerj.2453 (PMC5036099; doi:10.7717/peerj.2453)
Supplement: Supplemental Information 1 [file peerj-04-2453-s001.zip › Kraatz and Sherratt Morphologika files/Oryctolagus 169491.txt]

[individuals]
1
[dimensions]
3
[landmarks]
52
[rawpoints]
'#1
3.832854e+000 6.963506e+001 3.735673e+001
4.008985e+000 7.986026e+001 3.257352e+001
3.515976e+000 8.031218e+001 2.327291e+001
3.619886e+000 7.954085e+001 1.399829e+001
4.010365e+000 8.935867e+001 3.335949e+000
3.952182e+000 9.337746e+001 -6.256710e-001
4.411735e+000 1.072791e+002 -1.206538e+001
5.477965e+000 1.095834e+002 -1.265431e+001
1.014199e+001 8.815113e+001 1.008251e+001
9.859735e+000 9.494592e+001 -1.436012e+000
3.765179e+000 1.018909e+002 -2.248598e+001
4.460694e+000 1.081593e+002 -1.727719e+001
8.189610e+000 7.428293e+001 -4.986637e+000
1.114284e+001 7.645382e+001 -6.108307e+000
8.978878e+000 6.741957e+001 3.445456e+000
1.385481e+001 6.601550e+001 8.228905e+000
1.642091e+001 8.821732e+001 4.409935e+000
1.598531e+001 7.029861e+001 1.359731e+001
1.751769e+001 6.953628e+001 1.461298e+001
1.880960e+001 7.168358e+001 2.113168e+001
1.653079e+001 9.219343e+001 -3.540570e-001
3.266051e+000 7.432156e+001 7.963168e+000
-1.536548e+000 7.478855e+001 -4.902348e+000
-4.507614e+000 7.631004e+001 -5.700773e+000
-8.670524e+000 9.272373e+001 -1.691090e-001
-8.418886e+000 8.877166e+001 4.656763e+000
-2.800512e+000 6.772551e+001 3.367325e+000
-8.251110e+000 6.664832e+001 8.674915e+000
-9.076488e+000 7.044168e+001 1.382480e+001
-1.132457e+001 7.057971e+001 1.496636e+001
-1.211226e+001 7.233386e+001 2.163593e+001
3.480729e+000 1.093780e+002 -1.263066e+001
-1.300192e+000 9.534155e+001 -4.289050e-001
-2.463241e+000 8.826843e+001 1.046487e+001
8.462842e+000 7.469141e+001 3.506358e+001
-1.069865e+000 7.500957e+001 3.491823e+001
1.040443e+001 7.469226e+001 3.595951e+001
-3.190652e+000 7.556573e+001 3.608892e+001
5.878229e+000 8.015070e+001 3.103666e+001
1.920653e+000 8.012000e+001 3.105158e+001
8.960704e+000 7.908380e+001 3.026377e+001
-1.014476e+000 7.960422e+001 2.990204e+001
3.092795e+000 6.301410e+001 3.762946e+001
2.912266e+000 5.926717e+001 3.239624e+001
2.776153e+000 5.817439e+001 2.605221e+001
2.692134e+000 5.818151e+001 1.961373e+001
2.673035e+000 5.969536e+001 1.335520e+001
2.724085e+000 6.216582e+001 7.409288e+000
2.846554e+000 6.593613e+001 2.191053e+000
3.034376e+000 7.074230e+001 -2.089725e+000
3.246793e+000 7.571303e+001 -6.177596e+000
3.496205e+000 8.105090e+001 -9.769295e+000
