# Supplementary material for: Evolutionary morphology of the rabbit skull
Source: PeerJ. 2016 Sep 22;4:e2453. doi: 10.7717/peerj.2453 (PMC5036099; doi:10.7717/peerj.2453)
Supplement: Supplemental Information 1 [file peerj-04-2453-s001.zip › Kraatz and Sherratt Morphologika files/Oryctolagus 30041.txt]

[individuals]
1
[dimensions]
3
[landmarks]
52
[rawpoints]
'#1
1.612245e+000 6.309493e+001 3.645693e+001
1.939650e+000 7.384975e+001 3.299856e+001
1.035736e+000 7.661584e+001 2.128199e+001
8.304950e-001 7.563840e+001 8.914940e+000
1.029191e+000 8.992059e+001 -1.205910e+000
1.450382e+000 9.598083e+001 -6.941418e+000
1.854546e+000 1.174317e+002 -2.079250e+001
3.548166e+000 1.208792e+002 -2.019472e+001
9.313393e+000 8.804726e+001 6.126265e+000
9.308968e+000 9.758453e+001 -6.983654e+000
8.391780e-001 1.096289e+002 -3.748989e+001
1.840525e+000 1.191185e+002 -2.706401e+001
5.005532e+000 7.072811e+001 -1.531010e+001
9.064404e+000 7.305585e+001 -1.698573e+001
7.009707e+000 6.117042e+001 -4.870758e+000
1.404500e+001 6.019683e+001 1.293800e+000
1.672400e+001 8.796456e+001 -4.162450e-001
1.784825e+001 6.423892e+001 5.947678e+000
1.738841e+001 6.217052e+001 7.855980e+000
1.871412e+001 6.117020e+001 1.738886e+001
1.730624e+001 9.435238e+001 -6.664316e+000
5.825200e-002 6.946023e+001 5.321710e-001
-6.183506e+000 7.464909e+001 -1.724694e+001
-1.025108e+001 7.685645e+001 -1.734521e+001
-1.546592e+001 9.570236e+001 -5.296654e+000
-1.441783e+001 8.874043e+001 5.869940e-001
-7.756660e+000 6.152903e+001 -3.869587e+000
-1.452849e+001 6.072088e+001 2.466701e+000
-1.481953e+001 6.399229e+001 8.680676e+000
-1.707037e+001 6.324153e+001 9.827802e+000
-1.746811e+001 6.297500e+001 1.902663e+001
8.468880e-001 1.208116e+002 -2.004418e+001
-5.820092e+000 9.843997e+001 -6.445702e+000
-6.677527e+000 8.874649e+001 6.904085e+000
7.879236e+000 6.801132e+001 3.553927e+001
-4.075508e+000 6.820053e+001 3.559682e+001
1.091374e+001 6.456834e+001 3.520792e+001
-7.840004e+000 6.562080e+001 3.625053e+001
4.295856e+000 7.486481e+001 2.903153e+001
-1.436072e+000 7.519291e+001 2.952414e+001
8.501022e+000 7.335764e+001 2.816746e+001
-5.267117e+000 7.398471e+001 2.856808e+001
6.171280e-001 5.251318e+001 3.702439e+001
5.384374e-001 4.916660e+001 2.989301e+001
2.034534e-001 4.806880e+001 2.209775e+001
2.368281e-001 4.924187e+001 1.430680e+001
-5.781543e-002 5.266228e+001 7.215680e+000
-1.310374e-001 5.596394e+001 6.269754e-002
-2.476978e-001 6.067430e+001 -6.251736e+000
-2.496765e-001 6.661395e+001 -1.142758e+001
-3.211806e-001 7.260040e+001 -1.654958e+001
-4.038030e-001 7.916238e+001 -2.090849e+001
