# Supplementary material for: Evolutionary morphology of the rabbit skull
Source: PeerJ. 2016 Sep 22;4:e2453. doi: 10.7717/peerj.2453 (PMC5036099; doi:10.7717/peerj.2453)
Supplement: Supplemental Information 1 [file peerj-04-2453-s001.zip › Kraatz and Sherratt Morphologika files/Oryctolagus 30044.txt]

[individuals]
1
[dimensions]
3
[landmarks]
52
[rawpoints]
'#1
-1.377406e+000 6.631333e+001 3.637719e+001
-1.002628e+000 7.749045e+001 3.498119e+001
-3.464130e-001 7.972006e+001 2.189560e+001
8.751100e-002 7.814807e+001 8.635965e+000
1.333180e-001 9.144852e+001 -1.276770e+000
1.778840e-001 9.831448e+001 -7.638533e+000
4.592740e-001 1.219834e+002 -2.094382e+001
1.500935e+000 1.260215e+002 -2.020880e+001
7.437696e+000 9.151047e+001 6.093050e+000
7.935738e+000 1.004411e+002 -7.460047e+000
4.315400e-001 1.175381e+002 -3.825909e+001
5.919840e-001 1.244646e+002 -2.697102e+001
5.779222e+000 7.165126e+001 -1.566013e+001
9.301268e+000 7.541397e+001 -1.751423e+001
6.112791e+000 6.330659e+001 -3.826031e+000
1.334976e+001 6.220051e+001 2.800828e+000
1.491814e+001 9.200272e+001 -2.978150e-001
1.377866e+001 6.703769e+001 9.231167e+000
1.581323e+001 6.493941e+001 1.010856e+001
1.735068e+001 6.636919e+001 1.877789e+001
1.631750e+001 9.849629e+001 -5.601947e+000
7.964600e-002 7.044982e+001 1.658463e+000
-5.615531e+000 7.123778e+001 -1.545828e+001
-9.330699e+000 7.669826e+001 -1.839930e+001
-1.604937e+001 9.840892e+001 -6.633709e+000
-1.570577e+001 9.148123e+001 -1.764683e+000
-6.529562e+000 6.347340e+001 -3.143223e+000
-1.363159e+001 6.238190e+001 2.540293e+000
-1.475609e+001 6.635194e+001 8.471985e+000
-1.681160e+001 6.522044e+001 9.497875e+000
-1.831687e+001 6.577853e+001 1.739477e+001
-6.686900e-001 1.259938e+002 -2.030462e+001
-7.549706e+000 1.002963e+002 -7.954383e+000
-7.862316e+000 9.178145e+001 6.059071e+000
4.396607e+000 7.154749e+001 3.744872e+001
-7.067082e+000 7.139691e+001 3.690260e+001
7.323241e+000 6.862823e+001 3.794943e+001
-1.035345e+001 6.961489e+001 3.715361e+001
3.219806e+000 7.831360e+001 3.182803e+001
-4.870677e+000 7.843266e+001 3.138200e+001
5.553933e+000 7.703087e+001 3.003265e+001
-7.209464e+000 7.707271e+001 2.964435e+001
-1.219147e+000 5.752034e+001 3.949294e+001
-1.004336e+000 5.439417e+001 3.231931e+001
-3.484614e-001 5.188385e+001 2.493249e+001
-1.307432e-001 5.294029e+001 1.717792e+001
-1.952602e-001 5.550306e+001 9.780860e+000
-5.537032e-002 5.824868e+001 2.450681e+000
2.796835e-002 6.201509e+001 -4.411949e+000
-2.768238e-002 6.695692e+001 -1.048355e+001
-2.482034e-002 7.188145e+001 -1.657001e+001
-1.735570e-001 7.809346e+001 -2.133145e+001
