# Supplementary material for: Evolutionary morphology of the rabbit skull
Source: PeerJ. 2016 Sep 22;4:e2453. doi: 10.7717/peerj.2453 (PMC5036099; doi:10.7717/peerj.2453)
Supplement: Supplemental Information 1 [file peerj-04-2453-s001.zip › Kraatz and Sherratt Morphologika files/Oryctolagus 5839.txt]

[individuals]
1
[dimensions]
3
[landmarks]
52
[rawpoints]
'#1
5.397566e+000 1.148697e+002 2.907584e+001
5.589528e+000 1.038251e+002 2.695358e+001
5.177725e+000 1.010760e+002 1.616383e+001
4.265162e+000 1.009069e+002 2.869244e+000
3.563519e+000 8.854271e+001 -6.476330e+000
3.189671e+000 8.207898e+001 -1.214698e+001
2.263558e+000 6.284033e+001 -2.418814e+001
1.184026e+000 5.853049e+001 -2.449104e+001
-3.334120e+000 8.872890e+001 7.709050e-001
-3.977658e+000 7.984669e+001 -1.329169e+001
1.947685e+000 6.760646e+001 -3.981461e+001
2.153819e+000 6.027375e+001 -3.056264e+001
-1.703902e+000 1.068706e+002 -1.887082e+001
-6.331289e+000 1.042662e+002 -2.109076e+001
-3.399829e+000 1.155868e+002 -9.673948e+000
-9.628765e+000 1.171982e+002 -1.904523e+000
-1.128830e+001 8.821738e+001 -5.335194e+000
-1.094876e+001 1.106458e+002 4.338802e+000
-1.285689e+001 1.137595e+002 5.691183e+000
-1.413610e+001 1.123860e+002 1.399798e+001
-1.213725e+001 8.270450e+001 -1.171722e+001
4.092921e+000 1.081297e+002 -3.686833e+000
8.801826e+000 1.057988e+002 -1.981210e+001
1.249815e+001 1.045146e+002 -2.232065e+001
1.863232e+001 8.234477e+001 -1.316701e+001
1.806054e+001 8.801353e+001 -7.211589e+000
1.069350e+001 1.151464e+002 -1.046839e+001
1.747137e+001 1.170751e+002 -4.135806e+000
1.932370e+001 1.113101e+002 2.699677e+000
2.141286e+001 1.137456e+002 4.189291e+000
2.380912e+001 1.127692e+002 1.229701e+001
3.349210e+000 5.845650e+001 -2.459298e+001
1.041692e+001 8.014479e+001 -1.423576e+001
1.098676e+001 8.877638e+001 -6.257000e-003
2.624855e-001 1.096040e+002 2.913175e+001
1.119790e+001 1.098031e+002 2.805367e+001
-2.308219e+000 1.108778e+002 2.950141e+001
1.361262e+001 1.107677e+002 2.873005e+001
3.024975e+000 1.024469e+002 2.469227e+001
8.355186e+000 1.026277e+002 2.460647e+001
-1.074414e+000 1.044965e+002 2.323785e+001
1.186923e+001 1.042098e+002 2.287231e+001
6.249148e+000 1.241448e+002 3.026303e+001
5.118702e+000 1.266644e+002 2.324396e+001
4.803833e+000 1.285928e+002 1.595883e+001
4.842587e+000 1.272408e+002 8.538013e+000
4.926906e+000 1.242907e+002 1.596379e+000
4.933323e+000 1.208448e+002 -5.113284e+000
4.809435e+000 1.162402e+002 -1.108648e+001
4.461412e+000 1.101060e+002 -1.546185e+001
4.069071e+000 1.044961e+002 -2.048861e+001
3.333043e+000 9.845485e+001 -2.494480e+001
