# Supplementary material for: Evolutionary morphology of the rabbit skull
Source: PeerJ. 2016 Sep 22;4:e2453. doi: 10.7717/peerj.2453 (PMC5036099; doi:10.7717/peerj.2453)
Supplement: Supplemental Information 1 [file peerj-04-2453-s001.zip › Kraatz and Sherratt Morphologika files/Oryctolagus 59588.txt]

[individuals]
1
[dimensions]
3
[landmarks]
52
[rawpoints]
'#1
5.745460e-001 5.760741e+001 3.819287e+001
1.527769e+000 7.033353e+001 3.610938e+001
9.955140e-001 7.356354e+001 2.472690e+001
4.784900e-001 7.557988e+001 1.208932e+001
8.208550e-001 9.463547e+001 -2.325380e-001
1.217050e+000 1.005595e+002 -5.121355e+000
1.790345e+000 1.224063e+002 -2.047711e+001
3.391936e+000 1.258059e+002 -2.086141e+001
1.065608e+001 9.081932e+001 8.844449e+000
1.025567e+001 1.010268e+002 -6.723187e+000
-6.703500e-001 1.110676e+002 -3.950562e+001
1.194356e+000 1.236842e+002 -2.787788e+001
6.610419e+000 7.345664e+001 -1.647657e+001
1.101957e+001 7.512659e+001 -1.761703e+001
5.573392e+000 5.957866e+001 -5.138876e+000
1.463526e+001 5.778252e+001 -8.128300e-002
1.849716e+001 9.046562e+001 4.284250e-001
1.668939e+001 6.414925e+001 9.650024e+000
1.815246e+001 5.992453e+001 1.110141e+001
2.114667e+001 6.299103e+001 1.544234e+001
2.064680e+001 9.653848e+001 -5.073483e+000
-8.613670e-001 6.943306e+001 2.977857e+000
-1.003172e+001 7.397948e+001 -1.585905e+001
-1.380534e+001 7.660503e+001 -1.584010e+001
-1.843034e+001 9.963328e+001 -2.936371e+000
-1.756299e+001 9.302023e+001 2.514107e+000
-9.711964e+000 6.102368e+001 -4.276991e+000
-1.805972e+001 6.027489e+001 2.511600e+000
-1.646517e+001 6.646440e+001 1.215356e+001
-1.967610e+001 6.260741e+001 1.349615e+001
-2.166360e+001 6.564407e+001 1.841996e+001
1.590980e-001 1.259971e+002 -2.066550e+001
-8.111280e+000 1.025022e+002 -5.648619e+000
-8.534808e+000 9.249203e+001 9.920864e+000
6.909432e+000 6.305413e+001 3.791793e+001
-4.831285e+000 6.338662e+001 3.853753e+001
9.961866e+000 6.091373e+001 3.772617e+001
-8.260641e+000 6.280318e+001 3.939238e+001
3.723987e+000 7.132202e+001 3.360507e+001
-9.465055e-001 7.151915e+001 3.429371e+001
7.310103e+000 6.939090e+001 3.022663e+001
-4.929430e+000 7.048427e+001 3.139897e+001
1.441290e-001 4.848938e+001 3.787473e+001
-3.688208e-001 4.574158e+001 3.040841e+001
-7.352003e-001 4.636637e+001 2.246878e+001
-9.169887e-001 4.710225e+001 1.453273e+001
-1.200846e+000 5.046198e+001 7.308783e+000
-1.412953e+000 5.447765e+001 4.246793e-001
-1.487148e+000 5.931624e+001 -5.911183e+000
-1.460918e+000 6.581550e+001 -1.052892e+001
-1.439909e+000 7.222407e+001 -1.527041e+001
-1.454821e+000 7.826214e+001 -2.047736e+001
