# Supplementary material for: Evolutionary morphology of the rabbit skull
Source: PeerJ. 2016 Sep 22;4:e2453. doi: 10.7717/peerj.2453 (PMC5036099; doi:10.7717/peerj.2453)
Supplement: Supplemental Information 1 [file peerj-04-2453-s001.zip › Kraatz and Sherratt Morphologika files/Oryctolagus 59590.txt]

[individuals]
1
[dimensions]
3
[landmarks]
52
[rawpoints]
'#1
6.698859e+000 1.165056e+002 2.447923e+001
6.342619e+000 1.054533e+002 2.321651e+001
5.989847e+000 1.005023e+002 1.216092e+001
5.385788e+000 9.888455e+001 -1.271090e-001
4.465868e+000 8.316170e+001 -7.348450e+000
3.822051e+000 7.597050e+001 -1.201127e+001
2.588749e+000 5.263580e+001 -2.135103e+001
8.834130e-001 4.888757e+001 -2.008088e+001
-3.141866e+000 8.629691e+001 4.540480e-001
-3.924825e+000 7.452161e+001 -1.091744e+001
2.155275e+000 5.655029e+001 -3.879443e+001
2.038543e+000 4.953296e+001 -2.722685e+001
-3.041926e+000 9.800494e+001 -2.537537e+001
-5.078235e+000 9.679643e+001 -2.507841e+001
-2.280159e+000 1.101557e+002 -1.553991e+001
-8.748866e+000 1.124956e+002 -9.116338e+000
-1.034995e+001 8.509182e+001 -5.658064e+000
-9.423030e+000 1.096018e+002 -2.171276e+000
-1.165036e+001 1.118521e+002 -2.236174e+000
-1.221014e+001 1.147812e+002 6.878495e+000
-1.214654e+001 7.752189e+001 -1.025142e+001
5.260045e+000 1.034583e+002 -9.795578e+000
1.100251e+001 9.867844e+001 -2.475504e+001
1.420703e+001 9.650990e+001 -2.560242e+001
2.040649e+001 7.678732e+001 -1.155836e+001
1.974563e+001 8.428738e+001 -6.822910e+000
1.277941e+001 1.099808e+002 -1.586079e+001
1.978480e+001 1.122126e+002 -1.026957e+001
2.042914e+001 1.092066e+002 -3.359362e+000
2.303333e+001 1.111363e+002 -3.217703e+000
2.416611e+001 1.133969e+002 5.662382e+000
3.970239e+000 4.904017e+001 -2.037691e+001
1.172902e+001 7.359313e+001 -1.089555e+001
1.275449e+001 8.561748e+001 -2.722570e-001
5.314198e-001 1.116471e+002 2.518327e+001
1.237847e+001 1.117283e+002 2.438632e+001
-2.561077e+000 1.143454e+002 2.477161e+001
1.594345e+001 1.140770e+002 2.424526e+001
3.561710e+000 1.037114e+002 1.999848e+001
9.046523e+000 1.034527e+002 1.951751e+001
-1.013816e+000 1.051643e+002 1.836380e+001
1.305337e+001 1.046353e+002 1.823292e+001
7.467461e+000 1.270565e+002 2.293544e+001
7.100251e+000 1.288658e+002 1.598548e+001
6.463964e+000 1.290865e+002 8.825191e+000
5.983739e+000 1.268003e+002 2.024527e+000
5.479139e+000 1.230403e+002 -4.085118e+000
5.240088e+000 1.187918e+002 -9.881925e+000
4.881999e+000 1.141681e+002 -1.537771e+001
4.605800e+000 1.082697e+002 -1.948184e+001
4.454503e+000 1.019380e+002 -2.288774e+001
4.280652e+000 9.575661e+001 -2.655804e+001
