# Supplementary material for: Evolutionary morphology of the rabbit skull
Source: PeerJ. 2016 Sep 22;4:e2453. doi: 10.7717/peerj.2453 (PMC5036099; doi:10.7717/peerj.2453)
Supplement: Supplemental Information 1 [file peerj-04-2453-s001.zip › Kraatz and Sherratt Morphologika files/Oryctolagus 59591.txt]

[individuals]
1
[dimensions]
3
[landmarks]
52
[rawpoints]
'#1
-3.407950e-001 5.908846e+001 3.621220e+001
5.793910e-001 7.136823e+001 3.383404e+001
2.871430e-001 7.492610e+001 2.295502e+001
-8.016990e-001 7.609486e+001 9.903596e+000
9.049000e-002 9.463766e+001 -1.603598e+000
3.771090e-001 1.000799e+002 -5.998174e+000
1.471053e+000 1.227452e+002 -2.087417e+001
3.065087e+000 1.253737e+002 -2.161670e+001
8.950502e+000 9.035517e+001 6.679937e+000
9.381617e+000 1.013912e+002 -8.409697e+000
-1.904280e-001 1.128005e+002 -3.902135e+001
1.351216e+000 1.237531e+002 -2.778233e+001
7.857963e+000 7.322682e+001 -1.807396e+001
9.859152e+000 7.396490e+001 -1.875024e+001
5.087235e+000 6.140060e+001 -6.544357e+000
1.464610e+001 5.820046e+001 -1.536882e+000
1.799260e+001 9.137396e+001 -1.798878e+000
1.538535e+001 6.485300e+001 7.051315e+000
1.792814e+001 6.169181e+001 7.509135e+000
1.913920e+001 6.358525e+001 1.356078e+001
1.850219e+001 9.626704e+001 -6.087057e+000
-1.750346e+000 7.039686e+001 1.656344e+000
-1.162829e+001 7.448067e+001 -1.657677e+001
-1.494911e+001 7.595365e+001 -1.716262e+001
-1.857563e+001 9.921422e+001 -3.523307e+000
-1.777085e+001 9.443111e+001 1.122267e+000
-1.056127e+001 6.249969e+001 -5.413619e+000
-1.912452e+001 6.133417e+001 1.427003e+000
-1.766887e+001 6.617330e+001 9.245785e+000
-1.945909e+001 6.350801e+001 1.121477e+001
-2.104853e+001 6.733450e+001 1.663654e+001
8.139900e-002 1.259921e+002 -2.174427e+001
-8.511806e+000 1.027470e+002 -7.738878e+000
-8.578305e+000 9.211816e+001 7.682308e+000
5.426516e+000 6.353703e+001 3.556885e+001
-5.292940e+000 6.484821e+001 3.636953e+001
8.163105e+000 6.147350e+001 3.548593e+001
-7.791116e+000 6.304360e+001 3.687428e+001
3.429944e+000 7.140407e+001 3.135867e+001
-2.331589e+000 7.196989e+001 3.176068e+001
6.554915e+000 6.979799e+001 2.901878e+001
-5.461368e+000 7.116089e+001 2.983920e+001
-6.860060e-001 4.900972e+001 3.560023e+001
-1.666324e+000 4.700948e+001 2.790226e+001
-2.299051e+000 4.782938e+001 1.995473e+001
-2.712893e+000 4.919178e+001 1.206836e+001
-2.970551e+000 5.242244e+001 4.738991e+000
-3.085313e+000 5.630468e+001 -2.270884e+000
-3.074999e+000 6.149279e+001 -8.378591e+000
-2.820780e+000 6.798465e+001 -1.307139e+001
-2.639502e+000 7.411639e+001 -1.822756e+001
-2.392547e+000 8.073650e+001 -2.273715e+001
