# Supplementary material for: Evolutionary morphology of the rabbit skull
Source: PeerJ. 2016 Sep 22;4:e2453. doi: 10.7717/peerj.2453 (PMC5036099; doi:10.7717/peerj.2453)
Supplement: Supplemental Information 1 [file peerj-04-2453-s001.zip › Kraatz and Sherratt Morphologika files/Oryctolagus 59593.txt]

[individuals]
1
[dimensions]
3
[landmarks]
52
[rawpoints]
'#1
1.655357e+000 5.788048e+001 3.742729e+001
2.928045e+000 7.051410e+001 3.489455e+001
1.802937e+000 7.337057e+001 2.395841e+001
1.258768e+000 7.551779e+001 1.165545e+001
1.840905e+000 9.125645e+001 1.868990e+000
2.409344e+000 9.768255e+001 -3.627266e+000
3.493938e+000 1.192632e+002 -1.685533e+001
5.477944e+000 1.219986e+002 -1.735112e+001
1.165438e+001 8.704514e+001 8.947584e+000
1.124773e+001 9.902795e+001 -5.340165e+000
1.713980e-001 1.114145e+002 -3.417433e+001
2.449020e+000 1.213009e+002 -2.272511e+001
6.875512e+000 7.346365e+001 -1.633187e+001
1.021571e+001 7.558965e+001 -1.755070e+001
5.874197e+000 6.108950e+001 -5.791069e+000
1.473942e+001 5.753419e+001 1.538935e+000
1.862873e+001 8.868842e+001 1.332773e+000
1.617115e+001 6.318208e+001 8.576126e+000
1.778725e+001 5.877399e+001 8.787243e+000
2.081380e+001 6.084714e+001 1.454433e+001
2.035253e+001 9.458812e+001 -3.400978e+000
-4.877960e-001 6.943313e+001 3.589808e+000
-9.301823e+000 7.517320e+001 -1.511183e+001
-1.319160e+001 7.879374e+001 -1.571407e+001
-1.578260e+001 9.860029e+001 2.197610e-001
-1.515826e+001 9.216685e+001 3.657753e+000
-9.929428e+000 6.266007e+001 -4.105703e+000
-1.856555e+001 6.073872e+001 4.174726e+000
-1.775655e+001 6.671766e+001 1.094173e+001
-1.850683e+001 6.262962e+001 1.267052e+001
-2.065490e+001 6.607372e+001 1.855008e+001
1.830296e+000 1.222036e+002 -1.657067e+001
-6.328831e+000 1.009775e+002 -4.403543e+000
-6.549895e+000 8.926631e+001 1.052000e+001
8.395813e+000 6.289721e+001 3.563679e+001
-3.441976e+000 6.376387e+001 3.707295e+001
1.029571e+001 6.026966e+001 3.553983e+001
-5.967016e+000 6.322509e+001 3.787845e+001
5.477240e+000 7.106769e+001 3.244565e+001
5.855072e-001 7.154295e+001 3.308211e+001
9.021835e+000 6.867018e+001 2.946736e+001
-4.586116e+000 6.994269e+001 3.161073e+001
7.592290e-001 4.858827e+001 3.726379e+001
-2.103374e-001 4.599619e+001 2.983329e+001
-9.088970e-001 4.674321e+001 2.197091e+001
-1.518125e+000 4.806042e+001 1.417556e+001
-2.104879e+000 5.050259e+001 6.654695e+000
-2.208466e+000 5.442444e+001 -2.357918e-001
-2.363016e+000 5.975389e+001 -6.103469e+000
-2.225226e+000 6.663148e+001 -1.004733e+001
-2.112676e+000 7.340719e+001 -1.416422e+001
-2.149095e+000 7.973494e+001 -1.894224e+001
