# Supplementary material for: Evolutionary morphology of the rabbit skull
Source: PeerJ. 2016 Sep 22;4:e2453. doi: 10.7717/peerj.2453 (PMC5036099; doi:10.7717/peerj.2453)
Supplement: Supplemental Information 1 [file peerj-04-2453-s001.zip › Kraatz and Sherratt Morphologika files/Oryctolagus 67145.txt]

[individuals]
1
[dimensions]
3
[landmarks]
52
[rawpoints]
'#1
-1.024517e+000 -1.594630e+001 -2.273542e+001
-1.232506e+000 -1.741601e+001 -1.276181e+001
-8.084200e-002 -1.033377e+001 -7.947464e+000
1.057461e+000 -2.514997e+000 -4.244850e+000
1.723198e+000 2.305070e-001 8.115704e+000
1.861801e+000 1.442223e+000 1.349260e+001
2.490446e+000 2.016813e+000 2.811287e+001
3.369108e+000 7.629510e-001 3.054778e+001
7.015038e+000 -5.350477e+000 3.406024e+000
7.256393e+000 5.936800e-002 1.421906e+001
3.751559e+000 1.204934e+001 3.045879e+001
2.862502e+000 6.169575e+000 3.167973e+001
8.135612e+000 1.375072e+001 2.816550e+000
1.017382e+001 1.354467e+001 4.004919e+000
9.375946e+000 1.133669e+001 -8.159946e+000
1.215859e+001 7.908584e+000 -1.214552e+001
1.313643e+001 -1.568626e+000 6.709305e+000
1.338693e+001 -5.610050e-001 -1.001832e+001
1.506157e+001 8.444180e-001 -1.213046e+001
1.496109e+001 -6.786097e+000 -1.352512e+001
1.345855e+001 -6.095340e-001 1.218739e+001
1.864172e+000 4.679379e+000 -4.885604e+000
-1.330512e+000 1.488799e+001 2.837085e+000
-3.144736e+000 1.527077e+001 3.843858e+000
-1.046423e+001 2.495598e+000 1.265560e+001
-1.067347e+001 6.987570e-001 7.439936e+000
-2.919218e+000 1.299151e+001 -7.968275e+000
9999 9999 9999
-1.029386e+001 3.719482e+000 -1.036779e+001
-1.187438e+001 5.186121e+000 -1.154964e+001
-1.373724e+001 -2.659117e+000 -1.296272e+001
1.477523e+000 8.992820e-001 3.045506e+001
-3.671056e+000 1.497243e+000 1.437304e+001
-5.494861e+000 -3.503158e+000 3.711000e+000
3.425118e+000 -1.810099e+001 -1.879475e+001
-5.897814e+000 -1.696139e+001 -1.844133e+001
6.148757e+000 -1.840480e+001 -1.896867e+001
-8.383895e+000 -1.648662e+001 -1.836722e+001
1.338881e+000 -1.653780e+001 -1.196290e+001
-3.089978e+000 -1.577035e+001 -1.172344e+001
4.215693e+000 -1.521944e+001 -1.117284e+001
-5.370353e+000 -1.386256e+001 -1.073756e+001
-8.611190e-001 -1.209841e+001 -2.795079e+001
-3.052785e-001 -6.359372e+000 -2.783008e+001
4.395936e-001 -9.259117e-001 -2.604451e+001
1.223300e+000 4.085905e+000 -2.330119e+001
1.911441e+000 7.988479e+000 -1.911118e+001
2.516213e+000 1.163641e+001 -1.468541e+001
3.153763e+000 1.407199e+001 -9.496695e+000
3.347754e+000 1.431727e+001 -3.738098e+000
3.512593e+000 1.438545e+001 2.026662e+000
3.679183e+000 1.444411e+001 7.790781e+000
