# Supplementary material for: Evolutionary morphology of the rabbit skull
Source: PeerJ. 2016 Sep 22;4:e2453. doi: 10.7717/peerj.2453 (PMC5036099; doi:10.7717/peerj.2453)
Supplement: Supplemental Information 1 [file peerj-04-2453-s001.zip › Kraatz and Sherratt Morphologika files/Pentalagus 42323.txt]

[individuals]
1
[dimensions]
3
[landmarks]
52
[rawpoints]
'#1
-1.473934e+000 6.967728e+001 3.357712e+001
-9.044890e-001 7.911243e+001 2.911270e+001
-8.792930e-001 8.237836e+001 1.861151e+001
-7.455030e-001 8.384814e+001 5.886061e+000
5.499750e-001 9.568043e+001 -1.258848e+000
1.442353e+000 1.044498e+002 -1.113978e+001
2.468790e+000 1.199782e+002 -2.157556e+001
4.756943e+000 1.215936e+002 -2.220940e+001
9.237577e+000 9.296368e+001 5.358498e+000
1.001765e+001 1.040891e+002 -1.035439e+001
2.004616e+000 1.145126e+002 -3.652016e+001
2.527099e+000 1.223583e+002 -2.768221e+001
6.827690e+000 8.690430e+001 -1.902946e+001
8.689098e+000 8.907648e+001 -1.975244e+001
7.307661e+000 7.312153e+001 -6.546291e+000
1.229367e+001 7.337315e+001 -5.279007e+000
1.537810e+001 9.225167e+001 -2.342075e+000
1.051634e+001 7.211968e+001 -1.661861e+000
1.297063e+001 7.026994e+001 4.238720e-001
1.725150e+001 6.832017e+001 9.601804e+000
1.752337e+001 9.856493e+001 -9.054989e+000
-1.247321e+000 8.238368e+001 -1.705710e+000
-7.351096e+000 8.764357e+001 -1.912687e+001
-8.967941e+000 9.073475e+001 -1.980128e+001
-1.487586e+001 1.020600e+002 -9.059143e+000
-1.472340e+001 9.496864e+001 -1.602417e+000
-1.107410e+001 7.485166e+001 -6.560037e+000
-1.554025e+001 7.487935e+001 -5.220279e+000
-1.385428e+001 7.351943e+001 -1.626358e+000
-1.650325e+001 7.238895e+001 9.477340e-001
-2.068121e+001 7.118353e+001 1.013662e+001
1.114620e+000 1.219033e+002 -2.197047e+001
-7.117754e+000 1.058615e+002 -1.025177e+001
-9.377132e+000 9.470616e+001 5.453510e+000
4.390553e+000 7.063803e+001 3.185249e+001
-7.160697e+000 7.134248e+001 3.236555e+001
7.033248e+000 6.905747e+001 3.222151e+001
-9.248404e+000 6.976500e+001 3.196952e+001
1.528554e+000 7.932993e+001 2.695294e+001
-4.062564e+000 7.939668e+001 2.762928e+001
7.375300e+000 7.609147e+001 2.590553e+001
-9.169815e+000 7.832439e+001 2.629887e+001
-2.279754e+000 5.898294e+001 3.043216e+001
-3.089412e+000 5.714990e+001 2.339798e+001
-3.011165e+000 5.808949e+001 1.614504e+001
-2.672883e+000 5.976439e+001 9.033379e+000
-2.218973e+000 6.274130e+001 2.368097e+000
-1.657497e+000 6.686673e+001 -3.645297e+000
-1.153653e+000 7.151422e+001 -9.270416e+000
-7.567676e-001 7.727814e+001 -1.375541e+001
-5.490171e-001 8.321417e+001 -1.802345e+001
-4.010550e-001 8.885583e+001 -2.267586e+001
