# Supplementary material for: Evolutionary morphology of the rabbit skull
Source: PeerJ. 2016 Sep 22;4:e2453. doi: 10.7717/peerj.2453 (PMC5036099; doi:10.7717/peerj.2453)
Supplement: Supplemental Information 1 [file peerj-04-2453-s001.zip › Kraatz and Sherratt Morphologika files/Pentalagus 42411.txt]

[individuals]
1
[dimensions]
3
[landmarks]
52
[rawpoints]
'#1
-9.384820e-001 7.122943e+001 3.420972e+001
-4.869380e-001 7.965549e+001 3.021061e+001
-1.640000e-004 8.278005e+001 1.809259e+001
2.214710e-001 8.489395e+001 6.591376e+000
1.570130e+000 9.824969e+001 -3.428621e+000
2.398585e+000 1.058330e+002 -1.224250e+001
3.084060e+000 1.205694e+002 -2.442239e+001
5.198428e+000 1.239133e+002 -2.552708e+001
1.008487e+001 9.500589e+001 4.033852e+000
1.019497e+001 1.052296e+002 -1.128307e+001
2.497104e+000 1.143587e+002 -3.794571e+001
3.048139e+000 1.235150e+002 -3.097278e+001
6.886939e+000 8.909277e+001 -2.077309e+001
9.214348e+000 9.119785e+001 -2.187478e+001
9.068974e+000 7.373228e+001 -7.026753e+000
1.390099e+001 7.456667e+001 -5.734157e+000
1.612893e+001 9.545014e+001 -3.069124e+000
1.304691e+001 7.332838e+001 -1.463112e+000
1.429794e+001 7.081052e+001 -7.723030e-001
1.968847e+001 6.980127e+001 9.228865e+000
1.791553e+001 1.007860e+002 -1.042015e+001
1.551200e-002 8.360085e+001 -2.398956e+000
-6.627861e+000 9.114200e+001 -2.111385e+001
-7.740940e+000 9.371313e+001 -2.213548e+001
-1.282303e+001 1.041097e+002 -1.117785e+001
-1.351588e+001 9.717251e+001 -3.640038e+000
-1.019420e+001 7.503023e+001 -6.517684e+000
-1.540472e+001 7.737708e+001 -6.758196e+000
-1.443712e+001 7.556709e+001 -1.702133e+000
-1.637709e+001 7.390054e+001 -7.655200e-001
-2.126632e+001 7.390192e+001 1.014147e+001
1.378537e+000 1.239129e+002 -2.552620e+001
-6.021372e+000 1.064999e+002 -1.117772e+001
-8.263032e+000 9.611862e+001 4.060253e+000
5.360065e+000 7.243784e+001 3.244459e+001
-6.626702e+000 7.393321e+001 3.290746e+001
7.651241e+000 7.023955e+001 3.194140e+001
-9.772244e+000 7.261116e+001 3.214827e+001
2.151071e+000 8.042845e+001 2.662765e+001
-3.237987e+000 8.066604e+001 2.656683e+001
7.983528e+000 7.756347e+001 2.494600e+001
-8.367514e+000 7.956996e+001 2.550149e+001
-1.760664e+000 5.917171e+001 3.104368e+001
-1.550385e+000 5.840042e+001 2.357239e+001
-1.897272e+000 5.978842e+001 1.619584e+001
-2.050235e+000 6.167619e+001 8.925050e+000
-2.020318e+000 6.525523e+001 2.317539e+000
-1.910634e+000 6.921069e+001 -4.070140e+000
-1.602959e+000 7.426537e+001 -9.620602e+000
-1.077670e+000 7.995249e+001 -1.450358e+001
-4.119421e-001 8.588362e+001 -1.906886e+001
2.666250e-001 9.155887e+001 -2.394683e+001
