# Supplementary material for: Evolutionary morphology of the rabbit skull
Source: PeerJ. 2016 Sep 22;4:e2453. doi: 10.7717/peerj.2453 (PMC5036099; doi:10.7717/peerj.2453)
Supplement: Supplemental Information 1 [file peerj-04-2453-s001.zip › Kraatz and Sherratt Morphologika files/Pentalagus 42893.txt]

[individuals]
1
[dimensions]
3
[landmarks]
52
[rawpoints]
'#1
3.104283e+000 7.152571e+001 3.947302e+001
2.905732e+000 7.985895e+001 3.633577e+001
2.699631e+000 8.332705e+001 2.537131e+001
2.229845e+000 8.545918e+001 1.335392e+001
1.994539e+000 9.830927e+001 4.539452e+000
1.715885e+000 1.079080e+002 -3.773291e+000
1.745497e+000 1.220362e+002 -1.301125e+001
3.603851e+000 1.246155e+002 -1.361075e+001
1.083953e+001 9.303714e+001 9.988567e+000
9.516560e+000 1.066130e+002 -2.512047e+000
7.620060e-001 1.188714e+002 -2.674189e+001
1.978983e+000 1.264538e+002 -1.858024e+001
7.234436e+000 9.237727e+001 -1.360224e+001
8.372252e+000 9.175970e+001 -1.294521e+001
9.165751e+000 7.659145e+001 -8.651180e-001
1.402493e+001 7.450688e+001 5.866040e-001
1.629570e+001 9.550025e+001 4.221493e+000
1.233814e+001 7.404227e+001 3.645351e+000
1.569060e+001 7.274973e+001 4.476488e+000
2.133719e+001 7.233042e+001 1.447618e+001
1.652191e+001 1.023643e+002 -2.799295e+000
1.084323e+000 8.445667e+001 5.186134e+000
-6.236443e+000 9.314212e+001 -1.253690e+001
-8.165927e+000 9.213150e+001 -1.105127e+001
-1.315887e+001 1.049856e+002 -8.176690e-001
-1.306089e+001 9.700684e+001 6.154495e+000
-8.783613e+000 7.765887e+001 2.855780e-001
-1.314444e+001 7.775662e+001 1.450299e+000
-1.218048e+001 7.583412e+001 5.153223e+000
-1.435374e+001 7.441264e+001 6.935736e+000
-1.904105e+001 7.391501e+001 1.742381e+001
-8.278200e-002 1.248655e+002 -1.327898e+001
-5.958014e+000 1.073629e+002 -1.658386e+000
-7.198159e+000 9.513101e+001 1.266647e+001
8.139826e+000 7.259792e+001 3.727018e+001
-2.773369e+000 7.343565e+001 3.796703e+001
1.042359e+001 7.056081e+001 3.634962e+001
-5.823934e+000 7.268322e+001 3.855853e+001
5.292833e+000 8.048966e+001 3.260636e+001
4.532537e-001 8.077822e+001 3.295856e+001
1.020817e+001 7.865283e+001 3.124616e+001
-4.685107e+000 7.964151e+001 3.148367e+001
1.571284e+000 5.998038e+001 3.622628e+001
1.452665e+000 5.846670e+001 2.886789e+001
4.768984e-001 5.962811e+001 2.150906e+001
-5.472637e-001 6.112708e+001 1.421803e+001
-1.093559e+000 6.502073e+001 7.815522e+000
-1.426558e+000 6.963576e+001 1.895504e+000
-1.442479e+000 7.532249e+001 -3.015295e+000
-9.948223e-001 8.169744e+001 -6.966758e+000
-5.517051e-001 8.782475e+001 -1.129284e+001
-3.633000e-003 9.387269e+001 -1.571744e+001
