# Supplementary material for: Evolutionary morphology of the rabbit skull
Source: PeerJ. 2016 Sep 22;4:e2453. doi: 10.7717/peerj.2453 (PMC5036099; doi:10.7717/peerj.2453)
Supplement: Supplemental Information 1 [file peerj-04-2453-s001.zip › Kraatz and Sherratt Morphologika files/Pentalagus 42928.txt]

[individuals]
1
[dimensions]
3
[landmarks]
52
[rawpoints]
'#1
8.750750e-001 6.976271e+001 3.350163e+001
1.300723e+000 7.900631e+001 3.078844e+001
1.496951e+000 8.312210e+001 2.028228e+001
1.016994e+000 8.582207e+001 8.760433e+000
1.318938e+000 9.791667e+001 2.123450e-001
1.414415e+000 1.067905e+002 -8.050526e+000
1.269813e+000 1.211141e+002 -1.784669e+001
3.088569e+000 1.240585e+002 -1.881814e+001
1.017657e+001 9.476258e+001 6.932774e+000
8.716377e+000 1.062733e+002 -7.625340e+000
2.383260e-001 1.154467e+002 -3.287976e+001
9.897430e-001 1.243802e+002 -2.385840e+001
5.023056e+000 9.050461e+001 -1.767919e+001
7.308259e+000 9.188928e+001 -1.798096e+001
7.825860e+000 7.584413e+001 -6.348070e+000
1.253776e+001 7.531746e+001 -4.451238e+000
1.567052e+001 9.555392e+001 -5.576710e-001
1.175972e+001 7.417448e+001 -9.428940e-001
1.429053e+001 7.259250e+001 6.623600e-002
1.793600e+001 7.000921e+001 8.244015e+000
1.567911e+001 1.025307e+002 -8.046753e+000
4.349130e-001 8.554420e+001 -3.483430e-001
-5.916571e+000 9.153669e+001 -1.698356e+001
-8.219607e+000 9.353284e+001 -1.693976e+001
-1.282550e+001 1.046734e+002 -6.475540e+000
-1.361008e+001 9.774778e+001 1.713320e+000
-9.456576e+000 7.706340e+001 -4.603350e+000
-1.380865e+001 7.762039e+001 -2.314251e+000
-1.271953e+001 7.488113e+001 2.840900e-001
-1.474120e+001 7.389937e+001 2.326563e+000
-1.801804e+001 7.242944e+001 1.178829e+001
-6.127670e-001 1.242304e+002 -1.852142e+001
-6.272495e+000 1.072074e+002 -6.507344e+000
-7.067043e+000 9.607185e+001 7.968246e+000
5.468267e+000 7.037787e+001 3.244538e+001
-3.303407e+000 7.107903e+001 3.251392e+001
8.306698e+000 6.874132e+001 3.099227e+001
-7.336071e+000 7.026231e+001 3.241787e+001
4.245864e+000 7.950641e+001 2.796535e+001
-1.594504e+000 7.981230e+001 2.834030e+001
8.615511e+000 7.796539e+001 2.619204e+001
-6.120954e+000 7.891931e+001 2.702446e+001
1.996870e-001 5.862775e+001 2.920718e+001
-1.925537e-001 5.878127e+001 2.206391e+001
-3.311867e-001 6.048932e+001 1.511613e+001
-4.395490e-001 6.209249e+001 8.143253e+000
-4.847701e-001 6.606664e+001 2.192373e+000
-5.183713e-001 7.055042e+001 -3.384550e+000
-5.681911e-001 7.599973e+001 -8.022493e+000
-6.330028e-001 8.206030e+001 -1.182650e+001
-7.479020e-001 8.782694e+001 -1.606173e+001
-8.952440e-001 9.346443e+001 -2.046646e+001
