# Supplementary material for: Evolutionary morphology of the rabbit skull
Source: PeerJ. 2016 Sep 22;4:e2453. doi: 10.7717/peerj.2453 (PMC5036099; doi:10.7717/peerj.2453)
Supplement: Supplemental Information 1 [file peerj-04-2453-s001.zip › Kraatz and Sherratt Morphologika files/Pentalagus 42933.txt]

[individuals]
1
[dimensions]
3
[landmarks]
52
[rawpoints]
'#1
-1.468630e+000 7.112507e+001 3.392676e+001
-1.400910e+000 7.932220e+001 3.026554e+001
-1.773062e+000 8.210023e+001 1.778255e+001
-2.343393e+000 8.276639e+001 5.588779e+000
-1.552890e+000 9.495284e+001 -1.014698e+000
-8.759600e-001 1.055397e+002 -1.112535e+001
-2.805350e-001 1.211908e+002 -2.004643e+001
1.260558e+000 1.232531e+002 -2.056671e+001
7.388268e+000 9.294576e+001 6.216869e+000
6.822297e+000 1.049657e+002 -8.539797e+000
-5.755320e-001 1.165596e+002 -3.497323e+001
-4.358100e-001 1.245509e+002 -2.578002e+001
4.698410e+000 8.791814e+001 -2.055320e+001
6.319976e+000 9.081724e+001 -2.138127e+001
6.798720e+000 7.251920e+001 -6.553407e+000
1.060078e+001 7.152898e+001 -5.078807e+000
1.462942e+001 9.341824e+001 -2.174130e-001
9.457687e+000 7.107809e+001 -6.566240e-001
1.277777e+001 6.968500e+001 2.274700e-001
1.652454e+001 6.864993e+001 9.894008e+000
1.536107e+001 1.001656e+002 -7.581938e+000
-2.701425e+000 8.025443e+001 -3.145918e+000
-8.734646e+000 8.961790e+001 -2.054269e+001
-1.049085e+001 9.210730e+001 -2.075586e+001
-1.775827e+001 1.020136e+002 -7.144863e+000
-1.831186e+001 9.481163e+001 -9.285700e-002
-1.253446e+001 7.326984e+001 -6.450096e+000
-1.683345e+001 7.306972e+001 -5.007157e+000
-1.544067e+001 7.258892e+001 4.179400e-002
-1.853230e+001 7.093732e+001 1.127574e+000
-2.204176e+001 7.074974e+001 1.114321e+001
-2.285646e+000 1.232745e+002 -2.054891e+001
-1.004237e+001 1.059310e+002 -8.158564e+000
-1.085377e+001 9.379013e+001 6.604950e+000
3.475615e+000 7.212077e+001 3.264894e+001
-6.765917e+000 7.137851e+001 3.360862e+001
6.001324e+000 6.937241e+001 3.129060e+001
-9.859471e+000 7.018127e+001 3.268942e+001
1.410041e+000 7.991145e+001 2.776079e+001
-3.274496e+000 8.011157e+001 2.758814e+001
6.882047e+000 7.734669e+001 2.573871e+001
-9.973443e+000 7.841312e+001 2.601303e+001
-2.951925e+000 5.954271e+001 3.066485e+001
-3.471296e+000 5.748435e+001 2.332282e+001
-3.582901e+000 5.840536e+001 1.573583e+001
-3.727496e+000 5.987480e+001 8.237249e+000
-3.717647e+000 6.334231e+001 1.426206e+000
-3.616168e+000 6.703307e+001 -5.265325e+000
-3.255672e+000 7.224883e+001 -1.084041e+001
-2.820307e+000 7.833012e+001 -1.544919e+001
-2.309425e+000 8.434038e+001 -2.014253e+001
-1.719419e+000 9.070528e+001 -2.433199e+001
