# Supplementary material for: Evolutionary morphology of the rabbit skull
Source: PeerJ. 2016 Sep 22;4:e2453. doi: 10.7717/peerj.2453 (PMC5036099; doi:10.7717/peerj.2453)
Supplement: Supplemental Information 1 [file peerj-04-2453-s001.zip › Kraatz and Sherratt Morphologika files/Pentalagus 42935.txt]

[individuals]
1
[dimensions]
3
[landmarks]
52
[rawpoints]
'#1
1.263190e-001 6.455976e+001 3.283243e+001
-6.843490e-001 7.431255e+001 3.086540e+001
-9.358380e-001 7.884256e+001 1.940588e+001
-8.828330e-001 8.154350e+001 8.397207e+000
-1.148489e+000 9.280518e+001 3.096660e-001
-1.178444e+000 1.001091e+002 -7.418888e+000
-1.160754e+000 1.158135e+002 -1.753754e+001
5.611110e-001 1.191977e+002 -1.755820e+001
8.293046e+000 8.974209e+001 5.788685e+000
5.251026e+000 1.008675e+002 -7.434942e+000
-1.022482e+000 1.095144e+002 -3.158358e+001
-1.162406e+000 1.193277e+002 -2.314088e+001
3.999906e+000 8.457986e+001 -1.657119e+001
5.858071e+000 8.564655e+001 -1.691060e+001
8.329554e+000 7.178333e+001 -5.737919e+000
1.284756e+001 7.202768e+001 -4.178411e+000
1.288517e+001 9.168114e+001 -3.793640e-001
1.228930e+001 7.208909e+001 1.096840e-001
1.404453e+001 6.977331e+001 -2.393910e-001
1.913384e+001 6.856216e+001 9.541329e+000
1.309778e+001 9.756902e+001 -6.604763e+000
-9.504370e-001 7.988839e+001 2.031710e-001
-6.731251e+000 8.586991e+001 -1.719700e+001
-9.208700e+000 8.823622e+001 -1.738683e+001
-1.502540e+001 9.823268e+001 -5.972176e+000
-1.564933e+001 9.206975e+001 5.653650e-001
-1.147853e+001 7.267142e+001 -4.246502e+000
-1.551778e+001 7.350439e+001 -1.924932e+000
-1.477883e+001 7.049539e+001 3.524840e-001
-1.671501e+001 6.959679e+001 1.591518e+000
-2.131973e+001 6.892275e+001 1.165424e+001
-2.735973e+000 1.191610e+002 -1.756707e+001
-8.676260e+000 1.009577e+002 -7.292616e+000
-1.008730e+001 9.056541e+001 7.284224e+000
5.610899e+000 6.709820e+001 3.141806e+001
-6.151145e+000 6.677077e+001 3.233247e+001
8.484698e+000 6.549380e+001 3.088578e+001
-9.459468e+000 6.622411e+001 3.194919e+001
2.108515e+000 7.575028e+001 2.758938e+001
-3.294567e+000 7.549591e+001 2.727071e+001
9999 9999 9999
9999 9999 9999
-3.956550e-001 5.457570e+001 2.947295e+001
-4.584272e-001 5.374193e+001 2.226265e+001
-7.536749e-001 5.567857e+001 1.527300e+001
-1.060179e+000 5.722301e+001 8.187316e+000
-1.367461e+000 6.074809e+001 1.849432e+000
-1.506226e+000 6.525344e+001 -3.839717e+000
-1.606955e+000 7.098443e+001 -8.294304e+000
-1.630183e+000 7.710883e+001 -1.219039e+001
-1.696674e+000 8.309728e+001 -1.629305e+001
-1.659940e+000 8.886504e+001 -2.069889e+001
