# Supplementary material for: Evolutionary morphology of the rabbit skull
Source: PeerJ. 2016 Sep 22;4:e2453. doi: 10.7717/peerj.2453 (PMC5036099; doi:10.7717/peerj.2453)
Supplement: Supplemental Information 1 [file peerj-04-2453-s001.zip › Kraatz and Sherratt Morphologika files/Pentalagus 42962.txt]

[individuals]
1
[dimensions]
3
[landmarks]
52
[rawpoints]
'#1
-5.483170e-001 7.227518e+001 3.439715e+001
-7.247140e-001 8.073196e+001 3.034553e+001
-7.277130e-001 8.378310e+001 1.891859e+001
-5.943310e-001 8.512947e+001 7.457036e+000
-3.089990e-001 9.744852e+001 -9.028090e-001
2.184790e-001 1.072170e+002 -9.629473e+000
3.057730e-001 1.226883e+002 -1.814509e+001
2.038492e+000 1.260840e+002 -1.854028e+001
8.966882e+000 9.505455e+001 5.461262e+000
8.061405e+000 1.068002e+002 -8.241718e+000
1.742900e-002 1.176851e+002 -3.492473e+001
2.857520e-001 1.263390e+002 -2.449494e+001
4.169326e+000 9.089668e+001 -2.036097e+001
8.225002e+000 9.259998e+001 -1.917784e+001
8.606220e+000 7.594171e+001 -6.928675e+000
1.454137e+001 7.565723e+001 -3.474798e+000
1.517124e+001 9.636649e+001 -4.285200e-001
1.383582e+001 7.467491e+001 -3.762210e-001
1.501420e+001 7.236316e+001 1.196068e+000
1.793806e+001 7.151064e+001 1.028179e+001
1.584926e+001 1.031768e+002 -6.460413e+000
-8.506030e-001 8.332841e+001 -1.555974e+000
-6.695738e+000 9.187318e+001 -1.995205e+001
-9.771873e+000 9.465478e+001 -1.949824e+001
-1.558801e+001 1.045458e+002 -6.001651e+000
-1.596260e+001 9.749885e+001 -9.440400e-002
-1.085225e+001 7.658543e+001 -6.777198e+000
-1.574203e+001 7.654209e+001 -3.127592e+000
-1.491019e+001 7.504578e+001 3.215570e-001
-1.663753e+001 7.288680e+001 2.086322e+000
-2.054425e+001 7.343104e+001 1.227964e+001
-1.160554e+000 1.262125e+002 -1.863763e+001
-8.531234e+000 1.072872e+002 -7.918556e+000
-9.714355e+000 9.547585e+001 5.842110e+000
3.507475e+000 7.312168e+001 3.320250e+001
-4.602407e+000 7.326506e+001 3.299193e+001
6.128793e+000 7.149504e+001 3.222805e+001
-8.327384e+000 7.297925e+001 3.336649e+001
1.571848e+000 8.122493e+001 2.694831e+001
-2.625150e+000 8.145053e+001 2.693696e+001
6.234440e+000 7.971010e+001 2.522650e+001
-7.534566e+000 8.025896e+001 2.584673e+001
-6.785940e-001 6.230713e+001 3.303956e+001
-1.465140e+000 5.985864e+001 2.556181e+001
-1.350064e+000 5.945540e+001 1.766431e+001
-1.505936e+000 6.044727e+001 9.820509e+000
-1.452215e+000 6.381512e+001 2.665099e+000
-1.230466e+000 6.788641e+001 -4.110779e+000
-1.138767e+000 7.353652e+001 -9.642948e+000
-1.013310e+000 8.017517e+001 -1.393830e+001
-8.611527e-001 8.687431e+001 -1.813672e+001
-7.937660e-001 9.338348e+001 -2.262814e+001
