# Supplementary material for: Evolutionary morphology of the rabbit skull
Source: PeerJ. 2016 Sep 22;4:e2453. doi: 10.7717/peerj.2453 (PMC5036099; doi:10.7717/peerj.2453)
Supplement: Supplemental Information 1 [file peerj-04-2453-s001.zip › Kraatz and Sherratt Morphologika files/Pentalagus 42964.txt]

[individuals]
1
[dimensions]
3
[landmarks]
52
[rawpoints]
'#1
-4.029092e+000 8.075395e+001 3.488536e+001
-3.899168e+000 8.812872e+001 2.920670e+001
-1.928410e+000 8.899417e+001 1.709654e+001
-2.828340e-001 8.897553e+001 4.176715e+000
2.098760e-001 1.011852e+002 -3.710434e+000
5.678440e-001 1.099783e+002 -1.352547e+001
1.332944e+000 1.243147e+002 -2.345798e+001
3.196091e+000 1.267841e+002 -2.429566e+001
8.726895e+000 9.990081e+001 4.339646e+000
8.048954e+000 1.097553e+002 -1.142189e+001
1.013310e+000 1.191359e+002 -3.658330e+001
1.245560e+000 1.279936e+002 -2.960622e+001
6.818963e+000 9.196311e+001 -2.124192e+001
8.347954e+000 9.324141e+001 -2.158252e+001
9.077017e+000 7.761760e+001 -6.796883e+000
1.431597e+001 7.759925e+001 -3.359206e+000
1.542601e+001 9.966846e+001 -2.411970e+000
1.156952e+001 7.603316e+001 -5.176200e-002
1.436738e+001 7.514198e+001 1.613034e+000
1.727739e+001 7.389726e+001 1.256788e+001
1.656802e+001 1.057320e+002 -1.003299e+001
-1.089420e+000 8.585025e+001 -3.616434e+000
-6.724168e+000 9.178094e+001 -2.163368e+001
-7.836244e+000 9.448580e+001 -2.261794e+001
-1.544640e+001 1.067834e+002 -1.220733e+001
-1.677427e+001 1.005792e+002 -3.855965e+000
-1.065203e+001 7.797960e+001 -7.365629e+000
-1.598574e+001 7.839032e+001 -4.673070e+000
-1.384753e+001 7.704475e+001 -1.277740e+000
-1.672493e+001 7.584399e+001 1.260020e-001
-2.166954e+001 7.519853e+001 1.154764e+001
-4.717680e-001 1.268676e+002 -2.415375e+001
-7.801512e+000 1.102204e+002 -1.238635e+001
-9.491262e+000 9.857790e+001 3.054838e+000
2.194342e+000 8.252960e+001 3.307014e+001
-9.104110e+000 8.219610e+001 3.289066e+001
3.953947e+000 7.937009e+001 3.310845e+001
-1.197073e+001 8.131017e+001 3.296029e+001
-3.247716e-001 8.832767e+001 2.590558e+001
-5.563461e+000 8.840944e+001 2.573209e+001
4.775690e+000 8.635949e+001 2.440430e+001
-1.023555e+001 8.715160e+001 2.393126e+001
-3.680273e+000 6.786572e+001 3.414410e+001
-3.579201e+000 6.520761e+001 2.679864e+001
-3.519074e+000 6.436073e+001 1.903325e+001
-3.076560e+000 6.487443e+001 1.125153e+001
-2.572759e+000 6.749218e+001 3.908902e+000
-1.963374e+000 7.070452e+001 -3.186274e+000
-1.458565e+000 7.524175e+001 -9.526317e+000
-7.976491e-001 8.106844e+001 -1.468705e+001
-1.336434e-001 8.733776e+001 -1.929980e+001
5.445930e-001 9.327573e+001 -2.433005e+001
