# Supplementary material for: Evolutionary morphology of the rabbit skull
Source: PeerJ. 2016 Sep 22;4:e2453. doi: 10.7717/peerj.2453 (PMC5036099; doi:10.7717/peerj.2453)
Supplement: Supplemental Information 1 [file peerj-04-2453-s001.zip › Kraatz and Sherratt Morphologika files/Pentalagus 42970.txt]

[individuals]
1
[dimensions]
3
[landmarks]
52
[rawpoints]
'#1
3.818305e+000 6.993484e+001 3.597504e+001
3.284582e+000 7.822653e+001 3.167551e+001
2.642762e+000 8.098155e+001 2.018596e+001
2.285233e+000 8.280196e+001 8.047541e+000
1.974660e+000 9.474552e+001 -2.110819e+000
1.699592e+000 1.026427e+002 -1.167251e+001
6.068960e-001 1.158708e+002 -2.319584e+001
2.104027e+000 1.186170e+002 -2.406005e+001
1.134606e+001 9.342834e+001 5.457226e+000
9.468250e+000 1.034306e+002 -1.029753e+001
8.912170e-001 1.086100e+002 -3.707721e+001
6.482630e-001 1.199708e+002 -2.939828e+001
7.714008e+000 8.706556e+001 -1.981744e+001
9.415682e+000 8.743857e+001 -1.969856e+001
1.231783e+001 7.359601e+001 -6.055451e+000
1.827532e+001 7.354077e+001 -4.113195e+000
1.685340e+001 9.368631e+001 -2.636440e+000
1.550854e+001 7.213674e+001 -5.664860e-001
1.874085e+001 7.078237e+001 8.615890e-001
2.292942e+001 7.050482e+001 1.017609e+001
1.730787e+001 1.007927e+002 -9.488321e+000
2.335541e+000 8.051646e+001 -6.491640e-001
-5.239242e+000 8.713714e+001 -1.954326e+001
-6.371729e+000 8.833707e+001 -2.001391e+001
-1.411260e+001 9.949800e+001 -8.060154e+000
-1.238576e+001 9.266452e+001 -1.735889e+000
-6.784921e+000 7.253657e+001 -5.619481e+000
-1.255439e+001 7.199542e+001 -2.690756e+000
-9.609671e+000 7.052870e+001 -1.731220e-001
-1.223766e+001 6.819751e+001 1.796513e+000
-1.623082e+001 6.805582e+001 1.142618e+001
-9.006540e-001 1.185262e+002 -2.396899e+001
-6.667297e+000 1.027719e+002 -9.730947e+000
-6.396021e+000 9.318919e+001 6.155041e+000
9.309654e+000 7.167126e+001 3.361503e+001
-1.288185e+000 7.067523e+001 3.445320e+001
1.127436e+001 7.009553e+001 3.314773e+001
-4.213742e+000 6.921954e+001 3.407375e+001
7.352448e+000 7.900919e+001 2.920786e+001
3.401452e-002 7.832300e+001 2.907590e+001
1.045281e+001 7.876810e+001 2.601603e+001
-4.063384e+000 7.763478e+001 2.702692e+001
4.786767e+000 5.725867e+001 3.369979e+001
4.317945e+000 5.717060e+001 2.591554e+001
4.002481e+000 5.762468e+001 1.813663e+001
3.897328e+000 5.892140e+001 1.044699e+001
3.786927e+000 6.263621e+001 3.590673e+000
3.666062e+000 6.652522e+001 -3.168313e+000
3.396048e+000 7.178179e+001 -8.923065e+000
2.823828e+000 7.811432e+001 -1.343979e+001
2.239596e+000 8.401482e+001 -1.850498e+001
1.557023e+000 8.954833e+001 -2.395791e+001
