# Supplementary material for: Evolutionary morphology of the rabbit skull
Source: PeerJ. 2016 Sep 22;4:e2453. doi: 10.7717/peerj.2453 (PMC5036099; doi:10.7717/peerj.2453)
Supplement: Supplemental Information 1 [file peerj-04-2453-s001.zip › Kraatz and Sherratt Morphologika files/Pentalagus 42974.txt]

[individuals]
1
[dimensions]
3
[landmarks]
52
[rawpoints]
'#1
-2.181070e+000 7.592933e+001 3.301818e+001
-1.766883e+000 8.479665e+001 2.909048e+001
-1.822183e+000 8.633195e+001 1.863933e+001
-1.673963e+000 8.695447e+001 8.207262e+000
-9.518550e-001 9.518053e+001 -1.128616e+000
-1.156080e+000 1.021710e+002 -8.618628e+000
-6.398810e-001 1.130755e+002 -1.882578e+001
7.130340e-001 1.155170e+002 -1.922370e+001
6.829387e+000 9.377005e+001 5.096195e+000
5.432784e+000 1.022470e+002 -8.593154e+000
-5.655390e-001 1.079393e+002 -2.974009e+001
-5.217310e-001 1.142521e+002 -2.379157e+001
2.030528e+000 8.770184e+001 -1.569338e+001
4.859389e+000 9.059352e+001 -1.708140e+001
6.088521e+000 7.563722e+001 -3.537103e+000
9.767286e+000 7.522237e+001 -1.857989e+000
1.245248e+001 9.439917e+001 -1.875420e+000
9.378180e+000 7.614993e+001 2.423786e+000
1.048651e+001 7.383204e+001 2.486065e+000
1.546930e+001 7.395862e+001 9.244175e+000
1.280783e+001 9.905429e+001 -7.561001e+000
-2.016188e+000 8.397544e+001 5.416760e-001
-6.330315e+000 8.843860e+001 -1.565364e+001
-8.385066e+000 9.219662e+001 -1.754194e+001
-1.427107e+001 1.009013e+002 -7.183245e+000
-1.522762e+001 9.573677e+001 -1.343353e+000
-1.106900e+001 7.672575e+001 -3.092134e+000
-1.492368e+001 7.687830e+001 -1.596952e+000
-1.425253e+001 7.684243e+001 2.648107e+000
-1.624035e+001 7.563568e+001 2.958866e+000
-2.103331e+001 7.614407e+001 1.015274e+001
-1.982506e+000 1.156202e+002 -1.920456e+001
-7.976215e+000 1.033539e+002 -8.390631e+000
-9.314434e+000 9.501984e+001 5.299746e+000
3.268843e+000 7.860388e+001 3.281689e+001
-7.466821e+000 7.865471e+001 3.301022e+001
4.584155e+000 7.646268e+001 3.270557e+001
-9.816330e+000 7.749148e+001 3.292726e+001
-3.203640e-001 8.545207e+001 2.538353e+001
-3.245159e+000 8.588344e+001 2.601614e+001
5.008458e+000 8.338511e+001 2.476323e+001
-8.857889e+000 8.425154e+001 2.536533e+001
-2.374318e+000 6.765768e+001 3.121419e+001
-1.879114e+000 6.457006e+001 2.533691e+001
-2.039239e+000 6.512273e+001 1.870478e+001
-2.138813e+000 6.474066e+001 1.205989e+001
-1.832508e+000 6.635814e+001 5.609747e+000
-1.568194e+000 6.950703e+001 -2.493818e-001
-1.340462e+000 7.389901e+001 -5.246622e+000
-1.332515e+000 7.910347e+001 -9.397297e+000
-1.318055e+000 8.455730e+001 -1.321347e+001
-1.303205e+000 8.946789e+001 -1.770867e+001
