# Supplementary material for: Evolutionary morphology of the rabbit skull
Source: PeerJ. 2016 Sep 22;4:e2453. doi: 10.7717/peerj.2453 (PMC5036099; doi:10.7717/peerj.2453)
Supplement: Supplemental Information 1 [file peerj-04-2453-s001.zip › Kraatz and Sherratt Morphologika files/Poelagus 118569.txt]

[individuals]
1
[dimensions]
3
[landmarks]
52
[rawpoints]
'#1
3.665936e+000 6.531438e+001 3.827530e+001
3.425707e+000 7.445229e+001 3.498407e+001
2.865921e+000 7.602524e+001 2.433275e+001
2.611362e+000 7.668265e+001 1.360350e+001
2.385128e+000 8.862966e+001 1.889289e+000
2.318987e+000 9.387801e+001 -4.616426e+000
2.023474e+000 1.130014e+002 -1.843306e+001
3.206224e+000 1.156225e+002 -1.846902e+001
1.071378e+001 8.710138e+001 8.770228e+000
1.035885e+001 9.621307e+001 -4.807759e+000
1.194164e+000 1.078927e+002 -3.312895e+001
2.094348e+000 1.149438e+002 -2.446798e+001
1.083266e+001 7.587006e+001 -1.555118e+001
1.235128e+001 7.426515e+001 -1.404936e+001
1.091600e+001 6.261482e+001 -1.272680e-001
1.638992e+001 6.245293e+001 4.344209e+000
9999 9999 9999
1.624931e+001 6.370164e+001 9.087410e+000
1.814473e+001 6.331541e+001 1.035728e+001
9999 9999 9999
9999 9999 9999
2.179244e+000 7.145686e+001 5.629896e+000
-7.905462e+000 7.730750e+001 -1.584479e+001
-9.636518e+000 7.662408e+001 -1.477996e+001
-1.477600e+001 9.457269e+001 -3.502918e+000
-1.265922e+001 8.849879e+001 2.121401e+000
-7.431088e+000 6.281170e+001 6.260850e-001
-1.208171e+001 6.336390e+001 6.218323e+000
-1.076901e+001 6.618503e+001 1.131493e+001
-1.331514e+001 6.391176e+001 1.181141e+001
-1.539272e+001 6.623141e+001 1.966376e+001
1.116230e+000 1.154761e+002 -1.847526e+001
-6.136137e+000 9.704665e+001 -4.088100e+000
-5.360626e+000 8.760025e+001 9.362202e+000
9.296651e+000 6.849339e+001 3.691193e+001
-2.113497e+000 6.757459e+001 3.681388e+001
1.245129e+001 6.685769e+001 3.673296e+001
-5.081210e+000 6.691663e+001 3.780478e+001
6.104112e+000 7.479363e+001 3.253223e+001
3.105018e-001 7.460012e+001 3.282880e+001
9.395670e+000 7.329234e+001 3.044995e+001
-3.138437e+000 7.282315e+001 3.139472e+001
3.308492e+000 5.273035e+001 3.508622e+001
2.629568e+000 5.012227e+001 2.865923e+001
2.370872e+000 5.004248e+001 2.169384e+001
2.030586e+000 5.138267e+001 1.486254e+001
1.933100e+000 5.398722e+001 8.398523e+000
1.874453e+000 5.730957e+001 2.272007e+000
1.775842e+000 6.197641e+001 -2.904377e+000
1.596308e+000 6.721972e+001 -7.492551e+000
1.323440e+000 7.224037e+001 -1.231956e+001
9.611490e-001 7.734140e+001 -1.705439e+001
