# Supplementary material for: Evolutionary morphology of the rabbit skull
Source: PeerJ. 2016 Sep 22;4:e2453. doi: 10.7717/peerj.2453 (PMC5036099; doi:10.7717/peerj.2453)
Supplement: Supplemental Information 1 [file peerj-04-2453-s001.zip › Kraatz and Sherratt Morphologika files/Poelagus 118664.txt]

[individuals]
1
[dimensions]
3
[landmarks]
52
[rawpoints]
'#1
-2.175901e+000 5.999949e+001 3.415628e+001
-1.710627e+000 7.185989e+001 3.294028e+001
-1.713986e+000 7.459402e+001 2.244390e+001
-1.633844e+000 7.492714e+001 1.172000e+001
-1.058470e+000 8.879610e+001 1.861118e+000
-8.204840e-001 9.392335e+001 -4.747425e+000
2.709240e-001 1.117876e+002 -1.827284e+001
-2.765450e-001 1.149202e+002 -1.794960e+001
6.888901e+000 8.632274e+001 8.575867e+000
7.382568e+000 9.687202e+001 -5.185326e+000
5.502570e-001 1.097575e+002 -3.280196e+001
5.852530e-001 1.149908e+002 -2.430199e+001
6.561471e+000 7.598582e+001 -1.691954e+001
8.097089e+000 7.422902e+001 -1.481570e+001
5.434444e+000 6.243233e+001 -2.387696e+000
1.082072e+001 6.206979e+001 2.269148e+000
1.386925e+001 8.766196e+001 1.032551e+000
1.213458e+001 6.501697e+001 8.924133e+000
1.381594e+001 6.230730e+001 8.407621e+000
1.629184e+001 6.387127e+001 1.540340e+001
1.520456e+001 9.338086e+001 -5.728905e+000
-1.993560e+000 7.011352e+001 2.460777e+000
-9.841009e+000 7.687769e+001 -1.708384e+001
-1.195982e+001 7.549317e+001 -1.489439e+001
-1.688698e+001 9.479694e+001 -5.769199e+000
-1.661429e+001 8.837611e+001 9.415670e-001
-1.008943e+001 6.330859e+001 -2.574333e+000
-1.524020e+001 6.323192e+001 2.420060e+000
-1.624829e+001 6.417918e+001 8.518545e+000
-1.795410e+001 6.333190e+001 9.548361e+000
-2.040451e+001 6.593064e+001 1.627426e+001
2.345543e+000 1.140348e+002 -1.804127e+001
-8.541080e+000 9.734656e+001 -5.496843e+000
-9.529616e+000 8.760532e+001 8.640572e+000
3.981672e+000 6.554603e+001 3.507624e+001
-7.246478e+000 6.513426e+001 3.490976e+001
6.162452e+000 6.381059e+001 3.513891e+001
-1.042934e+001 6.453915e+001 3.514596e+001
1.456167e+000 7.278344e+001 3.161732e+001
-4.724917e+000 7.280667e+001 3.150697e+001
5.178135e+000 7.106459e+001 2.872712e+001
-8.688049e+000 7.197675e+001 2.913989e+001
-2.511997e+000 5.214759e+001 3.465034e+001
-2.053480e+000 4.898825e+001 2.786642e+001
-2.125460e+000 4.864038e+001 2.037677e+001
-1.901236e+000 5.018864e+001 1.304418e+001
-2.119162e+000 5.401860e+001 6.601840e+000
-2.065648e+000 5.791608e+001 1.970290e-001
-2.026855e+000 6.256852e+001 -5.682666e+000
-1.867564e+000 6.825168e+001 -1.057061e+001
-1.664438e+000 7.396397e+001 -1.542284e+001
-1.397005e+000 7.981447e+001 -2.010432e+001
