# Supplementary material for: Evolutionary morphology of the rabbit skull
Source: PeerJ. 2016 Sep 22;4:e2453. doi: 10.7717/peerj.2453 (PMC5036099; doi:10.7717/peerj.2453)
Supplement: Supplemental Information 1 [file peerj-04-2453-s001.zip › Kraatz and Sherratt Morphologika files/Poelagus 118856.txt]

[individuals]
1
[dimensions]
3
[landmarks]
52
[rawpoints]
'#1
2.056412e+000 6.284829e+001 3.740138e+001
1.748628e+000 7.301333e+001 3.459391e+001
2.085756e+000 7.535126e+001 2.404112e+001
1.910251e+000 7.532463e+001 1.308052e+001
2.120245e+000 8.612276e+001 1.816992e+000
2.124503e+000 9.156507e+001 -4.000814e+000
2.612894e+000 1.071677e+002 -1.714072e+001
3.637837e+000 1.104093e+002 -1.746447e+001
9.710224e+000 8.450683e+001 9.690388e+000
9.534305e+000 9.339251e+001 -4.670097e+000
2.486645e+000 1.047302e+002 -3.089672e+001
2.646246e+000 1.102898e+002 -2.218003e+001
9.806084e+000 7.430289e+001 -1.439618e+001
1.189389e+001 7.371239e+001 -1.337778e+001
9.985897e+000 6.116988e+001 -2.853370e-001
1.414436e+001 6.100121e+001 3.208428e+000
1.593240e+001 8.436942e+001 2.324614e+000
1.599700e+001 6.334460e+001 9.892803e+000
1.749605e+001 6.166011e+001 1.075772e+001
2.028078e+001 6.364310e+001 1.644924e+001
1.754376e+001 9.038674e+001 -3.690228e+000
1.743980e+000 7.032428e+001 4.547731e+000
-5.747851e+000 7.455275e+001 -1.448114e+001
-8.298512e+000 7.447694e+001 -1.370008e+001
-1.238063e+001 9.109804e+001 -2.788311e+000
-1.188604e+001 8.511890e+001 2.793011e+000
-6.911060e+000 6.107136e+001 -1.952100e-002
-1.086997e+001 6.152703e+001 3.467948e+000
-1.212853e+001 6.342126e+001 1.009956e+001
-1.454033e+001 6.192850e+001 1.111193e+001
-1.645491e+001 6.411688e+001 1.727860e+001
1.846332e+000 1.102063e+002 -1.728717e+001
-4.726089e+000 9.367329e+001 -5.547342e+000
-5.577671e+000 8.552660e+001 9.768963e+000
7.477594e+000 6.633542e+001 3.637340e+001
-4.306374e+000 6.611446e+001 3.606580e+001
1.008721e+001 6.428329e+001 3.724733e+001
-6.549089e+000 6.534010e+001 3.734058e+001
5.296032e+000 7.352600e+001 3.393694e+001
-1.111498e+000 7.342088e+001 3.327846e+001
9.196260e+000 7.139146e+001 3.138832e+001
-5.615805e+000 7.146281e+001 3.150841e+001
1.571078e+000 5.245382e+001 3.588256e+001
1.815055e+000 5.010113e+001 2.903856e+001
1.893039e+000 4.899501e+001 2.188298e+001
2.019302e+000 5.018093e+001 1.474038e+001
1.862717e+000 5.327933e+001 8.197139e+000
1.819522e+000 5.654540e+001 1.734738e+000
1.845837e+000 6.150456e+001 -3.541896e+000
1.871052e+000 6.723723e+001 -7.965919e+000
1.923800e+000 7.260059e+001 -1.283069e+001
2.009217e+000 7.805469e+001 -1.759312e+001
