# Supplementary material for: Evolutionary morphology of the rabbit skull
Source: PeerJ. 2016 Sep 22;4:e2453. doi: 10.7717/peerj.2453 (PMC5036099; doi:10.7717/peerj.2453)
Supplement: Supplemental Information 1 [file peerj-04-2453-s001.zip › Kraatz and Sherratt Morphologika files/Poelagus 14471.txt]

[individuals]
1
[dimensions]
3
[landmarks]
52
[rawpoints]
'#1
6.417853e+000 1.141289e+002 2.358140e+001
5.994827e+000 1.026894e+002 2.263217e+001
5.464986e+000 9.796387e+001 1.227214e+001
4.800873e+000 9.548399e+001 2.074116e+000
4.335323e+000 8.265944e+001 -6.790367e+000
3.904679e+000 7.632053e+001 -1.164595e+001
2.665223e+000 5.609295e+001 -2.029407e+001
1.838328e+000 5.340092e+001 -1.947010e+001
-2.934527e+000 8.680721e+001 6.958580e-001
-4.213743e+000 7.473868e+001 -1.144658e+001
2.024853e+000 5.745766e+001 -3.535652e+001
2.167080e+000 5.279268e+001 -2.582537e+001
-5.470968e+000 9.198679e+001 -2.536438e+001
-6.740686e+000 9.231035e+001 -2.438560e+001
-3.394438e+000 1.070365e+002 -1.376608e+001
9999 9999 9999
-1.006036e+001 8.481683e+001 -6.118229e+000
-1.014545e+001 1.060984e+002 -2.422134e+000
-1.077404e+001 1.088608e+002 -1.306465e+000
-1.237674e+001 1.092484e+002 6.746531e+000
-1.181602e+001 7.827882e+001 -1.135891e+001
4.578940e+000 9.953465e+001 -7.968448e+000
1.248750e+001 9.131503e+001 -2.620758e+001
1.405273e+001 9.185362e+001 -2.543620e+001
1.960422e+001 7.727013e+001 -1.277299e+001
1.851599e+001 8.420602e+001 -7.546621e+000
1.253626e+001 1.065274e+002 -1.441230e+001
1.749583e+001 1.074056e+002 -9.419094e+000
1.955289e+001 1.062035e+002 -4.624722e+000
2.068256e+001 1.076074e+002 -2.817991e+000
2.275446e+001 1.092878e+002 4.700878e+000
3.887672e+000 5.346025e+001 -1.981371e+001
1.098654e+001 7.401070e+001 -1.179950e+001
1.236791e+001 8.627805e+001 -9.010000e-003
1.154453e+000 1.095168e+002 2.444040e+001
1.194176e+001 1.090494e+002 2.396485e+001
-1.691317e+000 1.102114e+002 2.518746e+001
1.476182e+001 1.102186e+002 2.340030e+001
2.679995e+000 1.018957e+002 2.194578e+001
9.854913e+000 1.018168e+002 2.122861e+001
-1.156821e+000 1.029942e+002 1.962221e+001
1.295413e+001 1.023396e+002 1.864342e+001
6.335784e+000 1.234870e+002 2.161666e+001
5.722237e+000 1.237543e+002 1.420871e+001
5.235866e+000 1.228287e+002 6.844366e+000
4.786624e+000 1.206668e+002 -2.585991e-001
4.517018e+000 1.162694e+002 -6.251691e+000
4.221692e+000 1.117676e+002 -1.216555e+001
4.013449e+000 1.063765e+002 -1.728682e+001
3.990311e+000 9.969230e+001 -2.054877e+001
3.774821e+000 9.371200e+001 -2.496622e+001
3.613358e+000 8.742033e+001 -2.893085e+001
