# Supplementary material for: Evolutionary morphology of the rabbit skull
Source: PeerJ. 2016 Sep 22;4:e2453. doi: 10.7717/peerj.2453 (PMC5036099; doi:10.7717/peerj.2453)
Supplement: Supplemental Information 1 [file peerj-04-2453-s001.zip › Kraatz and Sherratt Morphologika files/Poelagus 14472.txt]

[individuals]
1
[dimensions]
3
[landmarks]
52
[rawpoints]
'#1
1.093307e+000 6.301975e+001 3.822857e+001
1.530182e+000 7.391203e+001 3.394341e+001
9.857090e-001 7.532887e+001 2.367883e+001
7.744150e-001 7.515614e+001 1.323016e+001
4.406740e-001 8.695274e+001 1.579094e+000
5.567400e-001 9.180714e+001 -4.128011e+000
7.839170e-001 1.080529e+002 -1.635543e+001
1.893659e+000 1.109392e+002 -1.638176e+001
9.109306e+000 8.494690e+001 9.579069e+000
7.986348e+000 9.407132e+001 -4.902233e+000
3.406820e-001 1.030992e+002 -2.977224e+001
5.742280e-001 1.100490e+002 -2.213937e+001
8.695488e+000 7.364119e+001 -1.354106e+001
9.562385e+000 7.326069e+001 -1.303221e+001
7.616533e+000 6.140374e+001 6.309040e-001
1.171437e+001 6.138772e+001 3.455551e+000
1.473551e+001 8.552286e+001 2.236942e+000
1.422947e+001 6.407230e+001 1.089575e+001
1.572268e+001 6.202989e+001 1.133101e+001
1.850513e+001 6.391260e+001 1.832674e+001
1.560230e+001 8.950229e+001 -4.746304e+000
1.496650e-001 7.003262e+001 5.003820e+000
-9.447126e+000 7.403446e+001 -1.302431e+001
-1.049414e+001 7.346071e+001 -1.216656e+001
9999 9999 9999
-1.340828e+001 8.620855e+001 2.978655e+000
-7.899817e+000 6.178804e+001 1.648498e+000
-1.238707e+001 6.216750e+001 4.785174e+000
-1.327601e+001 6.364722e+001 1.142214e+001
-1.512189e+001 6.268646e+001 1.254294e+001
-1.734565e+001 6.464947e+001 1.965308e+001
2.236000e-002 1.108353e+002 -1.648776e+001
-7.064073e+000 9.423785e+001 -5.085300e+000
-7.314815e+000 8.549277e+001 1.010590e+001
7.582002e+000 6.679073e+001 3.584879e+001
-5.197397e+000 6.673492e+001 3.604641e+001
9.949078e+000 6.621456e+001 3.674177e+001
-7.807642e+000 6.684794e+001 3.713678e+001
4.500691e+000 7.456469e+001 3.312796e+001
-1.433719e+000 7.488770e+001 3.333645e+001
9999 9999 9999
-6.038630e+000 7.361501e+001 3.049899e+001
5.298700e-002 5.362392e+001 3.893935e+001
2.488552e-001 5.097280e+001 3.186365e+001
1.658044e-001 4.980299e+001 2.439681e+001
-1.359733e-001 5.084750e+001 1.691686e+001
-2.146224e-001 5.419683e+001 1.014130e+001
-3.663741e-001 5.748276e+001 3.336014e+000
-4.149706e-001 6.220234e+001 -2.567968e+000
-3.317367e-001 6.777908e+001 -7.669471e+000
-1.663099e-001 7.337769e+001 -1.274509e+001
1.464080e-001 7.943911e+001 -1.725003e+001
