# Supplementary material for: Evolutionary morphology of the rabbit skull
Source: PeerJ. 2016 Sep 22;4:e2453. doi: 10.7717/peerj.2453 (PMC5036099; doi:10.7717/peerj.2453)
Supplement: Supplemental Information 1 [file peerj-04-2453-s001.zip › Kraatz and Sherratt Morphologika files/Poelagus 165800.txt]

[individuals]
1
[dimensions]
3
[landmarks]
52
[rawpoints]
'#1
2.514718e+000 6.699820e+001 3.611299e+001
2.865910e+000 7.582446e+001 3.153382e+001
2.228203e+000 7.702083e+001 2.120567e+001
1.963149e+000 7.726059e+001 1.047888e+001
2.026141e+000 8.899788e+001 -7.471220e-001
1.876246e+000 9.289197e+001 -6.034044e+000
2.660395e+000 1.102912e+002 -1.798998e+001
3.930641e+000 1.108493e+002 -1.806411e+001
9.739707e+000 8.578104e+001 6.620697e+000
9.853252e+000 9.444122e+001 -7.064863e+000
6.199650e-001 1.043011e+002 -3.196606e+001
1.845124e+000 1.102102e+002 -2.465245e+001
8.643416e+000 7.334494e+001 -1.499184e+001
9.970271e+000 7.315781e+001 -1.493269e+001
8.153284e+000 6.274051e+001 -1.562731e+000
1.413931e+001 6.218892e+001 2.826921e+000
1.568176e+001 8.571256e+001 -3.150140e-001
1.547635e+001 6.465250e+001 8.153881e+000
1.630309e+001 6.340528e+001 1.016336e+001
1.883294e+001 6.388403e+001 1.581906e+001
1.691270e+001 8.994917e+001 -8.368076e+000
8.007970e-001 7.068105e+001 3.185281e+000
-7.991758e+000 7.544926e+001 -1.446194e+001
-9.356745e+000 7.433466e+001 -1.353648e+001
-1.338441e+001 9.254955e+001 -6.147541e+000
-1.270970e+001 8.787221e+001 1.558112e+000
-7.551583e+000 6.369329e+001 -9.192960e-001
-1.321963e+001 6.455528e+001 5.076556e+000
-1.275570e+001 6.533508e+001 9.579319e+000
-1.467914e+001 6.556982e+001 1.153755e+001
-1.597043e+001 6.672359e+001 1.764398e+001
1.599640e+000 1.113645e+002 -1.791878e+001
-5.844588e+000 9.604227e+001 -5.662283e+000
-5.390538e+000 8.686263e+001 7.584507e+000
8.662098e+000 6.981284e+001 3.449548e+001
-3.143200e+000 7.028680e+001 3.466945e+001
1.114506e+001 6.833791e+001 3.439146e+001
-5.865432e+000 6.984044e+001 3.530358e+001
6.232491e+000 7.607450e+001 3.085230e+001
6.425238e+000 7.631190e+001 3.133862e+001
9.454725e+000 7.346904e+001 2.830402e+001
-3.895962e+000 7.470609e+001 2.917303e+001
1.631637e+000 5.624727e+001 3.525871e+001
1.278498e+000 5.395881e+001 2.827265e+001
4.643671e-001 5.250317e+001 2.110369e+001
-2.659281e-001 5.296497e+001 1.379525e+001
-7.314838e-001 5.582864e+001 7.031137e+000
-1.092476e+000 5.919053e+001 4.939471e-001
-1.039748e+000 6.407137e+001 -5.014968e+000
-8.014749e-001 6.952998e+001 -9.945679e+000
-4.773427e-001 7.505398e+001 -1.479871e+001
-4.386900e-002 8.066193e+001 -1.954479e+001
