# Supplementary material for: Evolutionary morphology of the rabbit skull
Source: PeerJ. 2016 Sep 22;4:e2453. doi: 10.7717/peerj.2453 (PMC5036099; doi:10.7717/peerj.2453)
Supplement: Supplemental Information 1 [file peerj-04-2453-s001.zip › Kraatz and Sherratt Morphologika files/Poelagus 51036.txt]

[individuals]
1
[dimensions]
3
[landmarks]
52
[rawpoints]
'#1
1.858260e-001 6.529817e+001 3.486360e+001
1.012816e+000 7.751949e+001 3.125435e+001
7.805070e-001 7.864540e+001 2.058044e+001
4.334650e-001 7.779999e+001 1.142811e+001
1.132258e+000 9.053100e+001 2.576940e-001
1.230449e+000 9.502962e+001 -4.489321e+000
1.772076e+000 1.117743e+002 -1.690624e+001
2.909407e+000 1.139441e+002 -1.757500e+001
8.531416e+000 8.829214e+001 8.485619e+000
8.518707e+000 9.703111e+001 -5.057003e+000
1.001306e+000 1.087944e+002 -2.973054e+001
1.472077e+000 1.142098e+002 -2.276501e+001
7.467789e+000 7.844638e+001 -1.512443e+001
9.199874e+000 7.696853e+001 -1.400247e+001
7.455803e+000 6.530531e+001 -2.597521e+000
1.205220e+001 6.433456e+001 1.298199e+000
1.526541e+001 8.896456e+001 1.123004e+000
1.423381e+001 6.782112e+001 9.197517e+000
1.586771e+001 6.658636e+001 9.792652e+000
1.846238e+001 6.817319e+001 1.611897e+001
1.627485e+001 9.454778e+001 -3.701120e+000
-1.472640e-001 7.301638e+001 2.705112e+000
-7.226856e+000 7.909161e+001 -1.457881e+001
-9.754296e+000 7.805586e+001 -1.352312e+001
-1.412705e+001 9.685927e+001 -2.591645e+000
-1.360944e+001 9.119377e+001 2.202071e+000
-8.394601e+000 6.542751e+001 -2.288614e+000
-1.345164e+001 6.602487e+001 1.241662e+000
-1.413460e+001 6.865599e+001 9.438866e+000
-1.689885e+001 6.762206e+001 9.855482e+000
-1.794398e+001 6.991155e+001 1.693475e+001
6.406030e-001 1.141926e+002 -1.752896e+001
-6.161658e+000 9.832590e+001 -4.636400e+000
-6.561030e+000 8.948576e+001 8.974060e+000
6.272515e+000 7.075689e+001 3.398291e+001
-4.602790e+000 7.088017e+001 3.421980e+001
8.484584e+000 6.985832e+001 3.408726e+001
-7.237851e+000 7.100739e+001 3.489142e+001
3.794481e+000 7.779081e+001 2.980520e+001
-1.700797e+000 7.785558e+001 2.969360e+001
9999 9999 9999
9999 9999 9999
-1.552240e-001 5.788725e+001 3.529292e+001
-5.931842e-001 5.415616e+001 2.900859e+001
-7.772792e-001 5.350629e+001 2.171844e+001
-5.077820e-001 5.401802e+001 1.441988e+001
-3.223638e-001 5.621521e+001 7.438204e+000
-3.577442e-002 5.982815e+001 1.076491e+000
1.478000e-001 6.474921e+001 -4.341539e+000
2.035872e-001 7.020786e+001 -9.220666e+000
2.220064e-001 7.612210e+001 -1.353642e+001
6.316800e-002 8.200223e+001 -1.789597e+001
