# Supplementary material for: Evolutionary morphology of the rabbit skull
Source: PeerJ. 2016 Sep 22;4:e2453. doi: 10.7717/peerj.2453 (PMC5036099; doi:10.7717/peerj.2453)
Supplement: Supplemental Information 1 [file peerj-04-2453-s001.zip › Kraatz and Sherratt Morphologika files/Poelagus 51046.txt]

[individuals]
1
[dimensions]
3
[landmarks]
52
[rawpoints]
'#1
-1.502996e+000 6.570505e+001 3.814079e+001
-8.176100e-001 7.410777e+001 3.427708e+001
-8.295790e-001 7.457312e+001 2.324992e+001
-7.787750e-001 7.397946e+001 1.336463e+001
-4.823200e-001 8.509718e+001 2.229185e+000
-3.168440e-001 9.035559e+001 -3.894133e+000
6.560080e-001 1.056520e+002 -1.628720e+001
2.041599e+000 1.086768e+002 -1.680263e+001
6.866469e+000 8.378093e+001 9.506584e+000
7.141195e+000 9.197497e+001 -3.477930e+000
5.510190e-001 1.023764e+002 -2.778714e+001
8.661020e-001 1.081675e+002 -2.108368e+001
5.442106e+000 7.313763e+001 -1.331578e+001
7.907193e+000 7.232906e+001 -1.209858e+001
6.109955e+000 6.087255e+001 1.272770e+000
9.339063e+000 6.005604e+001 3.319168e+000
1.286098e+001 8.312802e+001 3.316063e+000
1.111282e+001 6.199059e+001 1.093649e+001
1.283617e+001 6.085806e+001 1.165174e+001
1.677200e+001 6.465871e+001 1.738326e+001
1.499965e+001 8.873479e+001 -2.728815e+000
-1.296311e+000 6.854422e+001 6.228055e+000
-6.687126e+000 7.319070e+001 -1.317315e+001
-9.699163e+000 7.366405e+001 -1.306650e+001
-1.499376e+001 9.034989e+001 -2.724422e+000
-1.477690e+001 8.419490e+001 3.225985e+000
-9.138466e+000 6.137814e+001 1.000738e+000
-1.260401e+001 6.146539e+001 4.119175e+000
-1.395087e+001 6.299292e+001 1.081240e+001
-1.558662e+001 6.152606e+001 1.177308e+001
-1.894514e+001 6.642541e+001 1.686678e+001
-6.101500e-002 1.085575e+002 -1.688530e+001
-7.366211e+000 9.269785e+001 -3.500522e+000
-7.463036e+000 8.423862e+001 9.509539e+000
4.223979e+000 6.897434e+001 3.730774e+001
-6.247931e+000 6.829124e+001 3.701228e+001
7.118518e+000 6.601241e+001 3.758996e+001
-9.527001e+000 6.760801e+001 3.756554e+001
1.770958e+000 7.438751e+001 3.317345e+001
-3.534621e+000 7.433063e+001 3.317124e+001
5.366448e+000 7.230759e+001 3.045070e+001
-7.069458e+000 7.323156e+001 3.011528e+001
-1.932916e+000 5.382560e+001 3.821198e+001
-1.905102e+000 5.127826e+001 3.133846e+001
-1.507521e+000 5.065137e+001 2.404598e+001
-1.116954e+000 5.178044e+001 1.681380e+001
-8.927630e-001 5.443529e+001 9.985039e+000
-7.018553e-001 5.762151e+001 3.385738e+000
-5.257377e-001 6.196073e+001 -2.519913e+000
-5.077841e-001 6.735590e+001 -7.482279e+000
-5.030276e-001 7.241418e+001 -1.278794e+001
-6.015010e-001 7.804459e+001 -1.748098e+001
