# Supplementary material for: Evolutionary morphology of the rabbit skull
Source: PeerJ. 2016 Sep 22;4:e2453. doi: 10.7717/peerj.2453 (PMC5036099; doi:10.7717/peerj.2453)
Supplement: Supplemental Information 1 [file peerj-04-2453-s001.zip › Kraatz and Sherratt Morphologika files/Poelagus 51049.txt]

[individuals]
1
[dimensions]
3
[landmarks]
52
[rawpoints]
'#1
-5.456790e-001 7.089944e+001 3.546877e+001
-8.718560e-001 8.029275e+001 3.148724e+001
-1.020625e+000 8.147489e+001 2.139577e+001
-1.194551e+000 8.146771e+001 1.155809e+001
-9.644550e-001 9.254419e+001 7.670600e-002
-1.039155e+000 9.681673e+001 -5.194708e+000
-4.658680e-001 1.137681e+002 -1.808371e+001
8.097560e-001 1.153451e+002 -1.823531e+001
7.270407e+000 9.043024e+001 7.530472e+000
6.527792e+000 9.893527e+001 -5.828012e+000
-9.763100e-001 1.077331e+002 -2.937504e+001
-6.971860e-001 1.141595e+002 -2.374766e+001
6.341940e+000 8.022157e+001 -1.458124e+001
7.871140e+000 7.863350e+001 -1.301324e+001
7.008356e+000 6.717371e+001 -6.621810e-001
1.130379e+001 6.762241e+001 3.680099e+000
1.377521e+001 9.061215e+001 1.071064e+000
1.289911e+001 7.046037e+001 9.985073e+000
1.418500e+001 6.868362e+001 1.039768e+001
1.672124e+001 6.987369e+001 1.731551e+001
1.388517e+001 9.728741e+001 -5.780228e+000
-1.473502e+000 7.628498e+001 3.665483e+000
-8.021031e+000 8.150981e+001 -1.501643e+001
-1.059505e+001 7.963791e+001 -1.315378e+001
-1.560225e+001 9.877396e+001 -4.721682e+000
-1.601352e+001 9.232706e+001 2.453773e+000
-9.710805e+000 6.777501e+001 -3.765190e-001
-1.467117e+001 6.800952e+001 2.859426e+000
-1.595028e+001 6.967400e+001 9.293888e+000
-1.752383e+001 6.904097e+001 1.088102e+001
-1.918697e+001 7.102070e+001 1.801671e+001
-1.445541e+000 1.158383e+002 -1.797744e+001
-9.099819e+000 9.972300e+001 -5.197715e+000
-8.892067e+000 9.131281e+001 8.239197e+000
4.664592e+000 7.446047e+001 3.434861e+001
-6.316012e+000 7.442191e+001 3.486647e+001
7.223451e+000 7.302554e+001 3.520463e+001
-9.041684e+000 7.448722e+001 3.530554e+001
2.385587e+000 8.044344e+001 3.091536e+001
-3.946536e+000 8.082945e+001 3.077389e+001
5.771601e+000 7.854391e+001 2.819493e+001
-7.602540e+000 7.898927e+001 2.884480e+001
-1.104933e+000 6.057513e+001 3.463039e+001
-1.781979e+000 5.780262e+001 2.953455e+001
-1.938333e+000 5.653160e+001 2.383576e+001
-1.955187e+000 5.647998e+001 1.799508e+001
-1.645209e+000 5.796682e+001 1.235491e+001
-1.460942e+000 6.027543e+001 6.992841e+000
-1.324090e+000 6.277300e+001 1.714753e+000
-1.301557e+000 6.617474e+001 -3.033094e+000
-1.507471e+000 7.065321e+001 -6.776802e+000
-1.913228e+000 7.538834e+001 -1.017221e+001
