# Supplementary material for: Evolutionary morphology of the rabbit skull
Source: PeerJ. 2016 Sep 22;4:e2453. doi: 10.7717/peerj.2453 (PMC5036099; doi:10.7717/peerj.2453)
Supplement: Supplemental Information 1 [file peerj-04-2453-s001.zip › Kraatz and Sherratt Morphologika files/Poelagus 51052.txt]

[individuals]
1
[dimensions]
3
[landmarks]
52
[rawpoints]
'#1
1.331210e-001 6.666037e+001 3.516152e+001
3.006550e-001 7.776418e+001 3.093099e+001
7.968610e-001 7.980623e+001 2.060653e+001
7.398100e-001 7.936413e+001 1.023851e+001
7.467730e-001 9.196985e+001 -1.633350e+000
5.956960e-001 9.596780e+001 -6.323881e+000
1.281318e+000 1.135104e+002 -1.840971e+001
2.572830e+000 1.158821e+002 -1.874379e+001
8.997468e+000 8.967653e+001 6.104134e+000
9.144868e+000 9.951087e+001 -7.401074e+000
5.103280e-001 1.082694e+002 -3.224032e+001
9.678810e-001 1.155026e+002 -2.457670e+001
7.896657e+000 7.964757e+001 -1.722868e+001
9.526855e+000 7.887706e+001 -1.660273e+001
7.870442e+000 6.551090e+001 -2.735927e+000
1.258043e+001 6.508840e+001 1.256619e+000
1.578695e+001 8.996658e+001 -1.573580e+000
1.374666e+001 6.636263e+001 7.279400e+000
1.648245e+001 6.588589e+001 8.811555e+000
1.927121e+001 6.782848e+001 1.564736e+001
1.743939e+001 9.523917e+001 -8.054394e+000
3.006360e-001 7.491740e+001 1.875742e+000
-8.498234e+000 7.939567e+001 -1.625795e+001
-9.965256e+000 7.954008e+001 -1.589328e+001
-1.526717e+001 9.693600e+001 -7.221836e+000
-1.426567e+001 9.085751e+001 -9.767630e-001
-8.019070e+000 6.594038e+001 -1.932695e+000
-1.324692e+001 6.649066e+001 2.032524e+000
-1.376563e+001 6.748867e+001 7.788469e+000
-1.600245e+001 6.644986e+001 9.406335e+000
-1.950293e+001 7.144536e+001 1.508037e+001
-9.448200e-002 1.158271e+002 -1.882676e+001
-7.461042e+000 9.999982e+001 -7.766696e+000
-7.309899e+000 9.035469e+001 6.319450e+000
6.010934e+000 7.212617e+001 3.444447e+001
-4.717822e+000 7.208543e+001 3.480042e+001
8.590803e+000 7.079737e+001 3.491408e+001
-7.705877e+000 7.119297e+001 3.538488e+001
4.246879e+000 7.812653e+001 3.077595e+001
-2.796790e+000 7.845906e+001 3.046345e+001
8.590925e+000 7.655870e+001 2.740353e+001
-6.957246e+000 7.775258e+001 2.751207e+001
-3.109590e-001 5.686096e+001 3.547684e+001
3.356008e-001 5.517345e+001 2.813318e+001
5.280349e-001 5.450478e+001 2.060244e+001
4.614775e-001 5.603046e+001 1.319561e+001
1.763756e-001 5.866179e+001 6.111151e+000
-7.287875e-002 6.197492e+001 -6.827360e-001
-2.856916e-001 6.657365e+001 -6.682900e+000
-3.911060e-001 7.254057e+001 -1.132840e+001
-3.656544e-001 7.837955e+001 -1.613483e+001
-1.580740e-001 8.451485e+001 -2.055188e+001
