# Supplementary material for: Evolutionary morphology of the rabbit skull
Source: PeerJ. 2016 Sep 22;4:e2453. doi: 10.7717/peerj.2453 (PMC5036099; doi:10.7717/peerj.2453)
Supplement: Supplemental Information 1 [file peerj-04-2453-s001.zip › Kraatz and Sherratt Morphologika files/Poelagus 51055.txt]

[individuals]
1
[dimensions]
3
[landmarks]
52
[rawpoints]
'#1
5.921550e-001 5.928255e+001 3.790603e+001
9.570000e-001 7.134747e+001 3.438295e+001
8.741910e-001 7.242334e+001 2.361813e+001
6.064770e-001 7.200182e+001 1.395725e+001
8.027650e-001 8.451364e+001 2.342210e+000
7.759700e-001 8.862245e+001 -2.485356e+000
1.019547e+000 1.032164e+002 -1.472837e+001
2.159183e+000 1.056946e+002 -1.534994e+001
7.877043e+000 8.144976e+001 9.577596e+000
7.886646e+000 9.025840e+001 -3.404476e+000
7.927000e-003 1.018273e+002 -2.871338e+001
8.460160e-001 1.058067e+002 -2.068703e+001
6.033165e+000 7.080381e+001 -1.226586e+001
8.747957e+000 7.093024e+001 -1.224945e+001
7.282236e+000 5.928446e+001 1.680106e+000
1.179356e+001 5.897883e+001 6.303451e+000
1.432770e+001 8.127793e+001 2.831719e+000
1.300143e+001 6.012963e+001 1.178209e+001
1.510083e+001 5.849074e+001 1.176589e+001
1.840880e+001 6.068456e+001 1.841673e+001
1.586330e+001 8.615945e+001 -4.059572e+000
1.035080e-001 6.644653e+001 6.701800e+000
-6.711231e+000 7.108507e+001 -1.168988e+001
-9.636805e+000 7.204753e+001 -1.145672e+001
-1.448748e+001 8.788741e+001 -2.425560e+000
-1.358945e+001 8.238961e+001 4.124181e+000
-7.858307e+000 5.942980e+001 2.191898e+000
-1.254091e+001 5.978287e+001 6.360341e+000
-1.289279e+001 6.031318e+001 1.226205e+001
-1.522003e+001 5.963951e+001 1.303107e+001
-1.765453e+001 6.201083e+001 1.967450e+001
-2.009990e-001 1.057072e+002 -1.527359e+001
-6.161464e+000 9.080209e+001 -2.908241e+000
-6.284135e+000 8.220212e+001 1.008379e+001
6.427478e+000 6.549107e+001 3.709466e+001
-4.957807e+000 6.550565e+001 3.669526e+001
9.367794e+000 6.321296e+001 3.712409e+001
-8.118561e+000 6.537083e+001 3.801398e+001
4.230768e+000 7.194633e+001 3.297757e+001
-1.631136e+000 7.219834e+001 3.288709e+001
7.802242e+000 6.982047e+001 3.010923e+001
-5.824418e+000 7.077376e+001 3.055323e+001
4.411780e-001 5.117429e+001 3.708075e+001
2.966473e-001 4.885337e+001 3.059931e+001
5.732503e-002 4.874968e+001 2.371735e+001
-1.494515e-001 4.989849e+001 1.693055e+001
-3.309284e-001 5.191096e+001 1.034724e+001
-4.576693e-001 5.477612e+001 4.086418e+000
-4.863228e-001 5.904868e+001 -1.314327e+000
-4.278971e-001 6.403870e+001 -6.060437e+000
-3.395837e-001 6.910052e+001 -1.072859e+001
-2.251890e-001 7.407683e+001 -1.548694e+001
