# Supplementary material for: Evolutionary morphology of the rabbit skull
Source: PeerJ. 2016 Sep 22;4:e2453. doi: 10.7717/peerj.2453 (PMC5036099; doi:10.7717/peerj.2453)
Supplement: Supplemental Information 1 [file peerj-04-2453-s001.zip › Kraatz and Sherratt Morphologika files/Poelagus 55847.txt]

[individuals]
1
[dimensions]
3
[landmarks]
52
[rawpoints]
'#1
6.545651e+000 1.191309e+002 2.336736e+001
4.201282e+000 1.063741e+002 2.271145e+001
2.734588e+000 1.019104e+002 1.226462e+001
2.050053e+000 1.004872e+002 2.472660e+000
1.516773e+000 8.591747e+001 -4.409401e+000
8.170680e-001 7.964685e+001 -9.089729e+000
-1.728038e+000 6.170115e+001 -1.877219e+001
-4.145625e+000 5.849591e+001 -1.849890e+001
-6.953359e+000 9.132364e+001 6.794950e-001
-7.603846e+000 7.928810e+001 -1.084799e+001
8.561180e-001 6.230337e+001 -3.313800e+001
-2.168862e+000 5.706668e+001 -2.317090e+001
-1.927405e+000 9.437687e+001 -2.535773e+001
-3.523978e+000 9.521132e+001 -2.445124e+001
-1.039826e+000 1.117925e+002 -1.365280e+001
-6.525229e+000 1.133294e+002 -1.006348e+001
-1.203893e+001 9.020181e+001 -7.342255e+000
-1.021763e+001 1.120943e+002 -5.643986e+000
-9.896374e+000 1.153443e+002 -4.325062e+000
-1.279848e+001 1.162157e+002 4.209292e+000
-1.412539e+001 8.416979e+001 -1.202464e+001
5.003716e+000 1.021904e+002 -5.890523e+000
1.357888e+001 9.113497e+001 -2.260910e+001
1.593480e+001 9.029168e+001 -2.166920e+001
1.712490e+001 7.751205e+001 -8.582859e+000
1.602933e+001 8.455549e+001 -4.077257e+000
1.612227e+001 1.083715e+002 -1.077413e+001
2.080876e+001 1.074771e+002 -7.309387e+000
1.980867e+001 1.094296e+002 -3.019409e+000
2.179942e+001 1.097365e+002 -1.437020e+000
2.410384e+001 1.103455e+002 6.942422e+000
-1.471083e+000 5.790632e+001 -1.813259e+001
8.273872e+000 7.580671e+001 -9.355812e+000
1.015569e+001 8.789442e+001 2.222561e+000
-1.320524e-001 1.136677e+002 2.502641e+001
1.092173e+001 1.124658e+002 2.402032e+001
-3.599937e+000 1.155141e+002 2.480523e+001
1.457150e+001 1.129210e+002 2.395322e+001
-3.899574e-003 1.061752e+002 2.229149e+001
8.599586e+000 1.049489e+002 2.202465e+001
-3.174637e+000 1.083598e+002 1.949941e+001
1.174811e+001 1.059757e+002 1.929622e+001
7.760906e+000 1.266771e+002 2.317186e+001
7.238511e+000 1.282166e+002 1.574674e+001
7.747551e+000 1.272343e+002 8.225960e+000
8.233017e+000 1.251189e+002 9.411129e-001
8.331039e+000 1.211569e+002 -5.545454e+000
8.299987e+000 1.162528e+002 -1.135329e+001
7.943211e+000 1.101068e+002 -1.581160e+001
7.299643e+000 1.032173e+002 -1.895862e+001
6.566297e+000 9.648557e+001 -2.241234e+001
5.818260e+000 8.985014e+001 -2.604462e+001
