# Supplementary material for: Evolutionary morphology of the rabbit skull
Source: PeerJ. 2016 Sep 22;4:e2453. doi: 10.7717/peerj.2453 (PMC5036099; doi:10.7717/peerj.2453)
Supplement: Supplemental Information 1 [file peerj-04-2453-s001.zip › Kraatz and Sherratt Morphologika files/Poelagus 55848.txt]

[individuals]
1
[dimensions]
3
[landmarks]
52
[rawpoints]
'#1
1.046924e+000 7.214401e+001 3.798356e+001
1.260483e+000 8.207907e+001 3.342976e+001
1.024004e+000 8.313087e+001 2.364119e+001
8.390110e-001 8.184104e+001 1.338717e+001
1.187500e+000 9.146439e+001 2.408260e-001
1.320204e+000 9.652246e+001 -7.628390e+000
1.387373e+000 1.106559e+002 -2.201272e+001
2.862978e+000 1.132196e+002 -2.285955e+001
9.137081e+000 9.050710e+001 7.253031e+000
8.824680e+000 9.802158e+001 -7.909847e+000
1.226221e+000 1.043172e+002 -3.444715e+001
1.255955e+000 1.124774e+002 -2.723193e+001
7.520874e+000 7.721149e+001 -1.501042e+001
9.846734e+000 7.797956e+001 -1.510430e+001
8.968002e+000 6.689915e+001 9.659100e-001
1.265387e+001 6.711008e+001 4.684189e+000
1.610924e+001 9.114014e+001 -5.961690e-001
1.369367e+001 6.822192e+001 1.106944e+001
1.562326e+001 6.795202e+001 1.232072e+001
1.916966e+001 7.206244e+001 1.640118e+001
1.738577e+001 9.466229e+001 -8.077003e+000
8.592170e-001 7.514742e+001 4.742944e+000
-6.156583e+000 7.760967e+001 -1.527412e+001
-8.187251e+000 7.830646e+001 -1.519468e+001
-1.479193e+001 9.576145e+001 -7.943792e+000
-1.349245e+001 9.133418e+001 -2.824720e-001
-6.751874e+000 6.675916e+001 1.321172e+000
-1.069649e+001 6.695325e+001 3.590920e+000
-1.184283e+001 6.849277e+001 1.109676e+001
-1.391683e+001 6.833759e+001 1.226250e+001
-1.684650e+001 7.134946e+001 1.815291e+001
-1.209040e-001 1.129165e+002 -2.278189e+001
-6.413664e+000 9.810570e+001 -7.876326e+000
-6.617390e+000 9.104976e+001 7.334084e+000
7.326102e+000 7.704001e+001 3.616268e+001
-4.658270e+000 7.753616e+001 3.673780e+001
1.022062e+001 7.545768e+001 3.688187e+001
-7.868099e+000 7.602389e+001 3.668038e+001
5.638074e+000 8.249943e+001 3.340805e+001
-3.225469e+000 8.247920e+001 3.299936e+001
8.463915e+000 8.018084e+001 2.993694e+001
-5.586535e+000 8.072208e+001 3.002454e+001
1.287998e+000 6.320591e+001 3.937564e+001
1.251040e+000 5.988587e+001 3.260634e+001
8.513945e-001 5.850628e+001 2.520491e+001
9.493597e-001 5.823512e+001 1.767092e+001
9.804335e-001 6.007760e+001 1.036022e+001
9.334931e-001 6.312162e+001 3.463400e+000
9.166355e-001 6.705536e+001 -2.968718e+000
9.742875e-001 7.181272e+001 -8.817882e+000
9.738628e-001 7.668864e+001 -1.456846e+001
1.009489e+000 8.198225e+001 -1.993719e+001
