# Supplementary material for: Evolutionary morphology of the rabbit skull
Source: PeerJ. 2016 Sep 22;4:e2453. doi: 10.7717/peerj.2453 (PMC5036099; doi:10.7717/peerj.2453)
Supplement: Supplemental Information 1 [file peerj-04-2453-s001.zip › Kraatz and Sherratt Morphologika files/Poelagus 55849.txt]

[individuals]
1
[dimensions]
3
[landmarks]
52
[rawpoints]
'#1
3.677861e+000 1.139725e+002 2.528222e+001
3.912844e+000 1.017516e+002 2.217750e+001
3.571382e+000 9.982780e+001 1.241337e+001
3.238575e+000 9.846547e+001 2.782360e+000
3.313717e+000 8.355377e+001 -5.893734e+000
3.370567e+000 7.851087e+001 -1.102643e+001
3.142792e+000 5.870492e+001 -1.950537e+001
2.370036e+000 5.593649e+001 -1.904637e+001
-4.124104e+000 8.604282e+001 1.155140e+000
-4.926877e+000 7.487485e+001 -1.010462e+001
2.928553e+000 6.010866e+001 -3.313667e+001
3.164968e+000 5.483145e+001 -2.412892e+001
-4.971341e+000 9.178883e+001 -2.380710e+001
-7.098081e+000 9.101674e+001 -2.352344e+001
-6.306473e+000 1.090456e+002 -1.146000e+001
-9.898518e+000 1.090058e+002 -7.243943e+000
-1.075659e+001 8.427155e+001 -4.832769e+000
-1.213281e+001 1.073302e+002 -6.169740e-001
-1.365242e+001 1.098204e+002 -4.873100e-001
-1.508827e+001 1.083374e+002 7.443033e+000
-1.291730e+001 7.755071e+001 -9.237378e+000
2.886520e+000 1.012857e+002 -6.951776e+000
1.062300e+001 9.145313e+001 -2.443240e+001
1.230711e+001 9.193399e+001 -2.387811e+001
1.894792e+001 7.823109e+001 -9.973995e+000
1.770752e+001 8.532503e+001 -5.783768e+000
1.065253e+001 1.097423e+002 -1.240070e+001
1.503406e+001 1.097338e+002 -7.795247e+000
1.694000e+001 1.091434e+002 -1.444130e+000
1.932796e+001 1.104790e+002 -1.165019e+000
2.159812e+001 1.091590e+002 6.249595e+000
4.678606e+000 5.615263e+001 -1.939917e+001
1.109585e+001 7.529886e+001 -1.082338e+001
1.103199e+001 8.629931e+001 9.664500e-001
-2.207721e+000 1.085053e+002 2.490329e+001
9.690094e+000 1.088787e+002 2.413845e+001
-4.521905e+000 1.098173e+002 2.581274e+001
1.198753e+001 1.102897e+002 2.498671e+001
1.464448e-001 1.016419e+002 2.151893e+001
7.172676e+000 1.019003e+002 2.082784e+001
-3.327767e+000 1.033856e+002 1.956932e+001
1.019595e+001 1.035826e+002 1.927476e+001
3.703967e+000 1.222166e+002 2.336212e+001
2.557571e+000 1.244273e+002 1.623084e+001
2.175605e+000 1.240697e+002 8.694385e+000
2.488859e+000 1.221336e+002 1.399736e+000
2.880282e+000 1.185985e+002 -5.264302e+000
3.195196e+000 1.140246e+002 -1.126757e+001
3.340576e+000 1.082504e+002 -1.613560e+001
3.223134e+000 1.016571e+002 -1.981952e+001
2.819160e+000 9.502193e+001 -2.340799e+001
2.142267e+000 8.821185e+001 -2.660463e+001
