# Supplementary material for: Evolutionary morphology of the rabbit skull
Source: PeerJ. 2016 Sep 22;4:e2453. doi: 10.7717/peerj.2453 (PMC5036099; doi:10.7717/peerj.2453)
Supplement: Supplemental Information 1 [file peerj-04-2453-s001.zip › Kraatz and Sherratt Morphologika files/Pr randensis 33980.txt]

[individuals]
1
[dimensions]
3
[landmarks]
52
[rawpoints]
'#1
-6.915220e-001 6.390331e+001 3.691319e+001
-4.735340e-001 7.447298e+001 3.050711e+001
-6.550340e-001 7.519768e+001 2.156248e+001
-9.146140e-001 7.475641e+001 9.418652e+000
-6.111090e-001 8.475802e+001 3.881680e-001
-3.830410e-001 9.267150e+001 -6.320099e+000
3.957850e-001 1.162485e+002 -1.839879e+001
1.617605e+000 1.195997e+002 -1.889320e+001
7.508518e+000 8.518150e+001 7.305244e+000
7.097236e+000 9.341846e+001 -6.545111e+000
-6.864100e-001 1.107891e+002 -3.026213e+001
-9.929100e-002 1.176736e+002 -2.355825e+001
7.392940e+000 7.071613e+001 -1.428988e+001
8.633779e+000 7.148707e+001 -1.403699e+001
4.939967e+000 6.041827e+001 -2.394613e+000
1.045561e+001 5.859947e+001 1.869719e+000
1.332733e+001 8.373752e+001 -6.124900e-001
1.146947e+001 6.186409e+001 7.135769e+000
1.212278e+001 5.935259e+001 7.656329e+000
1.704392e+001 6.372260e+001 1.395515e+001
1.473201e+001 9.055589e+001 -7.050160e+000
-1.573102e+000 6.905694e+001 2.044271e+000
-1.088112e+001 7.029955e+001 -1.321955e+001
-1.190203e+001 7.136797e+001 -1.323801e+001
-1.551085e+001 9.221362e+001 -5.693073e+000
-1.582312e+001 8.491714e+001 2.849690e-001
-8.487978e+000 6.055759e+001 -1.779919e+000
-1.423850e+001 5.999510e+001 2.496850e+000
-1.405237e+001 6.271717e+001 8.433674e+000
-1.570679e+001 6.073304e+001 9.501839e+000
-1.911518e+001 6.434127e+001 1.590848e+001
-9.486780e-001 1.196398e+002 -1.856554e+001
-8.011450e+000 9.418013e+001 -6.022917e+000
-8.209808e+000 8.549326e+001 7.782187e+000
4.358063e+000 6.861887e+001 3.529638e+001
-5.903723e+000 6.880074e+001 3.526653e+001
7.649017e+000 6.653804e+001 3.540820e+001
-8.881856e+000 6.864471e+001 3.554639e+001
2.123706e+000 7.536255e+001 3.011520e+001
-3.398632e+000 7.536743e+001 2.992885e+001
6.331343e+000 7.291180e+001 2.787044e+001
-7.526401e+000 7.370457e+001 2.766618e+001
-1.114300e+000 5.495296e+001 3.584592e+001
-1.929090e+000 5.161550e+001 2.835892e+001
-2.378574e+000 5.125803e+001 2.014117e+001
-2.619152e+000 5.245873e+001 1.199487e+001
-2.734832e+000 5.522987e+001 4.238049e+000
-2.763917e+000 5.935480e+001 -2.891894e+000
-2.681111e+000 6.520552e+001 -8.690678e+000
-2.603260e+000 7.124435e+001 -1.429300e+001
-2.490554e+000 7.833218e+001 -1.849043e+001
-2.380192e+000 8.595776e+001 -2.160507e+001
