# Supplementary material for: Evolutionary morphology of the rabbit skull
Source: PeerJ. 2016 Sep 22;4:e2453. doi: 10.7717/peerj.2453 (PMC5036099; doi:10.7717/peerj.2453)
Supplement: Supplemental Information 1 [file peerj-04-2453-s001.zip › Kraatz and Sherratt Morphologika files/Pr randensis 33981.txt]

[individuals]
1
[dimensions]
3
[landmarks]
52
[rawpoints]
'#1
1.317508e+000 6.241928e+001 3.730556e+001
1.183553e+000 7.331215e+001 3.112277e+001
9.301840e-001 7.440938e+001 2.188756e+001
2.320390e-001 7.453796e+001 9.368530e+000
5.351450e-001 8.561738e+001 -5.685840e-001
4.375620e-001 9.267014e+001 -6.395397e+000
4.457680e-001 1.179174e+002 -1.911335e+001
1.642496e+000 1.202428e+002 -1.911649e+001
8.977689e+000 8.513677e+001 6.860371e+000
7.837953e+000 9.378775e+001 -6.318877e+000
4.634110e-001 1.117009e+002 -3.045928e+001
6.943050e-001 1.185076e+002 -2.460877e+001
8.124122e+000 6.950034e+001 -1.370877e+001
1.042693e+001 7.046701e+001 -1.404813e+001
7.827556e+000 5.966779e+001 -4.169739e+000
1.309005e+001 5.714388e+001 -3.880800e-001
1.605621e+001 8.454681e+001 -6.308422e-001
1.432397e+001 5.887813e+001 6.426514e+000
1.552255e+001 5.804975e+001 8.034525e+000
1.916357e+001 5.998586e+001 1.477404e+001
1.593864e+001 9.110393e+001 -8.304729e+000
1.258153e-001 6.915995e+001 2.222514e+000
-8.112288e+000 6.957565e+001 -1.259473e+001
-1.125952e+001 7.095899e+001 -1.321206e+001
-1.458708e+001 9.260802e+001 -7.303181e+000
-1.562576e+001 8.530778e+001 -2.079234e-001
-9.291119e+000 6.011861e+001 -3.407789e+000
-1.431207e+001 5.788493e+001 4.047306e-001
-1.431046e+001 6.034711e+001 7.898697e+000
-1.635209e+001 5.908996e+001 8.862420e+000
-1.869411e+001 6.134019e+001 1.606612e+001
-6.448490e-001 1.203907e+002 -1.934459e+001
-6.061584e+000 9.405131e+001 -5.476381e+000
-8.042359e+000 8.551341e+001 7.183029e+000
6.633042e+000 6.662122e+001 3.481056e+001
-4.332746e+000 6.660384e+001 3.534664e+001
9.384913e+000 6.549650e+001 3.420958e+001
-6.963482e+000 6.678999e+001 3.528042e+001
3.566432e+000 7.397374e+001 2.938906e+001
-8.255562e-001 7.389412e+001 2.959472e+001
8.157681e+000 7.190143e+001 2.730210e+001
-5.953314e+000 7.207865e+001 2.802589e+001
3.754120e-001 5.332505e+001 3.651723e+001
-3.383378e-001 4.917969e+001 2.984381e+001
-2.705240e-002 4.905528e+001 2.196268e+001
2.527401e-001 4.890480e+001 1.408064e+001
3.870239e-001 5.174647e+001 6.723089e+000
4.172749e-001 5.518287e+001 -3.774753e-001
5.580610e-001 6.070508e+001 -6.008623e+000
4.718107e-001 6.693339e+001 -1.084894e+001
3.383445e-001 7.318626e+001 -1.565654e+001
5.836100e-002 8.016179e+001 -1.932988e+001
