# Supplementary material for: Evolutionary morphology of the rabbit skull
Source: PeerJ. 2016 Sep 22;4:e2453. doi: 10.7717/peerj.2453 (PMC5036099; doi:10.7717/peerj.2453)
Supplement: Supplemental Information 1 [file peerj-04-2453-s001.zip › Kraatz and Sherratt Morphologika files/Pr randensis 33982.txt]

[individuals]
1
[dimensions]
3
[landmarks]
52
[rawpoints]
'#1
-2.294660e-001 6.388771e+001 3.716611e+001
-8.655400e-002 7.613185e+001 3.091618e+001
-4.115920e-001 7.637151e+001 2.180208e+001
-7.907060e-001 7.579208e+001 9.299572e+000
-2.946720e-001 8.622493e+001 2.029910e-001
9.012000e-003 9.351950e+001 -6.424146e+000
1.611500e-001 1.172256e+002 -1.914438e+001
1.348199e+000 1.192304e+002 -1.908108e+001
8.275887e+000 8.617732e+001 7.020761e+000
7.301059e+000 9.425377e+001 -5.749616e+000
7.665670e-001 1.108669e+002 -3.161014e+001
1.798460e-001 1.185706e+002 -2.365798e+001
7.812958e+000 7.230447e+001 -1.363533e+001
8.962315e+000 7.309939e+001 -1.376236e+001
5.745503e+000 6.132471e+001 -3.643407e+000
1.113222e+001 6.031526e+001 2.041925e+000
1.555971e+001 8.571832e+001 -7.492140e-001
1.293324e+001 6.174262e+001 7.263769e+000
1.430729e+001 6.053294e+001 8.270205e+000
1.768286e+001 6.299933e+001 1.477404e+001
1.472824e+001 9.252047e+001 -7.693138e+000
-1.317641e+000 7.026455e+001 2.269586e+000
-9.929995e+000 7.237601e+001 -1.394745e+001
-1.063494e+001 7.377851e+001 -1.338766e+001
-1.547906e+001 9.384900e+001 -6.903149e+000
-1.632537e+001 8.642986e+001 -5.489440e-001
-8.949203e+000 6.208157e+001 -3.188087e+000
-1.357081e+001 6.113285e+001 2.677579e+000
-1.497025e+001 6.281821e+001 7.908640e+000
-1.663803e+001 6.112979e+001 8.705862e+000
-1.957498e+001 6.394965e+001 1.532337e+001
-1.015731e+000 1.191437e+002 -1.896214e+001
-7.489948e+000 9.461835e+001 -5.345423e+000
-8.982021e+000 8.662129e+001 7.385122e+000
5.541659e+000 6.855296e+001 3.467925e+001
-6.087539e+000 6.918177e+001 3.494138e+001
8.296225e+000 6.712244e+001 3.538943e+001
-8.657706e+000 6.920231e+001 3.551615e+001
2.083713e+000 7.634311e+001 2.928683e+001
-2.136967e+000 7.669563e+001 3.000234e+001
7.050086e+000 7.340479e+001 2.741984e+001
-7.830744e+000 7.398569e+001 2.797203e+001
-1.509228e+000 5.577595e+001 3.628664e+001
-1.176254e+000 5.159570e+001 2.958114e+001
-1.442479e+000 5.104985e+001 2.169493e+001
-1.478769e+000 5.087102e+001 1.378753e+001
-1.129121e+000 5.410213e+001 6.576221e+000
-1.048622e+000 5.690882e+001 -8.178596e-001
-8.036876e-001 6.277820e+001 -6.114279e+000
-6.666111e-001 6.905587e+001 -1.092434e+001
-5.920034e-001 7.543346e+001 -1.560134e+001
-6.085990e-001 8.237453e+001 -1.939445e+001
