# Supplementary material for: Evolutionary morphology of the rabbit skull
Source: PeerJ. 2016 Sep 22;4:e2453. doi: 10.7717/peerj.2453 (PMC5036099; doi:10.7717/peerj.2453)
Supplement: Supplemental Information 1 [file peerj-04-2453-s001.zip › Kraatz and Sherratt Morphologika files/Pr randensis 33983.txt]

[individuals]
1
[dimensions]
3
[landmarks]
52
[rawpoints]
'#1
2.124876e+000 6.237321e+001 3.652314e+001
1.959554e+000 7.366153e+001 2.998000e+001
1.740727e+000 7.451073e+001 2.133829e+001
1.190376e+000 7.519374e+001 9.242588e+000
1.328984e+000 8.717231e+001 -1.095047e+000
1.108059e+000 9.464677e+001 -6.878736e+000
1.239079e+000 1.193658e+002 -2.049736e+001
1.951059e+000 1.221326e+002 -2.077060e+001
9.466109e+000 8.628075e+001 5.456650e+000
8.445201e+000 9.620871e+001 -8.058712e+000
4.476660e-001 1.143001e+002 -3.253867e+001
7.767892e-001 1.208322e+002 -2.590572e+001
9.747702e+000 7.224977e+001 -1.611406e+001
7.324706e+000 7.052679e+001 -1.563056e+001
8.349755e+000 6.080239e+001 -5.091545e+000
1.342530e+001 5.970168e+001 -1.625988e+000
1.658405e+001 8.615437e+001 -3.145435e+000
1.397892e+001 6.232299e+001 5.382666e+000
1.577306e+001 6.102699e+001 5.519275e+000
1.996163e+001 6.345794e+001 1.181155e+001
1.713272e+001 9.265495e+001 -9.564501e+000
7.127615e-001 7.024931e+001 1.036180e+000
-8.431632e+000 7.122647e+001 -1.498460e+001
-9.524329e+000 7.329580e+001 -1.564241e+001
-1.439140e+001 9.306791e+001 -8.207500e+000
-1.357753e+001 8.675757e+001 -9.818535e-001
-7.901033e+000 6.149021e+001 -3.895918e+000
-1.229765e+001 6.087009e+001 5.119901e-001
-1.253170e+001 6.223406e+001 7.002489e+000
-1.506814e+001 6.154389e+001 7.666512e+000
-1.774024e+001 6.408241e+001 1.446002e+001
-7.242107e-002 1.220524e+002 -2.077615e+001
-6.885192e+000 9.646550e+001 -7.407349e+000
-6.345815e+000 8.694113e+001 6.870560e+000
7.855715e+000 6.717365e+001 3.454589e+001
-3.065071e+000 6.703461e+001 3.506626e+001
1.115031e+001 6.431145e+001 3.442984e+001
-6.268822e+000 6.633991e+001 3.544807e+001
4.878894e+000 7.418523e+001 2.957694e+001
-5.919313e-001 7.406917e+001 2.960027e+001
8.970868e+000 7.230173e+001 2.704153e+001
-5.005070e+000 7.211214e+001 2.840260e+001
1.766601e+000 5.176627e+001 3.475540e+001
1.619804e+000 4.879454e+001 2.746870e+001
1.324631e+000 4.930677e+001 1.962016e+001
1.622847e+000 5.014948e+001 1.180020e+001
9.544650e-001 5.350368e+001 4.711225e+000
7.316142e-001 5.700429e+001 -2.334817e+000
6.342758e-001 6.266082e+001 -7.807376e+000
5.194944e-001 6.873824e+001 -1.280773e+001
4.206274e-001 7.502322e+001 -1.754387e+001
3.240590e-001 8.182590e+001 -2.150309e+001
