# Supplementary material for: Evolutionary morphology of the rabbit skull
Source: PeerJ. 2016 Sep 22;4:e2453. doi: 10.7717/peerj.2453 (PMC5036099; doi:10.7717/peerj.2453)
Supplement: Supplemental Information 1 [file peerj-04-2453-s001.zip › Kraatz and Sherratt Morphologika files/Pr rupestris 141515.txt]

[individuals]
1
[dimensions]
3
[landmarks]
52
[rawpoints]
'#1
1.062748e+000 6.970744e+001 3.768012e+001
9.633770e-001 8.099388e+001 3.241567e+001
8.166680e-001 8.246216e+001 2.415061e+001
2.987940e-001 8.305968e+001 1.294498e+001
-2.916000e-003 9.169048e+001 2.128561e+000
-3.300890e-001 9.634619e+001 -3.839852e+000
-3.931580e-001 1.137831e+002 -1.731629e+001
7.140100e-001 1.167389e+002 -1.800695e+001
7.520762e+000 9.108932e+001 8.561367e+000
6.114368e+000 9.772802e+001 -4.750820e+000
-8.826070e-001 1.075340e+002 -2.598578e+001
-4.345410e-001 1.142782e+002 -2.176111e+001
4.893811e+000 7.775339e+001 -8.833231e+000
7.368841e+000 8.018477e+001 -1.035120e+001
6.118867e+000 7.013511e+001 -3.320720e-001
1.047882e+001 6.912445e+001 4.214080e+000
1.263390e+001 9.106766e+001 1.734376e+000
1.230885e+001 7.206372e+001 9.799221e+000
1.340550e+001 7.094875e+001 1.071004e+001
1.675174e+001 7.328688e+001 1.684930e+001
1.402401e+001 9.689397e+001 -3.025034e+000
-2.152160e-001 7.820458e+001 5.046805e+000
-7.241001e+000 7.810486e+001 -8.464743e+000
-9.516479e+000 7.970456e+001 -9.240333e+000
-1.396106e+001 9.748422e+001 -1.906325e+000
-1.283281e+001 9.159381e+001 3.004358e+000
-6.903430e+000 7.054355e+001 5.309200e-001
-1.121241e+001 6.991069e+001 4.525412e+000
-1.208035e+001 7.230771e+001 1.087013e+001
-1.285851e+001 7.084854e+001 1.211552e+001
9999 9999 9999
-1.626845e+000 1.165392e+002 -1.799738e+001
-6.314731e+000 9.781700e+001 -4.192019e+000
-7.501978e+000 9.114668e+001 9.129663e+000
5.743764e+000 7.568941e+001 3.584315e+001
-3.568327e+000 7.577772e+001 3.628933e+001
8.009235e+000 7.481055e+001 3.631615e+001
-6.070819e+000 7.543343e+001 3.689034e+001
3.050993e+000 8.192889e+001 3.114791e+001
-1.415766e+000 8.180060e+001 3.121835e+001
6.178855e+000 8.078078e+001 2.953305e+001
-4.417892e+000 8.071168e+001 3.005066e+001
6.803210e-001 6.389936e+001 3.763298e+001
4.920157e-001 6.033436e+001 3.150763e+001
2.089243e-001 6.006485e+001 2.442824e+001
-1.917708e-001 6.033146e+001 1.735409e+001
-4.234763e-001 6.217926e+001 1.051360e+001
-9.210514e-001 6.509114e+001 4.068275e+000
-8.781925e-001 6.957413e+001 -1.425424e+000
-9.177719e-001 7.512608e+001 -5.834899e+000
-9.414152e-001 8.040457e+001 -1.056875e+001
-9.313610e-001 8.616584e+001 -1.470074e+001
