# Supplementary material for: Evolutionary morphology of the rabbit skull
Source: PeerJ. 2016 Sep 22;4:e2453. doi: 10.7717/peerj.2453 (PMC5036099; doi:10.7717/peerj.2453)
Supplement: Supplemental Information 1 [file peerj-04-2453-s001.zip › Kraatz and Sherratt Morphologika files/Pr rupestris 168887.txt]

[individuals]
1
[dimensions]
3
[landmarks]
52
[rawpoints]
'#1
9999 9999 9999
-3.630900e-002 7.408395e+001 3.377677e+001
-2.197780e-001 7.552156e+001 2.388598e+001
1.930110e-001 7.608118e+001 1.334064e+001
1.939760e-001 8.642095e+001 3.128637e+000
1.403890e-001 9.242429e+001 -3.013692e+000
2.601630e-001 1.129658e+002 -1.751373e+001
1.113424e+000 1.156417e+002 -1.780392e+001
7.306446e+000 8.622289e+001 8.921795e+000
7.581102e+000 9.437907e+001 -3.684029e+000
1.918210e-001 1.061750e+002 -2.781990e+001
1.477500e-001 1.139768e+002 -2.221922e+001
5.460704e+000 7.139848e+001 -7.737263e+000
8.567909e+000 7.502889e+001 -1.025544e+001
6.004433e+000 6.396524e+001 5.639820e-001
1.072027e+001 6.257419e+001 2.954835e+000
1.325175e+001 8.623776e+001 2.118722e+000
1.285430e+001 6.495170e+001 9.908852e+000
1.453208e+001 6.385746e+001 1.103203e+001
1.694800e+001 6.672545e+001 1.750323e+001
1.483099e+001 9.242921e+001 -2.633699e+000
5.068800e-002 7.149815e+001 5.253506e+000
-4.920446e+000 7.145116e+001 -7.923409e+000
-8.390858e+000 7.501096e+001 -1.037177e+001
-1.410945e+001 9.235946e+001 -2.956688e+000
-1.326486e+001 8.569362e+001 1.880522e+000
-5.809102e+000 6.353065e+001 6.163110e-001
-1.092692e+001 6.235655e+001 3.302025e+000
-1.229209e+001 6.506930e+001 1.011398e+001
-1.436000e+001 6.350540e+001 1.124431e+001
-1.660201e+001 6.644457e+001 1.808521e+001
-9.057790e-001 1.159550e+002 -1.780106e+001
-6.869680e+000 9.377495e+001 -3.746007e+000
-7.676763e+000 8.617351e+001 8.764936e+000
4.989620e+000 6.882600e+001 3.649857e+001
-5.367358e+000 6.848013e+001 3.609239e+001
7.403218e+000 6.750285e+001 3.743712e+001
-7.771348e+000 6.838847e+001 3.707813e+001
1.674853e+000 7.443094e+001 3.212686e+001
-2.341730e+000 7.449211e+001 3.216285e+001
5.899631e+000 7.302457e+001 3.096901e+001
-6.502396e+000 7.315856e+001 3.090132e+001
-4.251170e-001 5.610858e+001 3.801108e+001
-6.094351e-001 5.195810e+001 3.196737e+001
-5.437145e-002 5.140950e+001 2.467542e+001
3.753937e-001 5.258320e+001 1.744912e+001
8.946558e-001 5.518970e+001 1.061370e+001
8.776847e-001 5.875325e+001 4.203981e+000
8.806320e-001 6.382596e+001 -1.093298e+000
7.149062e-001 6.941911e+001 -5.833977e+000
5.387043e-001 7.487336e+001 -1.073345e+001
2.457460e-001 8.083665e+001 -1.499232e+001
