# Supplementary material for: Evolutionary morphology of the rabbit skull
Source: PeerJ. 2016 Sep 22;4:e2453. doi: 10.7717/peerj.2453 (PMC5036099; doi:10.7717/peerj.2453)
Supplement: Supplemental Information 1 [file peerj-04-2453-s001.zip › Kraatz and Sherratt Morphologika files/Pr rupestris 168890.txt]

[individuals]
1
[dimensions]
3
[landmarks]
52
[rawpoints]
'#1
7.746440e-001 6.284230e+001 3.329876e+001
1.250062e+000 7.807828e+001 2.974953e+001
4.512680e-001 7.988872e+001 1.979021e+001
7.988000e-002 7.983942e+001 8.366982e+000
1.633670e-001 8.962288e+001 -8.671740e-001
8.478300e-002 9.371699e+001 -5.499428e+000
3.722370e-001 1.139798e+002 -1.991012e+001
1.268039e+000 1.160867e+002 -2.021703e+001
7.326855e+000 8.920265e+001 5.683453e+000
7.276484e+000 9.649975e+001 -6.855551e+000
-3.138660e-001 1.077578e+002 -2.966517e+001
8.831000e-002 1.144398e+002 -2.489991e+001
4.729675e+000 7.529755e+001 -1.225005e+001
7.588619e+000 7.802130e+001 -1.426739e+001
5.473914e+000 6.772917e+001 -4.048601e+000
1.137635e+001 6.633817e+001 6.662790e-001
1.342901e+001 8.859158e+001 -1.165301e+000
1.168456e+001 6.936852e+001 5.336221e+000
1.400057e+001 6.854650e+001 6.071098e+000
1.617056e+001 6.984741e+001 1.236827e+001
1.463213e+001 9.469162e+001 -5.684908e+000
-6.433840e-001 7.541624e+001 1.827090e-001
-6.638813e+000 7.576382e+001 -1.213431e+001
-9.005193e+000 7.827499e+001 -1.314769e+001
-1.332824e+001 9.594128e+001 -4.730151e+000
-1.315167e+001 8.961894e+001 -3.079970e-001
-7.135771e+000 6.809622e+001 -3.721687e+000
9999 9999 9999
-1.248698e+001 7.047318e+001 6.360004e+000
-1.440018e+001 6.961564e+001 7.549513e+000
9999 9999 9999
-6.570070e-001 1.161235e+002 -1.984423e+001
-6.891769e+000 9.749940e+001 -6.325817e+000
-7.161079e+000 8.960571e+001 6.227194e+000
6.036800e+000 7.243291e+001 3.232484e+001
-4.373538e+000 7.279251e+001 3.288251e+001
8.573277e+000 7.016478e+001 3.315416e+001
-6.339902e+000 7.183633e+001 3.375689e+001
3.766692e+000 7.820894e+001 2.784243e+001
-1.641882e+000 7.847716e+001 2.780151e+001
7.146464e+000 7.687185e+001 2.643409e+001
-5.658188e+000 7.782813e+001 2.651347e+001
-7.258110e-001 5.839991e+001 3.235044e+001
-1.092227e+000 5.560027e+001 2.593657e+001
-1.044101e+000 5.626965e+001 1.896028e+001
-1.131520e+000 5.688401e+001 1.198035e+001
-8.209841e-001 5.956459e+001 5.512154e+000
-7.054211e-001 6.284435e+001 -6.799070e-001
-5.501378e-001 6.742886e+001 -5.978198e+000
-4.540645e-001 7.294497e+001 -1.029969e+001
-3.987979e-001 7.829079e+001 -1.483142e+001
-4.014260e-001 8.405720e+001 -1.881426e+001
