# Supplementary material for: Evolutionary morphology of the rabbit skull
Source: PeerJ. 2016 Sep 22;4:e2453. doi: 10.7717/peerj.2453 (PMC5036099; doi:10.7717/peerj.2453)
Supplement: Supplemental Information 1 [file peerj-04-2453-s001.zip › Kraatz and Sherratt Morphologika files/Pr rupestris 168894.txt]

[individuals]
1
[dimensions]
3
[landmarks]
52
[rawpoints]
'#1
1.326460e-001 6.285484e+001 3.754819e+001
1.274640e-001 7.578668e+001 3.322364e+001
3.713280e-001 7.691459e+001 2.400521e+001
1.109050e-001 7.673940e+001 1.253219e+001
1.819880e-001 8.687552e+001 2.029230e+000
1.057030e-001 9.196188e+001 -4.140706e+000
5.327410e-001 1.109802e+002 -1.969562e+001
1.446042e+000 1.143176e+002 -2.039113e+001
7.785587e+000 8.623284e+001 8.961303e+000
7.202682e+000 9.391364e+001 -5.007751e+000
5.313830e-001 1.029265e+002 -2.855711e+001
5.674670e-001 1.114424e+002 -2.481122e+001
5.663450e+000 7.047646e+001 -8.322640e+000
8.775205e+000 7.272710e+001 -1.003028e+001
5.229940e+000 6.420278e+001 -7.794030e-001
1.002767e+001 6.330285e+001 2.529718e+000
1.412400e+001 8.603302e+001 1.825687e+000
1.227692e+001 6.573219e+001 9.608906e+000
1.443176e+001 6.484879e+001 1.005581e+001
1.665924e+001 6.729587e+001 1.733216e+001
1.477086e+001 9.201274e+001 -3.991901e+000
1.264490e-001 7.137142e+001 4.166348e+000
-5.894650e+000 7.105728e+001 -8.622320e+000
-8.795972e+000 7.252556e+001 -9.702007e+000
-1.294363e+001 9.197062e+001 -3.693206e+000
-1.353217e+001 8.614931e+001 1.739729e+000
-5.657884e+000 6.397650e+001 -7.420870e-001
-1.028650e+001 6.274405e+001 1.627339e+000
-1.245230e+001 6.570686e+001 9.460971e+000
-1.470641e+001 6.510411e+001 1.052253e+001
-1.684293e+001 6.791647e+001 1.751744e+001
-2.904310e-001 1.141285e+002 -2.042597e+001
-6.805164e+000 9.417742e+001 -4.420541e+000
-6.949361e+000 8.614063e+001 9.211362e+000
5.113621e+000 7.096819e+001 3.699064e+001
-4.751018e+000 7.043757e+001 3.633485e+001
7.957255e+000 6.822722e+001 3.711778e+001
-6.506498e+000 7.081689e+001 3.722154e+001
2.699520e+000 7.641418e+001 3.194843e+001
-2.045249e+000 7.639630e+001 3.209777e+001
6.896978e+000 7.527609e+001 3.018925e+001
-5.977221e+000 7.568396e+001 3.035276e+001
-9.191000e-002 5.719888e+001 3.727534e+001
-2.319454e-001 5.351668e+001 3.114128e+001
-1.568522e-001 5.329043e+001 2.398965e+001
-3.041700e-002 5.344485e+001 1.683743e+001
-8.678827e-002 5.517181e+001 9.893525e+000
1.060896e-001 5.865672e+001 3.646924e+000
1.653632e-001 6.318446e+001 -1.893286e+000
1.265788e-001 6.865751e+001 -6.501899e+000
2.610015e-002 7.403653e+001 -1.121987e+001
-1.457570e-001 7.993721e+001 -1.526297e+001
