# Supplementary material for: Evolutionary morphology of the rabbit skull
Source: PeerJ. 2016 Sep 22;4:e2453. doi: 10.7717/peerj.2453 (PMC5036099; doi:10.7717/peerj.2453)
Supplement: Supplemental Information 1 [file peerj-04-2453-s001.zip › Kraatz and Sherratt Morphologika files/Pr rupestris 168895.txt]

[individuals]
1
[dimensions]
3
[landmarks]
52
[rawpoints]
'#1
9.868160e-001 6.341936e+001 3.518410e+001
3.910930e-001 7.453877e+001 3.018222e+001
5.128070e-001 7.636192e+001 2.153465e+001
3.528500e-001 7.718166e+001 1.025424e+001
3.950830e-001 8.892300e+001 5.159660e-001
2.946460e-001 9.459940e+001 -5.239237e+000
6.783670e-001 1.130514e+002 -1.800431e+001
2.226293e+000 1.161178e+002 -1.790559e+001
8.627047e+000 8.769774e+001 7.070555e+000
7.246107e+000 9.632336e+001 -5.307674e+000
9.216200e-002 1.070444e+002 -2.816801e+001
4.813400e-001 1.131508e+002 -2.354756e+001
4.770011e+000 7.203234e+001 -1.112382e+001
7.591356e+000 7.565354e+001 -1.316141e+001
4.503400e+000 6.414598e+001 -2.315637e+000
8.815573e+000 6.391131e+001 -4.141000e-001
1.327475e+001 8.741042e+001 5.986280e-001
1.169181e+001 6.604157e+001 6.928421e+000
1.341195e+001 6.483358e+001 7.579067e+000
1.645335e+001 6.668254e+001 1.416478e+001
1.466315e+001 9.376974e+001 -4.878447e+000
-6.488150e-001 7.214144e+001 2.225029e+000
-7.140111e+000 7.330925e+001 -1.134912e+001
-9.557940e+000 7.612199e+001 -1.232176e+001
-1.422194e+001 9.481245e+001 -3.910378e+000
-1.283535e+001 8.848055e+001 1.388043e+000
-6.397185e+000 6.452908e+001 -2.359661e+000
-1.093633e+001 6.491263e+001 7.972600e-002
-1.252785e+001 6.723936e+001 8.041600e+000
-1.406948e+001 6.520503e+001 8.783278e+000
-1.667248e+001 6.796384e+001 1.593864e+001
-2.388480e-001 1.158903e+002 -1.833080e+001
-6.805151e+000 9.683284e+001 -5.071028e+000
-7.850481e+000 8.845537e+001 7.923918e+000
5.453333e+000 6.876678e+001 3.454820e+001
-3.870108e+000 6.872171e+001 3.517734e+001
8.532660e+000 6.797527e+001 3.485386e+001
-6.423443e+000 7.004343e+001 3.552969e+001
3.508479e+000 7.460511e+001 2.857683e+001
-2.146042e+000 7.496608e+001 2.858119e+001
7.126441e+000 7.441292e+001 2.741253e+001
-5.576120e+000 7.460870e+001 2.812508e+001
2.491090e-001 5.533328e+001 3.521333e+001
1.626908e-001 5.227586e+001 2.830408e+001
-4.983897e-001 5.288844e+001 2.080195e+001
-5.468455e-001 5.395232e+001 1.332101e+001
-9.663777e-001 5.702505e+001 6.430381e+000
-1.049046e+000 6.040255e+001 -3.279188e-001
-1.030063e+000 6.568795e+001 -5.727567e+000
-9.175768e-001 7.134606e+001 -1.073426e+001
-7.125516e-001 7.750638e+001 -1.510507e+001
-4.298400e-001 8.409166e+001 -1.879963e+001
