# Supplementary material for: Evolutionary morphology of the rabbit skull
Source: PeerJ. 2016 Sep 22;4:e2453. doi: 10.7717/peerj.2453 (PMC5036099; doi:10.7717/peerj.2453)
Supplement: Supplemental Information 1 [file peerj-04-2453-s001.zip › Kraatz and Sherratt Morphologika files/Pr rupestris 168896.txt]

[individuals]
1
[dimensions]
3
[landmarks]
52
[rawpoints]
'#1
1.904245e+000 6.248273e+001 3.816894e+001
1.044498e+000 7.409564e+001 3.404499e+001
1.015599e+000 7.611450e+001 2.499166e+001
6.710030e-001 7.622675e+001 1.392865e+001
5.132060e-001 8.503696e+001 4.585770e+000
4.376510e-001 9.065480e+001 -2.263571e+000
-5.075150e-001 1.089251e+002 -1.714577e+001
2.648330e-001 1.117063e+002 -1.800012e+001
8.072327e+000 8.561411e+001 1.043722e+001
7.236202e+000 9.254136e+001 -2.401837e+000
-2.251510e-001 1.009072e+002 -2.509744e+001
-5.126180e-001 1.090559e+002 -2.177785e+001
6.808885e+000 7.168987e+001 -7.317614e+000
9.543907e+000 7.306361e+001 -8.047804e+000
6.224767e+000 6.436998e+001 2.769360e-001
1.042816e+001 6.339472e+001 3.679308e+000
1.323054e+001 8.495525e+001 4.548767e+000
1.292562e+001 6.439009e+001 1.093156e+001
1.471407e+001 6.308326e+001 1.252910e+001
1.753685e+001 6.651087e+001 1.852573e+001
1.465499e+001 9.146518e+001 3.223430e-001
1.697270e-001 7.215251e+001 5.206329e+000
-6.178665e+000 7.153988e+001 -7.314510e+000
-8.772131e+000 7.321523e+001 -8.182974e+000
-1.395879e+001 9.140453e+001 5.352270e-001
-1.283813e+001 8.486496e+001 4.827394e+000
-5.849269e+000 6.402121e+001 5.985700e-002
-1.037447e+001 6.354137e+001 3.995197e+000
-1.209914e+001 6.531708e+001 9.836647e+000
-1.374831e+001 6.424183e+001 1.086484e+001
-1.598615e+001 6.637589e+001 1.808561e+001
-1.947106e+000 1.117985e+002 -1.787650e+001
-6.718305e+000 9.206358e+001 -2.598611e+000
-7.200286e+000 8.542572e+001 1.086312e+001
6.473476e+000 6.835600e+001 3.701490e+001
-3.628136e+000 6.774897e+001 3.718304e+001
9.195663e+000 6.891490e+001 3.755167e+001
-6.150604e+000 6.860365e+001 3.775367e+001
4.339892e+000 7.503564e+001 3.323235e+001
-1.411882e+000 7.479164e+001 3.299604e+001
7.241478e+000 7.474520e+001 3.094693e+001
-4.553012e+000 7.432317e+001 3.129922e+001
2.089291e+000 5.640263e+001 3.752142e+001
1.002305e+000 5.308333e+001 3.113345e+001
8.644719e-001 5.294264e+001 2.385533e+001
6.210622e-001 5.325055e+001 1.658507e+001
7.305121e-001 5.481239e+001 9.473982e+000
8.187625e-001 5.857736e+001 3.242615e+000
9.301671e-001 6.375115e+001 -1.879033e+000
8.587802e-001 6.963054e+001 -6.172848e+000
6.936905e-001 7.536411e+001 -1.065672e+001
3.517560e-001 8.124068e+001 -1.494255e+001
