# Supplementary material for: Evolutionary morphology of the rabbit skull
Source: PeerJ. 2016 Sep 22;4:e2453. doi: 10.7717/peerj.2453 (PMC5036099; doi:10.7717/peerj.2453)
Supplement: Supplemental Information 1 [file peerj-04-2453-s001.zip › Kraatz and Sherratt Morphologika files/Pr rupestris 168897.txt]

[individuals]
1
[dimensions]
3
[landmarks]
52
[rawpoints]
'#1
-9.406340e-001 5.963587e+001 3.763923e+001
-5.081910e-001 7.191694e+001 3.463071e+001
-4.716990e-001 7.436805e+001 2.490972e+001
1.633660e-001 7.559287e+001 1.230245e+001
4.526560e-001 8.626453e+001 2.542223e+000
5.466080e-001 9.134759e+001 -2.496051e+000
1.567981e+000 1.118648e+002 -1.605289e+001
2.900974e+000 1.150367e+002 -1.640548e+001
7.882989e+000 8.408913e+001 9.568316e+000
7.282799e+000 9.275423e+001 -2.676105e+000
1.160051e+000 1.048780e+002 -2.652997e+001
1.690021e+000 1.132162e+002 -2.103775e+001
5.866633e+000 7.095501e+001 -9.490704e+000
8.653760e+000 7.314797e+001 -1.080159e+001
5.197506e+000 6.336608e+001 -1.330756e+000
1.036046e+001 6.122127e+001 1.359775e+000
1.374881e+001 8.479713e+001 2.442352e+000
1.199520e+001 6.397342e+001 8.344129e+000
1.413734e+001 6.310565e+001 9.404054e+000
1.641387e+001 6.355053e+001 1.718303e+001
1.542000e+001 9.081598e+001 -2.516352e+000
-5.576060e-001 7.078032e+001 3.195649e+000
-6.146199e+000 7.070084e+001 -8.716988e+000
-9.445880e+000 7.530943e+001 -1.130390e+001
-1.410802e+001 9.206863e+001 -2.513748e+000
-1.287342e+001 8.617910e+001 2.929334e+000
-6.499876e+000 6.365419e+001 -1.342057e+000
-1.230779e+001 6.248599e+001 1.280234e+000
-1.335734e+001 6.511398e+001 8.515139e+000
-1.489311e+001 6.415023e+001 1.007064e+001
-1.902181e+001 6.840622e+001 1.492062e+001
1.134668e+000 1.150877e+002 -1.627928e+001
-5.635772e+000 9.356440e+001 -2.621188e+000
-7.179599e+000 8.477995e+001 9.828424e+000
4.999561e+000 6.650913e+001 3.705146e+001
-6.091427e+000 6.676768e+001 3.700304e+001
7.455504e+000 6.462246e+001 3.765338e+001
-8.495058e+000 6.567959e+001 3.777157e+001
2.682928e+000 7.216670e+001 3.280112e+001
-3.033428e+000 7.242860e+001 3.287683e+001
6.136614e+000 7.141252e+001 3.051045e+001
-6.757985e+000 7.216075e+001 3.086180e+001
-1.643086e+000 5.367672e+001 3.619253e+001
-1.751399e+000 4.959076e+001 3.015932e+001
-1.828738e+000 5.015763e+001 2.289294e+001
-2.195691e+000 5.139946e+001 1.572110e+001
-2.071398e+000 5.411156e+001 8.957708e+000
-1.963140e+000 5.803024e+001 2.813975e+000
-1.718904e+000 6.285552e+001 -2.642311e+000
-1.257812e+000 6.842336e+001 -7.322665e+000
-7.147034e-001 7.401157e+001 -1.196891e+001
2.825100e-002 8.023882e+001 -1.568102e+001
