# Supplementary material for: Evolutionary morphology of the rabbit skull
Source: PeerJ. 2016 Sep 22;4:e2453. doi: 10.7717/peerj.2453 (PMC5036099; doi:10.7717/peerj.2453)
Supplement: Supplemental Information 1 [file peerj-04-2453-s001.zip › Kraatz and Sherratt Morphologika files/Pr rupestris 168898.txt]

[individuals]
1
[dimensions]
3
[landmarks]
52
[rawpoints]
'#1
-4.842149e+000 6.817224e+001 3.590532e+001
-3.980303e+000 7.986687e+001 2.985419e+001
-4.672134e+000 8.105779e+001 2.126258e+001
-5.757690e+000 8.124040e+001 1.149018e+001
-5.943459e+000 9.172763e+001 1.411587e+000
-6.126223e+000 9.561917e+001 -3.761892e+000
-5.488379e+000 1.131680e+002 -1.739855e+001
-4.020133e+000 1.164007e+002 -1.813940e+001
1.990983e+000 8.953615e+001 7.370949e+000
6.732370e-001 9.601111e+001 -4.040382e+000
-6.941581e+000 1.072472e+002 -2.604566e+001
-6.261992e+000 1.143169e+002 -2.223906e+001
-1.930679e+000 7.483686e+001 -8.893108e+000
3.943300e-001 7.692896e+001 -1.064554e+001
-1.938235e+000 6.755077e+001 -7.125110e-001
3.599502e+000 6.638151e+001 1.756207e+000
6.489957e+000 8.855393e+001 1.092519e+000
6.433975e+000 6.885773e+001 7.410641e+000
7.957043e+000 6.760175e+001 8.491639e+000
1.029397e+001 6.994939e+001 1.439157e+001
7.401543e+000 9.403107e+001 -3.200306e+000
-7.121113e+000 7.725050e+001 4.002910e+000
-1.425947e+001 7.589491e+001 -7.219582e+000
-1.712981e+001 7.897423e+001 -8.788158e+000
-1.923147e+001 9.699542e+001 -8.952870e-001
-1.872367e+001 9.145361e+001 3.144561e+000
-1.508589e+001 6.870538e+001 7.200100e-001
-2.005954e+001 6.869745e+001 3.546563e+000
-2.068712e+001 7.102223e+001 9.636937e+000
-2.145616e+001 7.021280e+001 1.117414e+001
-2.316461e+001 7.420601e+001 1.776775e+001
-6.171752e+000 1.166341e+002 -1.775506e+001
-1.198878e+001 9.770192e+001 -2.697923e+000
-1.301204e+001 9.172579e+001 8.866987e+000
4.285650e-001 7.455608e+001 3.343681e+001
-9.351484e+000 7.486716e+001 3.420357e+001
2.533918e+000 7.406548e+001 3.387687e+001
-1.177283e+001 7.517355e+001 3.532724e+001
-1.388662e+000 8.015942e+001 2.864497e+001
-6.658116e+000 8.074052e+001 2.894896e+001
1.570092e+000 7.876598e+001 2.679732e+001
-1.072468e+001 8.030403e+001 2.801507e+001
-5.537385e+000 6.342673e+001 3.632293e+001
-6.633403e+000 5.916561e+001 3.098771e+001
-7.337143e+000 5.817610e+001 2.418016e+001
-7.175174e+000 5.731853e+001 1.732025e+001
-7.884009e+000 5.850869e+001 1.054511e+001
-7.968815e+000 6.151770e+001 4.319245e+000
-7.832917e+000 6.575529e+001 -1.144090e+000
-7.756412e+000 7.137629e+001 -5.171681e+000
-7.865522e+000 7.701624e+001 -9.171914e+000
-8.132324e+000 8.252692e+001 -1.334132e+001
