# Supplementary material for: Evolutionary morphology of the rabbit skull
Source: PeerJ. 2016 Sep 22;4:e2453. doi: 10.7717/peerj.2453 (PMC5036099; doi:10.7717/peerj.2453)
Supplement: Supplemental Information 1 [file peerj-04-2453-s001.zip › Kraatz and Sherratt Morphologika files/Pr rupestris 168900.txt]

[individuals]
1
[dimensions]
3
[landmarks]
52
[rawpoints]
'#1
4.717140e-001 6.177147e+001 3.771744e+001
8.784280e-001 7.299832e+001 3.384010e+001
6.919920e-001 7.482495e+001 2.487802e+001
4.925490e-001 7.541560e+001 1.341043e+001
6.307820e-001 8.595692e+001 3.863070e+000
6.900740e-001 9.022587e+001 -1.093180e+000
1.295585e+000 1.079547e+002 -1.491199e+001
2.317769e+000 1.110692e+002 -1.564997e+001
7.605247e+000 8.480765e+001 1.007826e+001
7.381093e+000 9.144774e+001 -1.703521e+000
4.499680e-001 1.027730e+002 -2.412711e+001
9.552620e-001 1.092429e+002 -1.946906e+001
5.250639e+000 7.029354e+001 -7.629480e+000
7.366388e+000 7.164350e+001 -8.418928e+000
5.394572e+000 6.268368e+001 5.194820e-001
9.432519e+000 6.210404e+001 2.742543e+000
1.270133e+001 8.410265e+001 3.826044e+000
1.146346e+001 6.381250e+001 9.455402e+000
1.316683e+001 6.218378e+001 1.041777e+001
1.622279e+001 6.485326e+001 1.731090e+001
1.377264e+001 8.943696e+001 -1.623981e+000
-2.224580e-001 7.095222e+001 6.050822e+000
-7.347517e+000 7.151474e+001 -7.364120e+000
-9.231402e+000 7.381922e+001 -8.060461e+000
-1.228458e+001 9.090947e+001 -7.945390e-001
-1.223848e+001 8.536654e+001 4.370859e+000
-7.634227e+000 6.382568e+001 5.502570e-001
-1.149889e+001 6.357483e+001 3.078172e+000
-1.320227e+001 6.518435e+001 1.031784e+001
-1.452109e+001 6.381358e+001 1.183515e+001
-1.689932e+001 6.664748e+001 1.849224e+001
3.604360e-001 1.108255e+002 -1.556255e+001
-5.901549e+000 9.216435e+001 -1.249962e+000
-6.185951e+000 8.576445e+001 1.053135e+001
5.837749e+000 6.728732e+001 3.667326e+001
-4.723365e+000 6.749162e+001 3.694722e+001
7.793666e+000 6.676969e+001 3.709888e+001
-6.802280e+000 6.815782e+001 3.756596e+001
3.634842e+000 7.306537e+001 3.167797e+001
-1.883242e+000 7.395550e+001 3.254065e+001
7.095233e+000 7.292825e+001 3.038332e+001
-5.638008e+000 7.382240e+001 3.073763e+001
-1.292055e+000 5.367797e+001 3.638065e+001
-1.335393e+000 5.148016e+001 2.976752e+001
-1.401327e+000 5.103989e+001 2.281227e+001
-1.570140e+000 5.217080e+001 1.593709e+001
-1.654665e+000 5.461828e+001 9.412971e+000
-1.688323e+000 5.810681e+001 3.379868e+000
-1.531647e+000 6.311218e+001 -1.467201e+000
-1.252740e+000 6.860805e+001 -5.743322e+000
-8.881861e-001 7.422123e+001 -9.858349e+000
-4.204740e-001 8.000909e+001 -1.371095e+001
