# Supplementary material for: Evolutionary morphology of the rabbit skull
Source: PeerJ. 2016 Sep 22;4:e2453. doi: 10.7717/peerj.2453 (PMC5036099; doi:10.7717/peerj.2453)
Supplement: Supplemental Information 1 [file peerj-04-2453-s001.zip › Kraatz and Sherratt Morphologika files/Pr rupestris 168939.txt]

[individuals]
1
[dimensions]
3
[landmarks]
52
[rawpoints]
'#1
1.617084e+000 6.432811e+001 3.639680e+001
2.265132e+000 7.552143e+001 3.029897e+001
1.390816e+000 7.723068e+001 2.035448e+001
1.554378e+000 7.553275e+001 9.136240e+000
1.352392e+000 8.573801e+001 7.867200e-001
1.369391e+000 9.118297e+001 -4.804142e+000
1.211004e+000 1.123150e+002 -1.820407e+001
2.699296e+000 1.144651e+002 -1.855367e+001
8.357761e+000 8.550687e+001 6.310581e+000
8.006717e+000 9.320669e+001 -5.567652e+000
1.094389e+000 1.043979e+002 -2.711490e+001
1.394235e+000 1.126841e+002 -2.334250e+001
5.925184e+000 7.106769e+001 -1.072210e+001
8.945615e+000 7.410814e+001 -1.220053e+001
6.572008e+000 6.332316e+001 -2.625480e+000
1.160130e+001 6.247465e+001 -2.401660e-001
1.333739e+001 8.571564e+001 1.837320e-001
1.385602e+001 6.589958e+001 7.797535e+000
1.505408e+001 6.471114e+001 8.757942e+000
1.802462e+001 6.678487e+001 1.449950e+001
1.510291e+001 9.100572e+001 -4.277065e+000
7.172460e-001 7.130097e+001 1.266685e+000
-5.719672e+000 7.158039e+001 -1.055537e+001
-7.942442e+000 7.509873e+001 -1.190260e+001
-1.264510e+001 9.178705e+001 -3.191427e+000
-1.115945e+001 8.632588e+001 8.456250e-001
-6.139982e+000 6.375026e+001 -1.995963e+000
-1.068741e+001 6.354606e+001 4.535130e-001
-1.213758e+001 6.652456e+001 8.442572e+000
-1.337720e+001 6.482811e+001 9.093243e+000
9999 9999 9999
4.530850e-001 1.144861e+002 -1.845271e+001
-5.241511e+000 9.367834e+001 -5.259210e+000
-5.505504e+000 8.603316e+001 6.786385e+000
6.661287e+000 6.952579e+001 3.355508e+001
-3.165822e+000 6.991391e+001 3.412464e+001
9.082792e+000 6.949757e+001 3.454330e+001
-5.037888e+000 7.099548e+001 3.476766e+001
3.824365e+000 7.631673e+001 2.864493e+001
-2.721646e-001 7.647154e+001 2.923412e+001
9999 9999 9999
-4.157942e+000 7.533601e+001 2.760360e+001
1.530340e+000 5.776246e+001 3.597512e+001
1.658810e+000 5.361589e+001 2.977616e+001
1.264037e+000 5.404359e+001 2.232720e+001
1.171886e+000 5.361961e+001 1.489561e+001
7.138258e-001 5.590850e+001 7.811103e+000
3.826951e-001 5.860963e+001 8.666385e-001
1.617710e-001 6.339589e+001 -4.849222e+000
1.549204e-001 6.927349e+001 -9.441497e+000
2.176374e-001 7.536772e+001 -1.374064e+001
4.944520e-001 8.197548e+001 -1.719005e+001
