# Supplementary material for: Evolutionary morphology of the rabbit skull
Source: PeerJ. 2016 Sep 22;4:e2453. doi: 10.7717/peerj.2453 (PMC5036099; doi:10.7717/peerj.2453)
Supplement: Supplemental Information 1 [file peerj-04-2453-s001.zip › Kraatz and Sherratt Morphologika files/Pr rupestris 168940.txt]

[individuals]
1
[dimensions]
3
[landmarks]
52
[rawpoints]
'#1
-3.956937e+000 6.593108e+001 2.274510e+001
-4.697200e+000 7.810696e+001 1.868120e+001
-4.926731e+000 8.001069e+001 9.547675e+000
-5.134010e+000 8.042458e+001 -1.557340e+000
-5.380790e+000 9.100461e+001 -1.098816e+001
-5.903608e+000 9.663988e+001 -1.639535e+001
-6.122796e+000 1.143988e+002 -3.035963e+001
-5.181184e+000 1.174641e+002 -3.084166e+001
2.514665e+000 9.116458e+001 -4.636282e+000
1.032744e+000 9.820457e+001 -1.607996e+001
-7.284568e+000 1.088832e+002 -3.977962e+001
-6.701297e+000 1.152574e+002 -3.572548e+001
-1.512488e+000 7.705351e+001 -2.302747e+001
4.465260e-001 7.971472e+001 -2.442754e+001
-8.023120e-001 6.820244e+001 -1.512391e+001
2.816343e+000 6.724875e+001 -1.376025e+001
6.886101e+000 8.976416e+001 -1.026199e+001
6.240644e+000 6.894807e+001 -5.950169e+000
8.132622e+000 6.783193e+001 -4.921615e+000
1.144082e+001 7.067021e+001 -2.789920e-001
8.495994e+000 9.575218e+001 -1.584516e+001
-6.142624e+000 7.600710e+001 -9.402691e+000
-1.237349e+001 7.782593e+001 -2.259244e+001
-1.468744e+001 8.172008e+001 -2.374759e+001
-1.888062e+001 9.654861e+001 -1.409728e+001
-1.788971e+001 9.108363e+001 -8.659803e+000
-1.206948e+001 6.820958e+001 -1.402742e+001
-1.666831e+001 6.812123e+001 -1.198725e+001
-1.834570e+001 6.938261e+001 -4.309307e+000
-1.979578e+001 6.819739e+001 -3.228211e+000
-2.234712e+001 7.136033e+001 1.872294e+000
-6.669677e+000 1.174217e+002 -3.062262e+001
-1.199560e+001 9.839639e+001 -1.638054e+001
-1.185690e+001 9.111572e+001 -3.309791e+000
9.919548e-001 7.260516e+001 2.163800e+001
-9.289366e+000 7.249419e+001 2.236205e+001
3.376856e+000 7.153342e+001 2.203311e+001
-1.129962e+001 7.328161e+001 2.284642e+001
-2.093962e+000 7.883664e+001 1.702143e+001
-6.350180e+000 7.881775e+001 1.685528e+001
2.129802e+000 7.832832e+001 1.513937e+001
-1.064155e+001 7.818602e+001 1.603992e+001
-4.544940e+000 5.832853e+001 2.234108e+001
-5.322644e+000 5.591225e+001 1.603938e+001
-5.330254e+000 5.624014e+001 9.253507e+000
-5.482144e+000 5.647455e+001 2.465438e+000
-5.519375e+000 5.887841e+001 -3.888329e+000
-5.529414e+000 6.258537e+001 -9.581730e+000
-5.561909e+000 6.679109e+001 -1.491719e+001
-5.654935e+000 7.235821e+001 -1.881004e+001
-5.812922e+000 7.778748e+001 -2.289095e+001
-6.039870e+000 8.331163e+001 -2.683909e+001
