# Supplementary material for: Evolutionary morphology of the rabbit skull
Source: PeerJ. 2016 Sep 22;4:e2453. doi: 10.7717/peerj.2453 (PMC5036099; doi:10.7717/peerj.2453)
Supplement: Supplemental Information 1 [file peerj-04-2453-s001.zip › Kraatz and Sherratt Morphologika files/Pr rupestris 342667.txt]

[individuals]
1
[dimensions]
3
[landmarks]
52
[rawpoints]
'#1
-1.157966e+000 6.814126e+001 3.881280e+001
-7.085590e-001 7.783138e+001 3.407532e+001
-1.066424e+000 7.922678e+001 2.400316e+001
-1.284801e+000 7.900970e+001 1.312511e+001
-1.100698e+000 8.809882e+001 3.623423e+000
-1.144455e+000 9.335162e+001 -1.682659e+000
-4.423199e-001 1.111640e+002 -1.529750e+001
8.606091e-001 1.138011e+002 -1.611517e+001
6.170122e+000 8.796391e+001 1.067076e+001
5.543200e+000 9.481335e+001 -2.047935e+000
-1.075905e+000 1.033733e+002 -2.432398e+001
-5.445703e-001 1.114099e+002 -1.988334e+001
5.019814e+000 7.354504e+001 -7.458685e+000
7.447104e+000 7.551130e+001 -8.376725e+000
4.289993e+000 6.551462e+001 1.562771e+000
9.850155e+000 6.473755e+001 5.644538e+000
1.141017e+001 8.734590e+001 4.152361e+000
1.107844e+001 6.772207e+001 1.104184e+001
1.288301e+001 6.639339e+001 1.178122e+001
1.516868e+001 6.796806e+001 1.937607e+001
1.338026e+001 9.242130e+001 -2.769089e-001
-1.729538e+000 7.333696e+001 5.623259e+000
-7.153420e+000 7.529839e+001 -8.320946e+000
-1.005796e+001 7.754721e+001 -8.966958e+000
-1.528808e+001 9.373255e+001 3.695927e-001
-1.380908e+001 8.837987e+001 5.049279e+000
-8.388965e+000 6.570840e+001 2.046556e+000
-1.397158e+001 6.553362e+001 6.752690e+000
-1.435293e+001 6.821667e+001 1.185703e+001
-1.613878e+001 6.690897e+001 1.319283e+001
-1.794389e+001 6.881408e+001 2.026017e+001
-1.005784e+000 1.139426e+002 -1.597278e+001
-7.969631e+000 9.516635e+001 -1.618244e+000
-8.388386e+000 8.848796e+001 1.095552e+001
3.456482e+000 7.181805e+001 3.723624e+001
-5.806236e+000 7.188824e+001 3.744005e+001
5.675271e+000 7.116906e+001 3.807423e+001
-7.513781e+000 7.207038e+001 3.825010e+001
1.276576e+000 7.835738e+001 3.279966e+001
-3.412377e+000 7.823604e+001 3.279693e+001
4.863568e+000 7.736090e+001 3.082981e+001
-6.695648e+000 7.772002e+001 3.088689e+001
-1.686271e+000 5.926185e+001 3.749186e+001
-2.360629e+000 5.594942e+001 3.160298e+001
-2.339653e+000 5.583562e+001 2.481380e+001
-2.201550e+000 5.611351e+001 1.802996e+001
-2.000861e+000 5.789039e+001 1.147934e+001
-1.697850e+000 6.073936e+001 5.322432e+000
-1.449973e+000 6.477776e+001 -1.307898e-001
-1.325421e+000 6.998391e+001 -4.488292e+000
-1.326348e+000 7.526601e+001 -8.754668e+000
-1.470181e+000 8.059038e+001 -1.296688e+001
