# Supplementary material for: Evolutionary morphology of the rabbit skull
Source: PeerJ. 2016 Sep 22;4:e2453. doi: 10.7717/peerj.2453 (PMC5036099; doi:10.7717/peerj.2453)
Supplement: Supplemental Information 1 [file peerj-04-2453-s001.zip › Kraatz and Sherratt Morphologika files/Pr rupestris 342668.txt]

[individuals]
1
[dimensions]
3
[landmarks]
52
[rawpoints]
'#1
-1.772666e+000 7.138991e+001 3.820115e+001
-2.095942e+000 8.116435e+001 3.163668e+001
-1.633294e+000 8.154076e+001 2.350374e+001
-9.136796e-001 8.039108e+001 1.411153e+001
-3.198768e-001 8.869080e+001 4.601959e+000
-2.045886e-001 9.238456e+001 -6.235180e-001
4.682955e-001 1.063891e+002 -1.421735e+001
1.737615e+000 1.083489e+002 -1.495161e+001
5.981812e+000 8.790087e+001 1.076318e+001
5.920384e+000 9.372350e+001 -1.413228e+000
3.435396e-001 1.005533e+002 -2.057629e+001
1.924376e-001 1.059600e+002 -1.842119e+001
4.853938e+000 7.438084e+001 -4.055241e+000
6.789565e+000 7.631416e+001 -5.398052e+000
5.044453e+000 6.693198e+001 4.109043e+000
8.562386e+000 6.640102e+001 6.793076e+000
1.145375e+001 8.631743e+001 5.382420e+000
1.087591e+001 6.870399e+001 1.264292e+001
1.235020e+001 6.827144e+001 1.397678e+001
1.448774e+001 7.071465e+001 1.914399e+001
1.269259e+001 9.113055e+001 -3.357029e-001
-1.313171e+000 7.480985e+001 7.262836e+000
-6.395047e+000 7.470943e+001 -4.144342e+000
-8.339972e+000 7.617186e+001 -5.391424e+000
-1.275227e+001 9.235138e+001 -9.024658e-001
-1.285112e+001 8.747581e+001 5.115534e+000
-7.213683e+000 6.686797e+001 4.056116e+000
9999 9999 9999
-1.322214e+001 6.959956e+001 1.239527e+001
-1.459778e+001 6.843800e+001 1.387068e+001
-1.636403e+001 7.157397e+001 1.857965e+001
-3.671288e-001 1.083737e+002 -1.503178e+001
-6.076130e+000 9.410526e+001 -1.667592e+000
-6.707860e+000 8.804842e+001 1.059019e+001
2.981002e+000 7.736437e+001 3.555155e+001
-6.897902e+000 7.628697e+001 3.530079e+001
5.115014e+000 7.675183e+001 3.629090e+001
-8.808846e+000 7.670653e+001 3.553957e+001
3.103709e-001 8.205232e+001 3.061327e+001
-4.442416e+000 8.173106e+001 3.039944e+001
4.153467e+000 8.173537e+001 2.956211e+001
-7.340481e+000 8.135324e+001 2.852305e+001
-1.733694e+000 6.690057e+001 3.909211e+001
-1.253413e+000 6.199573e+001 3.445873e+001
-1.014790e+000 5.988941e+001 2.803536e+001
-5.729751e-001 5.856470e+001 2.141648e+001
-3.063839e-001 5.992997e+001 1.479653e+001
-1.807781e-001 6.227877e+001 8.454609e+000
-2.007799e-001 6.614644e+001 2.904918e+000
-3.322861e-001 7.145786e+001 -1.282723e+000
-4.629636e-001 7.655819e+001 -5.724225e+000
-6.216214e-001 8.162473e+001 -1.020341e+001
