# Supplementary material for: Evolutionary morphology of the rabbit skull
Source: PeerJ. 2016 Sep 22;4:e2453. doi: 10.7717/peerj.2453 (PMC5036099; doi:10.7717/peerj.2453)
Supplement: Supplemental Information 1 [file peerj-04-2453-s001.zip › Kraatz and Sherratt Morphologika files/Pr rupestris 342671.txt]

[individuals]
1
[dimensions]
3
[landmarks]
52
[rawpoints]
'#1
-5.481634e-001 7.261636e+001 3.746889e+001
1.997273e-001 8.264149e+001 3.052341e+001
3.261789e-001 8.290585e+001 2.210729e+001
-3.775203e-002 8.165328e+001 1.300489e+001
1.936680e-001 9.171539e+001 2.960876e+000
2.375743e-001 9.458048e+001 -2.344585e+000
1.354795e+000 1.114023e+002 -1.527840e+001
2.166863e+000 1.130650e+002 -1.570942e+001
6.563812e+000 9.031950e+001 9.108250e+000
6.190372e+000 9.610811e+001 -3.066554e+000
5.200176e-001 1.041915e+002 -2.377671e+001
1.138191e+000 1.111555e+002 -1.950559e+001
4.995573e+000 7.407365e+001 -5.367178e+000
7.426908e+000 7.680019e+001 -7.074987e+000
5.207205e+000 6.885422e+001 1.907546e+000
9.072320e+000 6.819405e+001 4.913977e+000
1.267611e+001 8.974295e+001 3.642824e+000
1.195431e+001 7.097911e+001 1.083868e+001
1.307486e+001 6.924856e+001 1.210408e+001
1.460438e+001 7.220485e+001 1.810100e+001
1.419132e+001 9.453145e+001 -4.096718e-001
-7.326862e-001 7.691527e+001 6.168869e+000
-6.570897e+000 7.446257e+001 -5.214083e+000
-8.909422e+000 7.724096e+001 -6.702036e+000
-1.317775e+001 9.632510e+001 7.588959e-002
-1.275024e+001 9.081137e+001 3.825952e+000
-7.041831e+000 6.976920e+001 2.269344e+000
-1.033538e+001 6.872668e+001 5.363626e+000
-1.286186e+001 7.163380e+001 1.093157e+001
-1.422428e+001 7.033202e+001 1.242887e+001
-1.563570e+001 7.348815e+001 1.820564e+001
6.544456e-001 1.129709e+002 -1.569229e+001
-5.488297e+000 9.654131e+001 -2.975569e+000
-6.531521e+000 9.103262e+001 9.216307e+000
4.599155e+000 7.812140e+001 3.475127e+001
-5.160637e+000 7.777856e+001 3.496831e+001
6.505865e+000 7.728027e+001 3.571681e+001
-7.418915e+000 7.850690e+001 3.531401e+001
2.400839e+000 8.323428e+001 2.892592e+001
-2.031872e+000 8.326643e+001 2.891171e+001
5.841161e+000 8.220595e+001 2.784814e+001
-5.397836e+000 8.257393e+001 2.747160e+001
-1.067567e+000 6.549116e+001 3.794831e+001
-1.261274e+000 6.186604e+001 3.272312e+001
-1.307401e+000 6.129445e+001 2.638588e+001
-1.185448e+000 6.096134e+001 2.003297e+001
-1.136013e+000 6.193233e+001 1.374488e+001
-9.634152e-001 6.411931e+001 7.772188e+000
-7.630658e-001 6.713226e+001 2.171948e+000
-5.134351e-001 7.145219e+001 -2.493040e+000
-2.772992e-001 7.576835e+001 -7.162333e+000
-4.103565e-002 8.039677e+001 -1.152232e+001
