# Supplementary material for: Evolutionary morphology of the rabbit skull
Source: PeerJ. 2016 Sep 22;4:e2453. doi: 10.7717/peerj.2453 (PMC5036099; doi:10.7717/peerj.2453)
Supplement: Supplemental Information 1 [file peerj-04-2453-s001.zip › Kraatz and Sherratt Morphologika files/Romerolagus 148172.txt]

[individuals]
1
[dimensions]
3
[landmarks]
52
[rawpoints]
'#1
-6.787820e-001 8.535561e+001 3.735659e+001
-4.234550e-001 9.401602e+001 3.231142e+001
2.903000e-002 9.408792e+001 2.423482e+001
1.436580e-001 9.286762e+001 1.619303e+001
9.286410e-001 9.849929e+001 8.309300e+000
9.370920e-001 1.017714e+002 1.685305e+000
1.743859e+000 1.100897e+002 -8.703298e+000
2.849200e+000 1.120324e+002 -9.702387e+000
5.954257e+000 9.882573e+001 1.329982e+001
6.162817e+000 1.024466e+002 2.317470e+000
1.488747e+000 1.044294e+002 -1.676101e+001
1.893160e+000 1.105051e+002 -1.374116e+001
4.633952e+000 8.882658e+001 -1.427694e+000
6.540334e+000 8.879309e+001 -1.384004e+000
5.723659e+000 8.240329e+001 7.590403e+000
7.973250e+000 8.265277e+001 9.514715e+000
1.050607e+001 9.795920e+001 8.544622e+000
9.278815e+000 8.363522e+001 1.388414e+001
1.085981e+001 8.335582e+001 1.492393e+001
1.282568e+001 8.287293e+001 2.212909e+001
1.276832e+001 1.018776e+002 3.902425e+000
3.792490e-001 8.896776e+001 1.030254e+001
-3.348836e+000 8.929326e+001 -1.600187e+000
-5.684179e+000 8.904369e+001 -1.385015e+000
-1.011235e+001 1.034002e+002 3.072992e+000
-9.535048e+000 9.900835e+001 7.704085e+000
-5.440436e+000 8.242427e+001 7.347951e+000
-8.524639e+000 8.325781e+001 9.413104e+000
-8.797714e+000 8.370865e+001 1.345593e+001
-1.082856e+001 8.372385e+001 1.453829e+001
-1.436174e+001 8.755579e+001 1.885635e+001
1.265426e+000 1.121061e+002 -9.597179e+000
-3.958810e+000 1.030114e+002 1.817711e+000
-4.989640e+000 9.943858e+001 1.295610e+001
4.058723e+000 8.932898e+001 3.501783e+001
-5.201450e+000 8.998222e+001 3.484283e+001
6.005540e+000 8.859015e+001 3.599642e+001
-6.738889e+000 8.993225e+001 3.566558e+001
2.036168e+000 9.415389e+001 3.167009e+001
-2.201782e+000 9.442440e+001 3.147712e+001
3.893046e+000 9.392096e+001 2.959992e+001
-4.367329e+000 9.415160e+001 2.960288e+001
-7.496750e-001 8.112193e+001 3.800661e+001
-5.551813e-001 7.775867e+001 3.375188e+001
-7.077934e-001 7.658704e+001 2.845552e+001
-7.567797e-001 7.563619e+001 2.311345e+001
-6.888191e-001 7.642223e+001 1.774420e+001
-6.192515e-001 7.823949e+001 1.263143e+001
-4.303482e-001 8.054619e+001 7.723303e+000
-1.457945e-001 8.402460e+001 3.568037e+000
1.926560e-001 8.786922e+001 -2.465366e-001
5.404300e-001 9.138029e+001 -4.369400e+000
