# Supplementary material for: Evolutionary morphology of the rabbit skull
Source: PeerJ. 2016 Sep 22;4:e2453. doi: 10.7717/peerj.2453 (PMC5036099; doi:10.7717/peerj.2453)
Supplement: Supplemental Information 1 [file peerj-04-2453-s001.zip › Kraatz and Sherratt Morphologika files/Romerolagus 148174.txt]

[individuals]
1
[dimensions]
3
[landmarks]
52
[rawpoints]
'#1
-3.776637e+001 7.708073e+001 1.338070e+001
-2.982154e+001 7.736681e+001 1.932195e+001
-2.233472e+001 7.601213e+001 1.544846e+001
-1.528339e+001 7.519145e+001 1.102204e+001
-4.230689e+000 7.409944e+001 1.234782e+001
3.367525e+000 7.337324e+001 1.147062e+001
1.701418e+001 7.196272e+001 1.418503e+001
1.883524e+001 7.108696e+001 1.559333e+001
-9.481386e+000 6.879327e+001 1.516591e+001
2.720488e+000 6.796068e+001 1.282292e+001
2.211830e+001 7.094203e+001 5.776821e+000
2.171742e+001 7.157900e+001 1.188131e+001
-1.479920e-001 6.926831e+001 -1.439505e+000
-5.242400e-002 6.730811e+001 -6.518690e-001
-1.311924e+001 6.850024e+001 -1.575834e+000
-1.558605e+001 6.609071e+001 1.556530e-001
-5.585342e+000 6.364553e+001 1.224619e+001
-1.792372e+001 6.588425e+001 2.460003e+000
-1.884966e+001 6.388341e+001 2.660147e+000
-2.594338e+001 6.332224e+001 5.830409e+000
1.098769e+000 6.221683e+001 1.340453e+001
-1.114937e+001 7.435742e+001 4.038701e+000
4.927640e-001 7.687653e+001 -1.468208e+000
8.324210e-001 7.851399e+001 -1.162746e+000
2.978913e+000 8.445540e+001 1.212926e+001
-3.693160e+000 8.414046e+001 1.134849e+001
-1.196673e+001 7.968558e+001 -2.298843e+000
-1.380445e+001 8.294736e+001 -7.277030e-001
-1.633583e+001 8.345479e+001 1.177820e+000
-1.672514e+001 8.591994e+001 1.547443e+000
-2.323405e+001 8.823539e+001 4.691492e+000
1.900137e+001 7.300713e+001 1.556562e+001
3.529524e+000 7.842735e+001 1.230390e+001
-8.252132e+000 8.021788e+001 1.457843e+001
-3.460402e+001 7.240025e+001 1.712793e+001
-3.337040e+001 8.169648e+001 1.648496e+001
-3.545900e+001 7.125399e+001 1.730725e+001
-3.419925e+001 8.330444e+001 1.637624e+001
-2.919518e+001 7.436067e+001 1.949161e+001
-2.866607e+001 7.883274e+001 1.914805e+001
-2.821799e+001 7.243763e+001 1.827247e+001
9999 9999 9999
-3.994448e+001 7.744887e+001 9.921978e+000
-3.711216e+001 7.655428e+001 4.825808e+000
-3.250443e+001 7.613259e+001 1.167036e+000
-2.741822e+001 7.594580e+001 -1.813483e+000
-2.164607e+001 7.543966e+001 -2.917746e+000
-1.585839e+001 7.503952e+001 -3.983367e+000
-9.984600e+000 7.450081e+001 -4.029862e+000
-4.247578e+000 7.378619e+001 -2.859529e+000
1.475295e+000 7.296637e+001 -1.691828e+000
7.190919e+000 7.202698e+001 -5.748480e-001
