# Supplementary material for: Evolutionary morphology of the rabbit skull
Source: PeerJ. 2016 Sep 22;4:e2453. doi: 10.7717/peerj.2453 (PMC5036099; doi:10.7717/peerj.2453)
Supplement: Supplemental Information 1 [file peerj-04-2453-s001.zip › Kraatz and Sherratt Morphologika files/Romerolagus 148178.txt]

[individuals]
1
[dimensions]
3
[landmarks]
52
[rawpoints]
'#1
-1.395984e+000 8.092500e+001 3.739907e+001
-8.880090e-001 9.061736e+001 3.279278e+001
-6.020460e-001 9.130649e+001 2.480798e+001
-8.398110e-001 9.027661e+001 1.586600e+001
-3.220000e-001 9.609657e+001 7.384610e+000
-1.122000e-002 9.960301e+001 1.115212e+000
4.856040e-001 1.086131e+002 -8.777201e+000
1.570372e+000 1.104003e+002 -9.796931e+000
5.517826e+000 9.579888e+001 1.260440e+001
5.251768e+000 9.986446e+001 1.625761e+000
1.012020e-001 1.036434e+002 -1.769196e+001
4.499560e-001 1.089520e+002 -1.365497e+001
3.241561e+000 8.628034e+001 -1.991207e+000
4.738581e+000 8.636160e+001 -2.242749e+000
4.026230e+000 7.983585e+001 7.745378e+000
6.467054e+000 7.974773e+001 9.791764e+000
1.001169e+001 9.530391e+001 7.813026e+000
7.788074e+000 8.003669e+001 1.382894e+001
9.726846e+000 7.978350e+001 1.485132e+001
1.137579e+001 7.952495e+001 2.197815e+001
1.138809e+001 9.915350e+001 3.658862e+000
-1.178288e+000 8.639504e+001 9.745390e+000
-5.412253e+000 8.678501e+001 -1.712240e+000
-6.846505e+000 8.744462e+001 -2.075251e+000
-1.133286e+001 1.013100e+002 3.959331e+000
-1.056255e+001 9.687972e+001 7.886994e+000
-7.084496e+000 8.002180e+001 8.157701e+000
-8.807691e+000 8.084301e+001 9.216198e+000
-1.030250e+001 8.159112e+001 1.392635e+001
-1.208051e+001 8.108904e+001 1.483540e+001
-1.410699e+001 8.143574e+001 2.171594e+001
-2.134700e-001 1.105037e+002 -9.704200e+000
-5.026663e+000 1.008176e+002 1.735523e+000
-6.149465e+000 9.674100e+001 1.263737e+001
3.499319e+000 8.531431e+001 3.547007e+001
-5.375499e+000 8.586290e+001 3.574158e+001
5.016933e+000 8.467067e+001 3.655232e+001
-7.218722e+000 8.613728e+001 3.617062e+001
1.400747e+000 9.038173e+001 3.154913e+001
-2.215299e+000 9.087979e+001 3.131104e+001
3.922214e+000 8.973760e+001 3.093765e+001
-4.977248e+000 9.063899e+001 3.084801e+001
-1.700722e+000 7.684717e+001 3.760442e+001
-2.291340e+000 7.401334e+001 3.287880e+001
-2.287000e+000 7.357076e+001 2.735485e+001
-2.177871e+000 7.323434e+001 2.182438e+001
-1.914752e+000 7.463520e+001 1.646888e+001
-1.629431e+000 7.633751e+001 1.120273e+001
-1.285274e+000 7.895044e+001 6.327667e+000
-1.011974e+000 8.256606e+001 2.136894e+000
-7.927699e-001 8.642323e+001 -1.836658e+000
-6.718280e-001 9.027261e+001 -5.821126e+000
