# Supplementary material for: Evolutionary morphology of the rabbit skull
Source: PeerJ. 2016 Sep 22;4:e2453. doi: 10.7717/peerj.2453 (PMC5036099; doi:10.7717/peerj.2453)
Supplement: Supplemental Information 1 [file peerj-04-2453-s001.zip › Kraatz and Sherratt Morphologika files/Romerolagus 148180.txt]

[individuals]
1
[dimensions]
3
[landmarks]
52
[rawpoints]
'#1
-4.077880e-001 7.994066e+001 3.769508e+001
-6.088310e-001 8.898512e+001 3.340317e+001
-4.104050e-001 8.917941e+001 2.565107e+001
-2.873560e-001 8.900861e+001 1.752470e+001
1.857800e-001 9.490002e+001 9.460966e+000
5.663720e-001 9.853156e+001 3.261566e+000
9.528270e-001 1.077823e+002 -6.548996e+000
1.834877e+000 1.096064e+002 -7.052189e+000
5.532143e+000 9.476356e+001 1.470197e+001
5.454949e+000 9.980206e+001 3.722618e+000
9999 9999 9999
1.190929e+000 1.088614e+002 -1.151758e+001
4.005860e+000 8.632324e+001 -6.688980e-001
6.747912e+000 8.638190e+001 -3.776380e-001
5.171297e+000 7.904523e+001 8.638599e+000
6.248043e+000 7.945875e+001 9.130007e+000
1.054359e+001 9.469647e+001 9.951772e+000
8.721743e+000 8.073678e+001 1.518343e+001
1.036380e+001 7.938972e+001 1.527410e+001
1.264422e+001 7.848909e+001 2.184641e+001
1.156672e+001 9.935238e+001 5.714457e+000
-2.907000e-002 8.510769e+001 1.044390e+001
-2.834841e+000 8.646375e+001 -7.463420e-001
-5.000812e+000 8.754478e+001 -1.958982e+000
-1.086429e+001 9.930445e+001 4.649507e+000
-1.002067e+001 9.441845e+001 8.882894e+000
-5.136391e+000 7.872149e+001 8.427251e+000
-6.252934e+000 7.968825e+001 8.293694e+000
-9.423551e+000 7.944695e+001 1.411309e+001
-1.060544e+001 7.879600e+001 1.508918e+001
-1.354452e+001 7.853295e+001 2.142416e+001
3.236310e-001 1.096949e+002 -7.105662e+000
-4.316668e+000 9.992357e+001 3.251856e+000
-5.618812e+000 9.462061e+001 1.428155e+001
4.280500e+000 8.361127e+001 3.538515e+001
-5.717964e+000 8.350850e+001 3.536956e+001
5.357967e+000 8.380746e+001 3.628377e+001
-6.781560e+000 8.370233e+001 3.618147e+001
1.350360e+000 8.906464e+001 3.244890e+001
-2.212804e+000 8.897896e+001 3.240231e+001
9999 9999 9999
9999 9999 9999
-1.076141e+000 7.522729e+001 3.780278e+001
-9.344656e-001 7.260738e+001 3.289993e+001
-5.660633e-001 7.199741e+001 2.738488e+001
-3.608557e-002 7.160723e+001 2.186320e+001
2.416613e-001 7.293845e+001 1.647117e+001
5.162286e-001 7.528394e+001 1.143685e+001
7.803705e-001 7.833076e+001 6.792472e+000
8.469712e-001 8.208091e+001 2.686798e+000
8.197057e-001 8.633781e+001 -8.914400e-001
7.218290e-001 9.041272e+001 -4.673553e+000
