# Supplementary material for: Evolutionary morphology of the rabbit skull
Source: PeerJ. 2016 Sep 22;4:e2453. doi: 10.7717/peerj.2453 (PMC5036099; doi:10.7717/peerj.2453)
Supplement: Supplemental Information 1 [file peerj-04-2453-s001.zip › Kraatz and Sherratt Morphologika files/Romerolagus 148181.txt]

[individuals]
1
[dimensions]
3
[landmarks]
52
[rawpoints]
'#1
-3.347248e+001 7.512122e+001 1.300521e+001
-2.546033e+001 7.533863e+001 1.921243e+001
-1.868159e+001 7.534562e+001 1.493531e+001
-1.246470e+001 7.515836e+001 1.075234e+001
-2.598852e+000 7.503586e+001 1.150821e+001
4.658506e+000 7.477127e+001 1.152538e+001
1.663625e+001 7.504394e+001 1.414988e+001
1.878619e+001 7.397294e+001 1.576126e+001
-6.500210e+000 6.927411e+001 1.430301e+001
5.078150e+000 7.020522e+001 1.235332e+001
9999 9999 9999
2.137742e+001 7.504600e+001 1.245263e+001
-2.697060e-001 7.093889e+001 -9.278410e-001
1.357109e+000 6.939899e+001 -2.334750e-001
-9.527910e+000 6.943655e+001 -1.643275e+000
-1.154743e+001 6.699728e+001 -2.510800e-001
-2.284061e+000 6.474105e+001 1.183326e+001
-1.434042e+001 6.508125e+001 2.542152e+000
-1.556255e+001 6.341113e+001 2.357428e+000
-2.188828e+001 6.155908e+001 5.331749e+000
3.883718e+000 6.391689e+001 1.257159e+001
-8.270935e+000 7.502054e+001 4.415731e+000
-3.723660e-001 7.815456e+001 -1.079960e+000
1.312481e+000 7.987193e+001 -4.971920e-001
4.060156e+000 8.612810e+001 1.203184e+001
-1.989249e+000 8.533716e+001 1.123622e+001
-9.858234e+000 8.007125e+001 -1.581028e+000
-1.125142e+001 8.247117e+001 -8.757900e-001
-1.442491e+001 8.405986e+001 1.472090e+000
-1.557888e+001 8.584966e+001 9.562950e-001
-2.151915e+001 8.820395e+001 4.389687e+000
1.880882e+001 7.594733e+001 1.563857e+001
5.462685e+000 7.995720e+001 1.193913e+001
-6.364350e+000 8.076517e+001 1.405272e+001
-3.009466e+001 7.101148e+001 1.666422e+001
-2.953046e+001 8.004464e+001 1.554533e+001
-3.039729e+001 6.991438e+001 1.668180e+001
-3.055927e+001 8.113976e+001 1.606600e+001
-2.462534e+001 7.351752e+001 1.888589e+001
-2.449763e+001 7.742293e+001 1.854778e+001
-2.274818e+001 7.151588e+001 1.767093e+001
-2.300053e+001 7.953886e+001 1.744246e+001
-3.544477e+001 7.563340e+001 8.658821e+000
-3.295727e+001 7.514460e+001 4.067674e+000
-2.873084e+001 7.504807e+001 9.634876e-001
-2.451004e+001 7.505903e+001 -2.149492e+000
-1.956842e+001 7.516972e+001 -3.903008e+000
-1.435824e+001 7.524229e+001 -4.498844e+000
-9.134173e+000 7.526409e+001 -4.034573e+000
-4.121048e+000 7.517215e+001 -2.497489e+000
7.844106e-001 7.495729e+001 -6.540983e-001
5.898438e+000 7.468245e+001 4.774860e-001
