# Supplementary material for: Evolutionary morphology of the rabbit skull
Source: PeerJ. 2016 Sep 22;4:e2453. doi: 10.7717/peerj.2453 (PMC5036099; doi:10.7717/peerj.2453)
Supplement: Supplemental Information 1 [file peerj-04-2453-s001.zip › Kraatz and Sherratt Morphologika files/S aquaticus 132343.txt]

[individuals]
1
[dimensions]
3
[landmarks]
52
[rawpoints]
'#1
-1.881602e+000 6.885252e+001 3.728235e+001
-1.117252e+000 8.001817e+001 3.434006e+001
-1.200679e+000 8.161600e+001 2.386606e+001
-1.331286e+000 8.161743e+001 1.289232e+001
-9.327270e-001 9.111944e+001 3.145504e+000
-6.634740e-001 9.631335e+001 -4.506428e+000
3.147870e-001 1.122753e+002 -1.619755e+001
1.749816e+000 1.145260e+002 -1.676367e+001
7.383026e+000 9.046084e+001 9.915619e+000
6.469243e+000 9.840866e+001 -4.056834e+000
2.046771e-001 1.078526e+002 -2.797288e+001
-1.289822e-001 1.136793e+002 -2.147714e+001
4.977875e+000 8.022566e+001 -1.153843e+001
6.984440e+000 7.997810e+001 -1.120313e+001
7.425951e+000 6.836087e+001 3.265661e+000
1.040720e+001 6.773622e+001 5.372566e+000
1.273277e+001 9.068472e+001 4.191283e+000
1.178687e+001 6.899786e+001 1.016150e+001
1.263448e+001 6.794611e+001 1.166690e+001
1.500050e+001 6.811525e+001 1.965721e+001
1.300567e+001 9.602820e+001 -4.215105e+000
-1.288191e+000 7.627265e+001 5.630818e+000
-7.775179e+000 8.080746e+001 -1.161410e+001
-8.990416e+000 8.106760e+001 -1.172029e+001
-1.422965e+001 9.747057e+001 -3.881302e+000
-1.416579e+001 9.186062e+001 3.925171e+000
-1.050220e+001 6.911488e+001 2.313907e+000
-1.404297e+001 6.869173e+001 5.449661e+000
-1.548653e+001 7.014537e+001 1.022341e+001
-1.609058e+001 6.886603e+001 1.201887e+001
-1.838473e+001 6.952452e+001 2.011206e+001
-1.105925e+000 1.146087e+002 -1.664003e+001
-7.001497e+000 9.924602e+001 -3.953005e+000
-8.701670e+000 9.171925e+001 9.876846e+000
3.420722e+000 7.461861e+001 3.762162e+001
-6.846565e+000 7.382555e+001 3.600577e+001
6.367602e+000 7.104895e+001 3.707903e+001
-9.555404e+000 7.381925e+001 3.742672e+001
1.071576e+000 8.033199e+001 3.142402e+001
-3.269589e+000 8.043338e+001 3.140545e+001
4.530939e+000 7.886148e+001 2.875087e+001
-7.197699e+000 7.919572e+001 2.909627e+001
-2.614516e+000 6.078537e+001 3.636449e+001
-3.308773e+000 5.825485e+001 2.987757e+001
-3.602409e+000 5.768735e+001 2.290917e+001
-3.574307e+000 5.835692e+001 1.594373e+001
-3.398770e+000 6.067512e+001 9.343182e+000
-2.957921e+000 6.433151e+001 3.393348e+000
-2.456257e+000 6.880285e+001 -1.966593e+000
-1.888755e+000 7.391435e+001 -6.711908e+000
-1.413610e+000 7.951475e+001 -1.087972e+001
-9.842290e-001 8.489584e+001 -1.533250e+001
