# Supplementary material for: Evolutionary morphology of the rabbit skull
Source: PeerJ. 2016 Sep 22;4:e2453. doi: 10.7717/peerj.2453 (PMC5036099; doi:10.7717/peerj.2453)
Supplement: Supplemental Information 1 [file peerj-04-2453-s001.zip › Kraatz and Sherratt Morphologika files/S aquaticus 246271.txt]

[individuals]
1
[dimensions]
3
[landmarks]
52
[rawpoints]
'#1
3.351880e-001 7.378749e+001 3.696859e+001
3.098360e-001 8.430614e+001 3.265664e+001
-8.593000e-003 8.576656e+001 2.294576e+001
-2.322430e-001 8.484960e+001 1.402098e+001
5.475700e-002 9.420613e+001 2.998272e+000
-3.010590e-001 9.911015e+001 -3.918568e+000
8.277000e-003 1.128968e+002 -1.553619e+001
1.196107e+000 1.155835e+002 -1.618358e+001
7.892164e+000 9.321648e+001 9.937515e+000
7.082108e+000 1.003780e+002 -3.760044e+000
-6.015480e-001 1.090979e+002 -2.682801e+001
-2.716714e-001 1.148384e+002 -2.147273e+001
5.159437e+000 8.226011e+001 -1.029725e+001
6.946922e+000 8.177219e+001 -9.795766e+000
7.447282e+000 7.113367e+001 3.673818e+000
1.093236e+001 7.113784e+001 6.338053e+000
1.282105e+001 9.296696e+001 3.762394e+000
1.186308e+001 7.280569e+001 1.001668e+001
1.338615e+001 7.196104e+001 1.125524e+001
1.567637e+001 7.321258e+001 1.842886e+001
1.369708e+001 9.749432e+001 -4.152915e+000
-7.787250e-001 7.929539e+001 6.946134e+000
-7.305503e+000 8.233714e+001 -1.010622e+001
-8.475713e+000 8.248248e+001 -1.009245e+001
-1.373372e+001 9.891628e+001 -3.106953e+000
-1.371548e+001 9.396645e+001 4.735837e+000
-9.371049e+000 7.093135e+001 5.879990e+000
-1.251278e+001 7.094309e+001 7.132536e+000
-1.297167e+001 7.322897e+001 1.096017e+001
-1.452528e+001 7.245737e+001 1.235129e+001
-1.601823e+001 7.415343e+001 1.991928e+001
-1.358987e+000 1.155532e+002 -1.633470e+001
-6.926425e+000 1.014193e+002 -3.543474e+000
-8.098475e+000 9.397680e+001 1.077194e+001
5.537810e+000 7.907368e+001 3.537588e+001
-4.919588e+000 7.866982e+001 3.568032e+001
7.626306e+000 7.656528e+001 3.525558e+001
-6.988640e+000 7.791324e+001 3.607240e+001
2.141352e+000 8.477303e+001 3.006380e+001
-2.265156e+000 8.494112e+001 3.065058e+001
6.023382e+000 8.402507e+001 2.730693e+001
-6.054477e+000 8.464297e+001 2.774807e+001
2.611370e-001 6.766422e+001 3.700896e+001
-1.883539e-001 6.442773e+001 3.093878e+001
-4.864299e-001 6.263341e+001 2.428912e+001
-7.123560e-001 6.223646e+001 1.741043e+001
-7.788414e-001 6.392043e+001 1.072536e+001
-8.032618e-001 6.682166e+001 4.471934e+000
-7.725857e-001 7.156739e+001 -5.284235e-001
-7.156189e-001 7.670101e+001 -5.129326e+000
-6.832241e-001 8.176337e+001 -9.808776e+000
-6.496290e-001 8.724310e+001 -1.399177e+001
