# Supplementary material for: Evolutionary morphology of the rabbit skull
Source: PeerJ. 2016 Sep 22;4:e2453. doi: 10.7717/peerj.2453 (PMC5036099; doi:10.7717/peerj.2453)
Supplement: Supplemental Information 1 [file peerj-04-2453-s001.zip › Kraatz and Sherratt Morphologika files/S aquaticus 246272.txt]

[individuals]
1
[dimensions]
3
[landmarks]
52
[rawpoints]
'#1
1.861994e+000 6.899728e+001 3.721928e+001
2.598766e+000 7.990259e+001 3.454842e+001
2.345340e+000 8.173721e+001 2.335144e+001
2.114955e+000 8.130755e+001 1.241251e+001
2.467049e+000 9.190927e+001 1.551773e+000
2.192244e+000 9.839423e+001 -6.188686e+000
2.632058e+000 1.145803e+002 -1.844015e+001
4.274681e+000 1.163829e+002 -1.910635e+001
1.043802e+001 9.056836e+001 9.198208e+000
9.454046e+000 9.892678e+001 -5.684294e+000
2.054564e+000 1.082892e+002 -3.222662e+001
2.175766e+000 1.157298e+002 -2.504742e+001
7.438447e+000 7.956602e+001 -1.457323e+001
9.836212e+000 8.040131e+001 -1.496482e+001
9.804420e+000 6.698351e+001 2.371826e+000
1.429729e+001 6.656723e+001 5.128074e+000
1.638411e+001 9.018951e+001 2.705832e+000
1.435076e+001 6.847746e+001 8.664530e+000
1.559485e+001 6.695308e+001 1.042843e+001
1.852347e+001 6.800993e+001 2.032862e+001
1.672669e+001 9.612329e+001 -5.498013e+000
1.514032e+000 7.514962e+001 4.934916e+000
-3.953979e+000 8.278026e+001 -1.624098e+001
-7.016743e+000 8.427177e+001 -1.675201e+001
-1.239544e+001 9.806590e+001 -4.482513e+000
-1.205398e+001 9.194690e+001 3.952029e+000
-8.452070e+000 6.802534e+001 3.529638e+000
-1.197042e+001 6.781593e+001 6.286323e+000
-1.230948e+001 7.031473e+001 9.367828e+000
-1.390065e+001 6.881357e+001 1.094967e+001
-1.543319e+001 7.010022e+001 2.100832e+001
1.759691e+000 1.166667e+002 -1.882677e+001
-4.826417e+000 9.957249e+001 -5.193344e+000
-5.631589e+000 9.146861e+001 9.790773e+000
7.056324e+000 7.345715e+001 3.702493e+001
-3.048651e+000 7.337351e+001 3.719476e+001
1.007667e+001 7.134637e+001 3.660648e+001
-6.062390e+000 7.314954e+001 3.711703e+001
5.219347e+000 8.009634e+001 3.211721e+001
-3.798976e-001 8.062340e+001 3.222346e+001
8.802025e+000 7.864032e+001 2.850902e+001
-4.189817e+000 7.913186e+001 2.913575e+001
9.198495e-001 5.979443e+001 3.544622e+001
7.549016e-001 5.709313e+001 2.876918e+001
5.809086e-001 5.666087e+001 2.157843e+001
2.313771e-001 5.728827e+001 1.440909e+001
1.149102e-002 5.997288e+001 7.726747e+000
-7.555161e-002 6.367294e+001 1.544414e+000
1.409865e-001 6.872741e+001 -3.586087e+000
4.528833e-001 7.389359e+001 -8.599023e+000
8.732884e-001 7.909453e+001 -1.356746e+001
1.537240e+000 8.475558e+001 -1.797573e+001
