# Supplementary material for: Evolutionary morphology of the rabbit skull
Source: PeerJ. 2016 Sep 22;4:e2453. doi: 10.7717/peerj.2453 (PMC5036099; doi:10.7717/peerj.2453)
Supplement: Supplemental Information 1 [file peerj-04-2453-s001.zip › Kraatz and Sherratt Morphologika files/S aquaticus 246908.txt]

[individuals]
1
[dimensions]
3
[landmarks]
52
[rawpoints]
'#1
1.229845e+000 6.916405e+001 3.779594e+001
1.760481e+000 7.940370e+001 3.390970e+001
1.603878e+000 8.168691e+001 2.339246e+001
1.183428e+000 8.105908e+001 1.315054e+001
1.703461e+000 9.137894e+001 2.155692e+000
1.172728e+000 9.771552e+001 -5.742642e+000
1.523086e+000 1.144504e+002 -1.856026e+001
2.892752e+000 1.169847e+002 -1.913584e+001
9.304669e+000 9.094177e+001 9.022432e+000
8.532377e+000 9.912231e+001 -5.311970e+000
7.748260e-001 1.100260e+002 -3.240454e+001
1.393633e+000 1.155297e+002 -2.460819e+001
6.483246e+000 7.947781e+001 -1.332834e+001
9.148506e+000 7.932290e+001 -1.285227e+001
9.721136e+000 6.683729e+001 3.130009e+000
1.382251e+001 6.688525e+001 5.179310e+000
1.545895e+001 9.105035e+001 2.563196e+000
1.388121e+001 6.837511e+001 9.117746e+000
1.521307e+001 6.757965e+001 1.109886e+001
1.858516e+001 6.936923e+001 1.858741e+001
1.580519e+001 9.689255e+001 -5.580290e+000
5.973756e-001 7.604123e+001 5.859518e+000
-6.255472e+000 7.983675e+001 -1.283403e+001
-8.438754e+000 7.956636e+001 -1.215701e+001
-1.251213e+001 9.828889e+001 -4.664210e+000
-1.245420e+001 9.250362e+001 3.821223e+000
-9.742519e+000 6.790740e+001 3.265488e+000
-1.358599e+001 6.783698e+001 6.904908e+000
-1.316954e+001 6.931663e+001 1.003361e+001
-1.446152e+001 6.870480e+001 1.258908e+001
-1.659486e+001 7.077307e+001 2.099911e+001
4.329996e-001 1.169302e+002 -1.925550e+001
-5.455723e+000 9.955984e+001 -4.654153e+000
-6.299072e+000 9.160915e+001 9.462094e+000
6.644175e+000 7.334043e+001 3.662403e+001
-3.717581e+000 7.341868e+001 3.714359e+001
9.317773e+000 7.128101e+001 3.644637e+001
-7.046925e+000 7.406673e+001 3.718325e+001
3.972187e+000 7.990201e+001 3.140112e+001
-5.142184e-001 8.003175e+001 3.180100e+001
7.970909e+000 7.882605e+001 2.839203e+001
-4.854626e+000 7.976942e+001 2.882564e+001
4.969750e-001 6.165779e+001 3.747274e+001
4.006357e-001 5.881979e+001 3.060472e+001
2.357170e-001 5.739696e+001 2.331163e+001
7.970389e-003 5.771463e+001 1.588946e+001
1.320227e-002 6.032234e+001 8.929234e+000
-9.952265e-002 6.383839e+001 2.382148e+000
1.037471e-002 6.892779e+001 -3.032659e+000
9.540557e-002 7.431828e+001 -8.149048e+000
1.907660e-001 7.963506e+001 -1.334177e+001
3.654590e-001 8.537144e+001 -1.806477e+001
