# Supplementary material for: Evolutionary morphology of the rabbit skull
Source: PeerJ. 2016 Sep 22;4:e2453. doi: 10.7717/peerj.2453 (PMC5036099; doi:10.7717/peerj.2453)
Supplement: Supplemental Information 1 [file peerj-04-2453-s001.zip › Kraatz and Sherratt Morphologika files/S aquaticus 247174.txt]

[individuals]
1
[dimensions]
3
[landmarks]
52
[rawpoints]
'#1
1.621230e-001 6.721938e+001 3.730144e+001
-3.335010e-001 7.649696e+001 3.449824e+001
-2.842260e-001 7.908427e+001 2.290817e+001
-7.447360e-001 7.995555e+001 1.191942e+001
-3.020080e-001 9.256882e+001 8.918950e-001
-5.385820e-001 9.806122e+001 -5.568596e+000
-6.375600e-002 1.166921e+002 -1.828925e+001
1.590875e+000 1.193167e+002 -1.865109e+001
7.852046e+000 9.015482e+001 9.721298e+000
6.905032e+000 1.006301e+002 -4.940555e+000
-2.869680e-001 1.134649e+002 -3.330772e+001
-3.227490e-001 1.183396e+002 -2.444398e+001
6.894084e+000 8.084441e+001 -1.520306e+001
8.432913e+000 8.072974e+001 -1.491760e+001
7.904060e+000 6.716997e+001 5.790100e-001
1.224833e+001 6.621234e+001 2.961042e+000
1.432593e+001 9.198640e+001 2.573521e+000
1.284315e+001 6.844466e+001 6.748207e+000
1.441949e+001 6.691476e+001 8.665214e+000
1.644353e+001 6.679839e+001 1.789066e+001
1.453736e+001 9.822297e+001 -5.464386e+000
-1.036079e+000 7.541885e+001 4.730463e+000
-8.399671e+000 8.112815e+001 -1.538119e+001
-9.980792e+000 8.164134e+001 -1.528604e+001
-1.475451e+001 9.935357e+001 -4.863159e+000
-1.584391e+001 9.209621e+001 2.848667e+000
-9.252295e+000 6.732964e+001 -3.358280e-001
-1.480184e+001 6.683288e+001 2.986443e+000
-1.485345e+001 6.809573e+001 7.290880e+000
-1.569347e+001 6.664754e+001 9.623058e+000
-1.820661e+001 6.681981e+001 1.879528e+001
-1.166962e+000 1.198743e+002 -1.860435e+001
-7.219197e+000 1.008774e+002 -4.780041e+000
-8.533254e+000 9.067080e+001 1.019010e+001
4.837629e+000 6.928948e+001 3.637409e+001
-5.268694e+000 6.931032e+001 3.637608e+001
7.861259e+000 6.786088e+001 3.637019e+001
-8.479233e+000 6.995209e+001 3.716768e+001
3.005811e+000 7.697075e+001 3.190904e+001
-2.800514e+000 7.709657e+001 3.193130e+001
5.976597e+000 7.565701e+001 2.801800e+001
-6.328280e+000 7.603131e+001 2.819590e+001
-4.113840e-001 5.673150e+001 3.438724e+001
-1.153182e+000 5.456773e+001 2.721148e+001
-1.514179e+000 5.444008e+001 1.968874e+001
-1.558209e+000 5.595638e+001 1.231104e+001
-1.438028e+000 5.979352e+001 5.830874e+000
-1.273824e+000 6.417630e+001 -2.920503e-001
-1.079638e+000 6.959647e+001 -5.518923e+000
-9.388947e-001 7.522992e+001 -1.051630e+001
-8.720881e-001 8.074884e+001 -1.564145e+001
-8.527870e-001 8.666575e+001 -2.030232e+001
