# Supplementary material for: Evolutionary morphology of the rabbit skull
Source: PeerJ. 2016 Sep 22;4:e2453. doi: 10.7717/peerj.2453 (PMC5036099; doi:10.7717/peerj.2453)
Supplement: Supplemental Information 1 [file peerj-04-2453-s001.zip › Kraatz and Sherratt Morphologika files/S aquaticus 247175.txt]

[individuals]
1
[dimensions]
3
[landmarks]
52
[rawpoints]
'#1
8.313230e-001 7.497717e+001 3.708524e+001
1.493639e+000 8.442320e+001 3.271833e+001
1.221771e+000 8.547166e+001 2.378757e+001
9.339660e-001 8.363024e+001 1.444756e+001
1.019855e+000 9.111223e+001 4.550480e+000
9.928180e-001 9.550116e+001 -2.666775e+000
1.320748e+000 1.077651e+002 -1.532909e+001
2.566961e+000 1.097962e+002 -1.608673e+001
8.457491e+000 9.086762e+001 1.049860e+001
7.540939e+000 9.693239e+001 -4.007190e+000
3.147630e-001 1.026452e+002 -2.594543e+001
6.909130e-001 1.080734e+002 -2.102695e+001
6.267663e+000 7.880916e+001 -8.144875e+000
7.043335e+000 7.918954e+001 -8.270823e+000
7.713913e+000 6.993666e+001 6.333748e+000
1.086937e+001 7.000357e+001 8.234352e+000
1.342937e+001 9.031034e+001 4.064258e+000
1.210216e+001 7.209420e+001 1.212478e+001
1.355981e+001 7.095529e+001 1.342774e+001
1.561094e+001 7.237946e+001 2.102444e+001
1.353377e+001 9.357895e+001 -3.481621e+000
2.455650e-001 7.813869e+001 8.237639e+000
-6.833473e+000 7.887543e+001 -7.032535e+000
-7.572648e+000 7.952604e+001 -7.183068e+000
-1.167768e+001 9.543790e+001 -2.106647e+000
-1.182057e+001 9.195421e+001 5.237535e+000
-8.860630e+000 7.084731e+001 6.771880e+000
-1.143030e+001 7.098369e+001 9.285652e+000
-1.212698e+001 7.315253e+001 1.320030e+001
-1.335721e+001 7.224393e+001 1.472746e+001
-1.501845e+001 7.369322e+001 2.197266e+001
-2.936400e-002 1.097126e+002 -1.597095e+001
-5.751957e+000 9.749770e+001 -2.927256e+000
-5.886317e+000 9.176301e+001 1.103472e+001
5.622879e+000 7.868249e+001 3.617270e+001
-3.670454e+000 7.893445e+001 3.625552e+001
8.228988e+000 7.741192e+001 3.590776e+001
-6.237133e+000 7.908231e+001 3.640090e+001
3.246601e+000 8.461612e+001 3.037206e+001
-7.315360e-001 8.486337e+001 3.083805e+001
6.704473e+000 8.340463e+001 2.846991e+001
-4.584308e+000 8.405719e+001 2.838915e+001
5.448170e-001 6.872029e+001 3.712349e+001
5.123537e-001 6.456184e+001 3.205470e+001
2.900633e-001 6.299379e+001 2.569158e+001
5.785375e-002 6.243093e+001 1.916303e+001
-1.662892e-001 6.389743e+001 1.277623e+001
-3.556302e-001 6.635824e+001 6.701331e+000
-4.078088e-001 7.023512e+001 1.413465e+000
-3.755209e-001 7.462014e+001 -3.461364e+000
-2.864370e-001 7.906267e+001 -8.283112e+000
-9.878000e-002 8.367787e+001 -1.293692e+001
