# Supplementary material for: Evolutionary morphology of the rabbit skull
Source: PeerJ. 2016 Sep 22;4:e2453. doi: 10.7717/peerj.2453 (PMC5036099; doi:10.7717/peerj.2453)
Supplement: Supplemental Information 1 [file peerj-04-2453-s001.zip › Kraatz and Sherratt Morphologika files/S aquaticus 247290.txt]

[individuals]
1
[dimensions]
3
[landmarks]
52
[rawpoints]
'#1
1.611553e+000 6.865747e+001 3.746201e+001
1.486618e+000 7.942056e+001 3.263874e+001
1.312154e+000 8.096843e+001 2.353399e+001
1.175250e+000 7.998447e+001 1.304889e+001
1.021205e+000 8.932367e+001 1.977558e+000
6.607160e-001 9.491145e+001 -5.434544e+000
5.895970e-001 1.108960e+002 -1.731959e+001
2.040751e+000 1.134998e+002 -1.812485e+001
8.808617e+000 8.919270e+001 9.036205e+000
7.754731e+000 9.644021e+001 -4.799330e+000
4.314800e-001 1.064896e+002 -2.963328e+001
4.119020e-001 1.125051e+002 -2.332329e+001
6.978669e+000 7.740453e+001 -1.161472e+001
7.948772e+000 7.711445e+001 -1.137530e+001
8.445256e+000 6.543095e+001 4.270872e+000
1.226556e+001 6.601725e+001 6.121656e+000
1.464937e+001 8.881554e+001 2.729865e+000
1.291276e+001 6.663754e+001 9.752241e+000
1.494350e+001 6.618777e+001 1.119024e+001
1.723561e+001 6.731643e+001 1.960640e+001
1.455345e+001 9.409596e+001 -5.535490e+000
6.385840e-001 7.404440e+001 6.012221e+000
-7.008749e+000 7.804674e+001 -1.132057e+001
-8.146918e+000 7.833308e+001 -1.142343e+001
-1.287393e+001 9.490067e+001 -4.298630e+000
-1.360596e+001 8.942053e+001 3.640714e+000
-7.358197e+000 6.531387e+001 4.705515e+000
-1.160013e+001 6.659354e+001 7.372903e+000
-1.193990e+001 6.763554e+001 1.096644e+001
-1.312208e+001 6.634531e+001 1.284059e+001
-1.562239e+001 6.811594e+001 2.063399e+001
-6.637910e-001 1.137024e+002 -1.791293e+001
-6.010755e+000 9.661016e+001 -4.295423e+000
-6.825318e+000 8.948862e+001 9.554296e+000
6.459932e+000 7.326849e+001 3.648210e+001
-3.677189e+000 7.361625e+001 3.678852e+001
9.294094e+000 7.148251e+001 3.657603e+001
-6.411952e+000 7.308541e+001 3.729175e+001
4.086957e+000 7.942104e+001 3.037179e+001
-1.270791e+000 7.965991e+001 3.089734e+001
7.761940e+000 7.792620e+001 2.838148e+001
-4.753485e+000 7.825047e+001 2.929933e+001
1.397321e+000 6.045438e+001 3.766115e+001
1.386756e+000 5.716337e+001 3.148848e+001
9.620817e-001 5.635153e+001 2.455272e+001
4.239610e-001 5.623391e+001 1.757891e+001
7.737909e-002 5.884262e+001 1.109779e+001
-2.696177e-001 6.188195e+001 4.806800e+000
-4.890639e-001 6.619044e+001 -6.999246e-001
-5.858893e-001 7.104427e+001 -5.736324e+000
-5.769543e-001 7.616573e+001 -1.050187e+001
-4.678720e-001 8.152710e+001 -1.499334e+001
