# Supplementary material for: Evolutionary morphology of the rabbit skull
Source: PeerJ. 2016 Sep 22;4:e2453. doi: 10.7717/peerj.2453 (PMC5036099; doi:10.7717/peerj.2453)
Supplement: Supplemental Information 1 [file peerj-04-2453-s001.zip › Kraatz and Sherratt Morphologika files/S aquaticus 564058.txt]

[individuals]
1
[dimensions]
3
[landmarks]
52
[rawpoints]
'#1
1.636110e+000 7.597909e+001 3.586463e+001
1.745754e+000 8.673499e+001 3.200915e+001
9.744620e-001 8.800240e+001 2.317260e+001
6.114510e-001 8.677918e+001 1.354734e+001
-4.711700e-002 9.505936e+001 3.967463e+000
-3.330410e-001 9.850966e+001 -2.359924e+000
-4.360640e-001 1.118468e+002 -1.395298e+001
6.737700e-001 1.139387e+002 -1.443874e+001
7.680437e+000 9.429884e+001 1.016430e+001
6.236708e+000 1.007725e+002 -3.098776e+000
-1.256140e+000 1.080057e+002 -2.526756e+001
-7.862290e-001 1.132015e+002 -1.870110e+001
5.611314e+000 8.293747e+001 -9.703974e+000
6.664840e+000 8.257597e+001 -9.044945e+000
6.738008e+000 7.321553e+001 3.949035e+000
1.008023e+001 7.344350e+001 5.818658e+000
1.270841e+001 9.394739e+001 3.783112e+000
1.217289e+001 7.501506e+001 1.046907e+001
1.355862e+001 7.440845e+001 1.157012e+001
1.644054e+001 7.549424e+001 1.785367e+001
1.272670e+001 9.867473e+001 -3.825239e+000
-2.921860e-001 8.107932e+001 7.049762e+000
-7.460368e+000 8.355002e+001 -8.959776e+000
-8.558649e+000 8.362583e+001 -8.443279e+000
-1.289958e+001 9.939369e+001 -2.041119e+000
-1.272094e+001 9.464829e+001 5.251362e+000
-8.563729e+000 7.381828e+001 5.208598e+000
-1.135470e+001 7.389861e+001 7.370819e+000
-1.243150e+001 7.559910e+001 1.227586e+001
-1.334203e+001 7.476585e+001 1.381973e+001
-1.507593e+001 7.638587e+001 2.039019e+001
-1.445036e+000 1.139033e+002 -1.420779e+001
-6.552742e+000 1.010368e+002 -2.488389e+000
-7.341184e+000 9.466986e+001 1.106445e+001
7.252817e+000 8.073238e+001 3.474983e+001
-3.842518e+000 8.072614e+001 3.555182e+001
9.967348e+000 7.985943e+001 3.436677e+001
-6.371676e+000 8.056656e+001 3.588598e+001
4.253157e+000 8.736560e+001 3.018315e+001
-7.047309e-001 8.766166e+001 3.052893e+001
7.542696e+000 8.673152e+001 2.753100e+001
-4.749383e+000 8.678291e+001 2.860866e+001
1.285283e+000 7.015869e+001 3.548627e+001
6.557603e-001 6.696371e+001 2.956570e+001
-7.511966e-002 6.561351e+001 2.298473e+001
-6.194119e-001 6.523832e+001 1.626023e+001
-1.009231e+000 6.731239e+001 9.840873e+000
-1.281359e+000 7.029595e+001 3.783898e+000
-1.421409e+000 7.462192e+001 -1.404670e+000
-1.453007e+000 7.934016e+001 -6.241506e+000
-1.444527e+000 8.418843e+001 -1.094843e+001
-1.382289e+000 8.926913e+001 -1.540273e+001
