# Supplementary material for: Evolutionary morphology of the rabbit skull
Source: PeerJ. 2016 Sep 22;4:e2453. doi: 10.7717/peerj.2453 (PMC5036099; doi:10.7717/peerj.2453)
Supplement: Supplemental Information 1 [file peerj-04-2453-s001.zip › Kraatz and Sherratt Morphologika files/S aquaticus 564059.txt]

[individuals]
1
[dimensions]
3
[landmarks]
52
[rawpoints]
'#1
5.888280e-001 6.767907e+001 3.709498e+001
2.984670e-001 7.846872e+001 3.451110e+001
2.901830e-001 8.069237e+001 2.279226e+001
3.312200e-001 8.095785e+001 1.170853e+001
5.203550e-001 9.341935e+001 5.750050e-001
7.247280e-001 9.903244e+001 -6.393044e+000
6.735980e-001 1.181307e+002 -1.929077e+001
2.027493e+000 1.208843e+002 -1.927665e+001
8.475426e+000 9.218736e+001 8.704306e+000
8.171154e+000 1.010649e+002 -6.203359e+000
4.981170e-001 1.147584e+002 -3.467691e+001
6.770260e-001 1.204757e+002 -2.578046e+001
8.041789e+000 8.079591e+001 -1.588072e+001
9.678413e+000 8.152518e+001 -1.638803e+001
8.869910e+000 6.779057e+001 7.157020e-001
1.400605e+001 6.746420e+001 2.548736e+000
1.569224e+001 9.286221e+001 1.492348e+000
1.347656e+001 6.900814e+001 7.243906e+000
1.503968e+001 6.765086e+001 9.037610e+000
1.782960e+001 6.840603e+001 1.931770e+001
1.605875e+001 9.962061e+001 -6.647486e+000
1.516830e-001 7.559715e+001 3.950250e+000
-7.668544e+000 8.094265e+001 -1.580147e+001
-9.421865e+000 8.196611e+001 -1.624609e+001
-1.483485e+001 1.002867e+002 -6.324989e+000
-1.467487e+001 9.376347e+001 2.299613e+000
-9.151258e+000 6.801189e+001 1.746390e-001
-1.428137e+001 6.790997e+001 3.169481e+000
-1.324601e+001 6.929124e+001 7.444633e+000
-1.482125e+001 6.781715e+001 9.609401e+000
9999 9999 9999
-6.663760e-001 1.209951e+002 -1.947194e+001
-7.481649e+000 1.015007e+002 -5.992724e+000
-8.143163e+000 9.252222e+001 9.191650e+000
5.751842e+000 7.177844e+001 3.638819e+001
-4.809735e+000 7.147868e+001 3.662474e+001
8.558559e+000 6.955160e+001 3.647653e+001
-7.624707e+000 7.015673e+001 3.710627e+001
3.129555e+000 7.915355e+001 3.117047e+001
-2.370069e+000 7.897393e+001 3.103897e+001
7.451790e+000 7.717776e+001 2.919479e+001
-6.389995e+000 7.732182e+001 2.952078e+001
7.934830e-001 5.918767e+001 3.778941e+001
1.721201e-001 5.571555e+001 3.031959e+001
-3.596888e-002 5.526284e+001 2.207479e+001
-4.011816e-001 5.666629e+001 1.394223e+001
-2.112524e-001 5.993852e+001 6.359877e+000
-4.330729e-001 6.426823e+001 -6.717517e-001
-4.446389e-001 7.030528e+001 -6.310599e+000
-2.294894e-001 7.626613e+001 -1.202576e+001
4.087293e-003 8.218291e+001 -1.778563e+001
2.898840e-001 8.844279e+001 -2.316828e+001
