# Supplementary material for: Evolutionary morphology of the rabbit skull
Source: PeerJ. 2016 Sep 22;4:e2453. doi: 10.7717/peerj.2453 (PMC5036099; doi:10.7717/peerj.2453)
Supplement: Supplemental Information 1 [file peerj-04-2453-s001.zip › Kraatz and Sherratt Morphologika files/S audubonii 34345.txt]

[individuals]
1
[dimensions]
3
[landmarks]
52
[rawpoints]
'#1
2.018388e+001 5.462330e-001 -2.132610e+001
1.519839e+001 1.874443e+000 -1.434721e+001
1.368898e+001 -3.979809e+000 -8.222998e+000
1.292930e+001 -1.111566e+001 -2.734581e+000
6.093897e+000 -1.333979e+001 8.725269e+000
3.603527e+000 -1.481913e+001 1.350129e+001
-4.918572e+000 -1.520772e+001 2.705068e+001
-7.463120e+000 -1.419341e+001 2.833150e+001
2.848422e+000 -1.093403e+001 6.912870e-001
-1.276964e+000 -1.574661e+001 1.155530e+001
-2.538202e+000 -2.504198e+001 3.059667e+001
-6.478085e+000 -1.863483e+001 3.146444e+001
8.569274e+000 -2.911595e+001 4.332012e+000
7.177975e+000 -2.914307e+001 4.960840e+000
1.506352e+001 -2.585918e+001 -6.240938e+000
1.208134e+001 -2.422420e+001 -1.288428e+001
-1.469322e+000 -1.589183e+001 1.475077e+000
8.650562e+000 -1.938698e+001 -1.375771e+001
8.552105e+000 -2.021258e+001 -1.582928e+001
7.296648e+000 -1.646993e+001 -1.920518e+001
-4.705170e+000 -1.869567e+001 6.543537e+000
1.571122e+001 -1.766219e+001 -2.632789e+000
1.769612e+001 -2.524186e+001 1.009020e+001
1.683824e+001 -2.463574e+001 1.204009e+001
1.317747e+001 -1.151309e+001 1.855108e+001
1.576734e+001 -9.354584e+000 1.252954e+001
2.355838e+001 -2.248735e+001 -8.794090e-001
2.869325e+001 -1.706060e+001 -2.260195e+000
2.825740e+001 -1.319036e+001 -1.874995e+000
2.980269e+001 -1.171256e+001 -2.517406e+000
3.057104e+001 -6.380142e+000 -3.840780e+000
-5.903319e+000 -1.351890e+001 2.915059e+001
6.911642e+000 -1.220523e+001 1.710439e+001
1.248918e+001 -7.102856e+000 6.818410e+000
1.498451e+001 -9.441376e-003 -2.107013e+001
2.161668e+001 2.648840e+000 -1.669272e+001
1.395755e+001 -8.098259e-001 -2.255993e+001
2.362549e+001 3.251881e+000 -1.649994e+001
1.344947e+001 8.655958e-001 -1.417752e+001
1.630634e+001 2.347255e+000 -1.221861e+001
1.204336e+001 -1.563189e+000 -1.533893e+001
1.860374e+001 1.224701e+000 -1.112241e+001
2.394657e+001 -3.379366e+000 -2.490703e+001
2.600283e+001 -9.074906e+000 -2.376685e+001
2.666146e+001 -1.433562e+001 -2.062858e+001
2.590666e+001 -1.858478e+001 -1.623127e+001
2.424290e+001 -2.205161e+001 -1.141740e+001
2.206380e+001 -2.475806e+001 -6.329385e+000
1.920444e+001 -2.641590e+001 -1.129614e+000
1.581912e+001 -2.678707e+001 4.004948e+000
1.227745e+001 -2.702622e+001 9.041178e+000
8.718987e+000 -2.705452e+001 1.407107e+001
