# Supplementary material for: Evolutionary morphology of the rabbit skull
Source: PeerJ. 2016 Sep 22;4:e2453. doi: 10.7717/peerj.2453 (PMC5036099; doi:10.7717/peerj.2453)
Supplement: Supplemental Information 1 [file peerj-04-2453-s001.zip › Kraatz and Sherratt Morphologika files/S audubonii 34346.txt]

[individuals]
1
[dimensions]
3
[landmarks]
52
[rawpoints]
'#1
-4.954089e+000 1.769552e+001 -1.935995e+001
-2.280180e-001 1.626422e+001 -1.092726e+001
-1.377110e+000 9.978706e+000 -6.349016e+000
-3.412769e+000 2.958031e+000 -2.619286e+000
3.105530e-001 -2.549240e+000 7.803442e+000
1.530333e+000 -4.870144e+000 1.215111e+001
7.613392e+000 -9.673645e+000 2.539127e+001
8.661438e+000 -8.909626e+000 2.827231e+001
-3.139408e+000 4.394695e+000 7.869891e+000
-1.466803e+000 -2.682537e+000 1.660171e+001
2.397616e+000 -1.808350e+001 2.644085e+001
6.936349e+000 -1.355542e+001 2.859746e+001
-1.254861e+001 -1.013492e+001 8.093880e+000
-1.302024e+001 -9.573761e+000 8.988007e+000
-1.782469e+001 -4.668412e+000 -2.386782e+000
-1.986016e+001 2.417355e+000 -2.370344e+000
-7.400032e+000 2.991800e+000 1.312325e+001
-1.842364e+001 5.300287e+000 -2.294041e+000
-1.974017e+001 7.295205e+000 -2.345890e+000
-1.853405e+001 1.227014e+001 -3.093391e+000
-6.122591e+000 9.630640e-001 1.843911e+001
-7.489322e+000 -3.497125e+000 -2.320867e+000
-4.430658e+000 -1.549338e+001 1.984991e+000
-3.452606e+000 -1.591629e+001 2.685704e+000
9.929212e+000 -1.021042e+001 7.138615e+000
7.894733e+000 -7.485283e+000 2.450932e+000
-7.868394e+000 -1.109473e+001 -9.343391e+000
-3.046982e+000 -9.231049e+000 -1.440368e+001
-9.387860e-001 -6.913938e+000 -1.454114e+001
1.050938e+000 -6.612323e+000 -1.601034e+001
3.309697e+000 -2.479011e+000 -1.797498e+001
9.638897e+000 -9.779409e+000 2.727703e+001
5.985203e+000 -7.493687e+000 1.112606e+001
5.003565e+000 -9.625130e-001 2.143761e+000
-5.712310e+000 1.950944e+001 -1.344362e+001
-1.303999e-001 1.457495e+001 -1.798027e+001
-7.530289e+000 2.057774e+001 -1.340346e+001
1.302166e+000 1.443320e+001 -1.941785e+001
-1.857849e+000 1.625685e+001 -9.238085e+000
1.075813e+000 1.457649e+001 -1.105827e+001
-3.837259e+000 1.644793e+001 -8.008041e+000
2.115093e+000 1.238953e+001 -1.184560e+001
-8.647173e+000 1.609464e+001 -2.355976e+001
-1.208208e+001 1.097482e+001 -2.399568e+001
-1.505876e+001 5.708604e+000 -2.272819e+001
-1.633617e+001 8.641052e-001 -1.910886e+001
-1.694413e+001 -3.632638e+000 -1.491192e+001
-1.607040e+001 -7.166079e+000 -9.916620e+000
-1.439563e+001 -9.915111e+000 -4.640326e+000
-1.154354e+001 -1.139001e+001 6.409698e-001
-8.607067e+000 -1.289660e+001 5.866660e+000
-5.822856e+000 -1.472392e+001 1.107347e+001
