# Supplementary material for: Evolutionary morphology of the rabbit skull
Source: PeerJ. 2016 Sep 22;4:e2453. doi: 10.7717/peerj.2453 (PMC5036099; doi:10.7717/peerj.2453)
Supplement: Supplemental Information 1 [file peerj-04-2453-s001.zip › Kraatz and Sherratt Morphologika files/S audubonii 34347.txt]

[individuals]
1
[dimensions]
3
[landmarks]
52
[rawpoints]
'#1
-1.551275e+001 -3.894841e+000 -2.216596e+001
-1.597179e+001 -4.164601e+000 -1.272156e+001
-8.950466e+000 -2.761567e+000 -7.882315e+000
-1.376072e+000 -9.360560e-001 -4.505669e+000
2.883343e+000 1.312670e-001 7.212644e+000
5.083553e+000 7.049540e-001 1.285165e+001
7.014578e+000 9.227390e-001 2.747569e+001
6.346176e+000 -1.892230e-001 3.052272e+001
-3.551860e-001 -6.558354e+000 4.495104e+000
6.296356e+000 -4.677694e+000 1.425002e+001
1.715071e+001 3.269202e+000 2.864655e+001
1.069268e+001 1.595842e+000 3.092861e+001
1.692976e+001 -1.830833e+000 3.551924e+000
1.755041e+001 -3.932264e+000 4.471110e+000
1.410023e+001 -4.302741e+000 -9.869394e+000
9.736064e+000 -1.071944e+001 -1.299314e+001
4.374289e+000 -1.121114e+001 7.305191e+000
4.644096e+000 -1.131319e+001 -1.011977e+001
5.256869e+000 -1.300328e+001 -1.240975e+001
8.282410e-001 -1.502081e+001 -1.333715e+001
8.418411e+000 -1.054300e+001 1.292788e+001
6.183865e+000 9.538820e-001 -5.640367e+000
1.460453e+001 8.866875e+000 2.996042e+000
1.425279e+001 1.056788e+001 3.881568e+000
2.711232e+000 1.174431e+001 1.325165e+001
-9.581050e-001 1.066307e+001 7.154650e+000
1.106381e+001 9.338822e+000 -9.814987e+000
3.923160e+000 1.311376e+001 -1.253221e+001
6.385900e-001 1.210445e+001 -1.127667e+001
-6.987340e-001 1.283966e+001 -1.267906e+001
-5.818385e+000 1.260679e+001 -1.295988e+001
5.959884e+000 1.321729e+000 3.035021e+001
3.463585e+000 5.993041e+000 1.422716e+001
-3.115637e+000 4.648766e+000 4.028779e+000
-1.489308e+001 -8.215677e+000 -1.795234e+001
-1.737130e+001 6.418800e-002 -1.759790e+001
-1.477272e+001 -1.017755e+001 -1.892643e+001
-1.763394e+001 2.084364e+000 -1.885971e+001
-1.496951e+001 -6.020900e+000 -1.203031e+001
-1.568756e+001 -2.298532e+000 -1.194080e+001
-1.273647e+001 -7.063645e+000 -1.157834e+001
-1.449606e+001 -2.156625e-001 -1.166888e+001
-1.299633e+001 -2.699165e+000 -2.691377e+001
-7.178761e+000 -1.775100e+000 -2.852677e+001
-1.222409e+000 -5.527902e-001 -2.795518e+001
4.133463e+000 2.995553e-001 -2.514662e+001
8.530462e+000 1.804723e+000 -2.118363e+001
1.232853e+001 2.645716e+000 -1.647538e+001
1.512693e+001 3.008491e+000 -1.105908e+001
1.578483e+001 2.998587e+000 -4.987133e+000
1.614010e+001 2.909687e+000 1.109315e+000
1.683058e+001 2.971911e+000 7.177319e+000
