# Supplementary material for: Evolutionary morphology of the rabbit skull
Source: PeerJ. 2016 Sep 22;4:e2453. doi: 10.7717/peerj.2453 (PMC5036099; doi:10.7717/peerj.2453)
Supplement: Supplemental Information 1 [file peerj-04-2453-s001.zip › Kraatz and Sherratt Morphologika files/S audubonii 34366.txt]

[individuals]
1
[dimensions]
3
[landmarks]
52
[rawpoints]
'#1
-1.029642e+001 -1.040073e+000 -2.401057e+001
-1.352203e+001 -3.117210e-001 -1.465546e+001
-7.867615e+000 -4.457990e-001 -8.522618e+000
-7.876930e-001 -7.583160e-001 -3.494337e+000
-9.819000e-002 -3.054960e-001 9.687934e+000
1.511663e+000 -3.431290e-001 1.459988e+001
1.854691e+000 2.416560e-001 2.913967e+001
2.783030e-001 -2.661450e-001 3.253350e+001
-4.578899e+000 -5.590107e+000 5.290995e+000
-1.204220e-001 -5.692376e+000 1.603992e+001
1.194073e+001 -5.182660e-001 3.098855e+001
4.907891e+000 1.746430e-001 3.319386e+001
1.407189e+001 -7.311592e+000 6.082524e+000
1.357539e+001 -8.751242e+000 7.677940e+000
1.181839e+001 -8.807716e+000 -5.993156e+000
8.165876e+000 -1.400553e+001 -9.088336e+000
-2.412518e+000 -1.151263e+001 9.292435e+000
2.812145e+000 -1.326192e+001 -7.972334e+000
3.065079e+000 -1.504487e+001 -9.585712e+000
-1.588349e+000 -1.520679e+001 -1.194588e+001
-7.223900e-002 -1.155641e+001 1.516551e+001
6.400866e+000 -1.406432e+000 -2.984334e+000
1.467009e+001 3.993114e+000 5.513540e+000
1.487115e+001 5.524908e+000 6.685633e+000
2.115360e+000 1.094480e+001 1.414911e+001
-4.924130e-001 1.094577e+001 8.297370e+000
1.325180e+001 5.029266e+000 -6.766453e+000
1.001658e+001 1.021596e+001 -1.007990e+001
6.487921e+000 1.008514e+001 -9.970658e+000
5.295570e+000 1.199865e+001 -1.064317e+001
9.088460e-001 1.285987e+001 -1.290241e+001
-8.247000e-002 1.344841e+000 3.257718e+001
8.613320e-001 5.278206e+000 1.549283e+001
-3.486126e+000 5.628783e+000 4.743807e+000
-1.345678e+001 -4.823977e+000 -1.962004e+001
-1.276279e+001 3.852084e+000 -2.004221e+001
-1.371773e+001 -6.091735e+000 -2.020520e+001
-1.225928e+001 5.478205e+000 -2.108807e+001
-1.296775e+001 -2.404118e+000 -1.376459e+001
-1.234835e+001 1.730554e+000 -1.390425e+001
-1.177390e+001 -4.346061e+000 -1.322184e+001
-1.147528e+001 3.704430e+000 -1.364267e+001
-7.775066e+000 -1.525033e+000 -2.806029e+001
-2.082318e+000 -2.158513e+000 -2.728572e+001
3.325917e+000 -2.442956e+000 -2.526675e+001
7.955602e+000 -2.511633e+000 -2.180636e+001
1.158411e+001 -2.376226e+000 -1.730866e+001
1.422980e+001 -2.167691e+000 -1.217392e+001
1.562731e+001 -1.907342e+000 -6.571406e+000
1.564562e+001 -1.629346e+000 -7.984535e-001
1.497925e+001 -1.428993e+000 4.939754e+000
1.443752e+001 -1.318236e+000 1.069349e+001
