# Supplementary material for: Evolutionary morphology of the rabbit skull
Source: PeerJ. 2016 Sep 22;4:e2453. doi: 10.7717/peerj.2453 (PMC5036099; doi:10.7717/peerj.2453)
Supplement: Supplemental Information 1 [file peerj-04-2453-s001.zip › Kraatz and Sherratt Morphologika files/S audubonii 34369.txt]

[individuals]
1
[dimensions]
3
[landmarks]
52
[rawpoints]
'#1
2.111590e+000 -1.083542e+001 -2.326033e+001
2.092341e+000 -1.410751e+001 -1.426923e+001
1.388853e+000 -8.780190e+000 -7.454230e+000
1.023193e+000 -2.629395e+000 -1.196093e+000
7.029190e-001 -2.120625e+000 1.107737e+001
2.770420e-001 -1.322405e+000 1.650990e+001
2.277690e-001 -2.683523e+000 3.240722e+001
9.350490e-001 -4.025135e+000 3.479077e+001
6.724519e+000 -5.528934e+000 6.844009e+000
5.872690e+000 -1.694658e+000 1.789303e+001
-3.112930e-001 7.375056e+000 3.582838e+001
2.076300e-002 9.871800e-002 3.663982e+001
5.317762e+000 1.328928e+001 9.066343e+000
6.954040e+000 1.291274e+001 1.115995e+001
6.096072e+000 1.195330e+001 -2.913278e+000
1.234925e+001 8.712292e+000 -7.384844e+000
1.227052e+001 -1.961168e+000 1.068654e+001
1.309175e+001 5.908136e+000 -6.944935e+000
1.417691e+001 5.041653e+000 -8.387871e+000
1.572149e+001 7.284960e-001 -1.114798e+001
1.222811e+001 -1.190500e-001 1.677068e+001
3.486960e-001 5.089290e+000 -7.644990e-001
-6.724404e+000 1.213514e+001 8.774360e+000
-8.193479e+000 1.192096e+001 9.700240e+000
-1.113738e+001 -1.876859e+000 1.633822e+001
-1.112794e+001 -3.235098e+000 1.000394e+001
-6.851405e+000 1.136796e+001 -3.118982e+000
-1.218628e+001 6.852489e+000 -8.030191e+000
-1.217418e+001 4.329113e+000 -8.013857e+000
-1.279107e+001 3.171618e+000 -9.458843e+000
-1.390895e+001 -1.448627e+000 -1.189125e+001
-6.422590e-001 -4.174971e+000 3.463691e+001
-5.217663e+000 -2.687017e+000 1.750735e+001
-4.960889e+000 -6.454307e+000 6.626497e+000
6.319033e+000 -1.226661e+001 -1.960590e+001
-2.256604e+000 -1.345260e+001 -1.983758e+001
8.907634e+000 -1.180053e+001 -2.070376e+001
-4.640006e+000 -1.330128e+001 -2.073854e+001
4.362453e+000 -1.348680e+001 -1.333708e+001
-1.995754e-001 -1.363834e+001 -1.322364e+001
6.260441e+000 -1.156887e+001 -1.278169e+001
-2.145398e+000 -1.225471e+001 -1.305699e+001
1.639941e+000 -6.820762e+000 -2.816315e+001
1.534003e+000 -1.003013e+000 -2.711288e+001
8.792689e-001 4.251806e+000 -2.448246e+001
1.405712e-001 8.529840e+000 -2.046803e+001
-5.357730e-001 1.143286e+001 -1.536102e+001
-1.061343e+000 1.336955e+001 -9.799208e+000
-1.351124e+000 1.450594e+001 -4.003880e+000
-1.369492e+000 1.426997e+001 1.904124e+000
-1.030209e+000 1.297334e+001 7.662993e+000
-6.750380e-001 1.226542e+001 1.352247e+001
