# Supplementary material for: Evolutionary morphology of the rabbit skull
Source: PeerJ. 2016 Sep 22;4:e2453. doi: 10.7717/peerj.2453 (PMC5036099; doi:10.7717/peerj.2453)
Supplement: Supplemental Information 1 [file peerj-04-2453-s001.zip › Kraatz and Sherratt Morphologika files/S audubonii 34371.txt]

[individuals]
1
[dimensions]
3
[landmarks]
52
[rawpoints]
'#1
-2.914451e+000 -6.780233e+000 -2.480787e+001
-4.505953e+000 -1.000938e+001 -1.612794e+001
-3.484615e+000 -5.490292e+000 -9.564064e+000
-1.377963e+000 9.238510e-001 -3.902913e+000
-1.752980e+000 2.027456e+000 8.743373e+000
-1.745600e+000 3.093557e+000 1.403843e+001
-2.580597e+000 3.521303e+000 2.931305e+001
-2.427940e+000 1.691868e+000 3.197742e+001
3.061415e+000 -2.960361e+000 4.722784e+000
2.901064e+000 9.720820e-001 1.548512e+001
6.030920e-001 1.242176e+001 3.202049e+001
-1.961297e+000 5.459828e+000 3.364978e+001
8.722082e+000 1.392845e+001 6.313810e+000
9.643122e+000 1.318340e+001 8.828264e+000
8.627140e+000 1.261259e+001 -4.550180e+000
1.300613e+001 8.013831e+000 -9.060467e+000
8.130108e+000 -1.849039e+000 8.607443e+000
1.266283e+001 1.729961e+000 -8.336013e+000
1.379660e+001 2.755760e+000 -1.024984e+001
1.381273e+001 -1.903964e+000 -1.239450e+001
8.239184e+000 5.778510e-001 1.470090e+001
9.071890e-001 7.626111e+000 -3.480322e+000
-2.506938e+000 1.767120e+001 5.854478e+000
-3.647645e+000 1.766392e+001 7.730401e+000
9999 9999 9999
-1.191216e+001 5.905224e+000 7.752617e+000
-2.028763e+000 1.656280e+001 -5.287792e+000
-8.261033e+000 1.479453e+001 -1.002211e+001
-1.028251e+001 1.133055e+001 -1.028074e+001
-1.124009e+001 1.109424e+001 -1.201031e+001
9999 9999 9999
-3.934114e+000 2.215187e+000 3.187578e+001
-6.783467e+000 4.505119e+000 1.497877e+001
-8.266050e+000 8.539540e-001 3.981855e+000
1.326447e-001 -1.107591e+001 -2.049923e+001
-8.154082e+000 -7.881232e+000 -2.105316e+001
1.805584e+000 -1.082828e+001 -2.157249e+001
-9.342449e+000 -6.802382e+000 -2.229399e+001
-2.789083e+000 -1.005471e+001 -1.484124e+001
-6.182705e+000 -9.402246e+000 -1.514155e+001
-4.206915e-001 -9.757044e+000 -1.438188e+001
-7.596088e+000 -7.639986e+000 -1.503937e+001
-1.709581e+000 -3.817271e+000 -2.823694e+001
-2.230244e-001 1.840034e+000 -2.716125e+001
1.752858e+000 6.993177e+000 -2.494483e+001
3.077488e+000 1.091947e+001 -2.067824e+001
3.832749e+000 1.373516e+001 -1.549405e+001
4.240693e+000 1.549643e+001 -9.827826e+000
4.320220e+000 1.622673e+001 -3.925675e+000
3.769230e+000 1.581396e+001 1.981998e+000
3.164275e+000 1.525963e+001 7.872766e+000
2.512505e+000 1.473193e+001 1.376098e+001
