# Supplementary material for: Evolutionary morphology of the rabbit skull
Source: PeerJ. 2016 Sep 22;4:e2453. doi: 10.7717/peerj.2453 (PMC5036099; doi:10.7717/peerj.2453)
Supplement: Supplemental Information 1 [file peerj-04-2453-s001.zip › Kraatz and Sherratt Morphologika files/S audubonii 34372.txt]

[individuals]
1
[dimensions]
3
[landmarks]
52
[rawpoints]
'#1
-4.062900e-002 4.206004e+001 3.777100e+001
-3.842470e-001 4.841389e+001 3.091991e+001
-6.443920e-001 4.641463e+001 2.336894e+001
-6.368570e-001 4.304799e+001 1.516524e+001
-1.147491e+000 4.736224e+001 3.722180e+000
-1.472215e+000 4.971241e+001 -2.435169e+000
-1.880496e+000 5.702388e+001 -1.655548e+001
-1.316497e+000 6.058302e+001 -1.796788e+001
4.960637e+000 4.907969e+001 8.741944e+000
4.471970e+000 5.037283e+001 -3.690502e+000
-1.831754e+000 4.913317e+001 -2.442735e+001
-2.068979e+000 5.707921e+001 -2.193125e+001
5.265026e+000 3.293565e+001 -1.199490e+000
6.540946e+000 3.405273e+001 -2.621271e+000
7.792641e+000 2.890918e+001 1.025558e+001
1.165504e+001 3.021347e+001 1.618111e+001
1.029603e+001 4.712192e+001 3.626563e+000
1.298355e+001 3.577697e+001 1.769792e+001
1.383977e+001 3.414149e+001 1.928591e+001
1.478629e+001 3.740659e+001 2.369013e+001
1.025739e+001 4.858676e+001 -2.794836e+000
-7.297880e-001 3.610480e+001 1.201748e+001
-6.920087e+000 3.281327e+001 -9.586760e-001
-8.765835e+000 3.391418e+001 -2.157025e+000
-1.324656e+001 4.833861e+001 -1.549854e+000
-1.205229e+001 4.632807e+001 4.352422e+000
-8.559113e+000 2.870246e+001 1.064728e+001
-1.278123e+001 3.005996e+001 1.642837e+001
-1.357608e+001 3.270899e+001 1.877909e+001
-1.472670e+001 3.399514e+001 2.013034e+001
-1.546873e+001 3.699600e+001 2.463162e+001
-2.946869e+000 6.066937e+001 -1.792034e+001
-7.374116e+000 5.030075e+001 -3.487671e+000
-7.344538e+000 4.877827e+001 9.155481e+000
4.324575e+000 4.477674e+001 3.510394e+001
-4.685916e+000 4.510778e+001 3.550436e+001
6.181653e+000 4.448934e+001 3.581792e+001
-6.602165e+000 4.394371e+001 3.633214e+001
1.940810e+000 4.857949e+001 3.054924e+001
-2.788590e+000 4.830964e+001 3.056317e+001
3.344512e+000 4.641330e+001 2.900733e+001
-3.977510e+000 4.648133e+001 2.959021e+001
-5.820600e-002 3.622717e+001 4.034972e+001
1.290425e-001 3.086191e+001 3.732444e+001
-4.439618e-002 2.643426e+001 3.304171e+001
-3.528307e-001 2.398910e+001 2.739355e+001
-7.486676e-001 2.312411e+001 2.130577e+001
-8.812664e-001 2.408673e+001 1.522048e+001
-1.053120e+000 2.589218e+001 9.331539e+000
-1.070359e+000 2.917381e+001 4.115669e+000
-1.036501e+000 3.242113e+001 -1.121561e+000
-9.319880e-001 3.539337e+001 -6.518749e+000
