# Supplementary material for: Evolutionary morphology of the rabbit skull
Source: PeerJ. 2016 Sep 22;4:e2453. doi: 10.7717/peerj.2453 (PMC5036099; doi:10.7717/peerj.2453)
Supplement: Supplemental Information 1 [file peerj-04-2453-s001.zip › Kraatz and Sherratt Morphologika files/S audubonii 34376.txt]

[individuals]
1
[dimensions]
3
[landmarks]
52
[rawpoints]
'#1
-4.564642e+000 9.264732e+000 -2.400031e+001
-4.660597e+000 1.233810e+001 -1.463774e+001
-3.291574e+000 6.938679e+000 -8.727180e+000
-1.896154e+000 2.132070e-001 -3.624767e+000
-1.312824e+000 -3.966940e-001 7.835891e+000
-5.557060e-001 -1.270031e+000 1.305378e+001
3.901660e-001 -1.943489e+000 2.798912e+001
-4.037330e-001 -5.480500e-001 3.042122e+001
-7.657764e+000 1.838821e+000 3.678735e+000
-6.316842e+000 -1.983183e+000 1.528985e+001
2.358819e+000 -1.160652e+001 3.004496e+001
1.168122e+000 -5.155437e+000 3.146787e+001
-4.262051e+000 -1.615959e+001 5.641707e+000
-5.731554e+000 -1.617239e+001 7.049951e+000
-5.045896e+000 -1.456863e+001 -6.070413e+000
-1.119057e+001 -1.149049e+001 -1.043383e+001
-1.195573e+001 -1.831955e+000 7.599055e+000
-1.305858e+001 -6.900864e+000 -9.038691e+000
-1.379491e+001 -8.170450e+000 -1.093937e+001
-1.634208e+001 -4.048738e+000 -1.227105e+001
-1.091874e+001 -3.820304e+000 1.369513e+001
-4.688090e-001 -7.453514e+000 -4.063360e+000
7.444142e+000 -1.385538e+001 5.414537e+000
8.114703e+000 -1.347930e+001 6.141116e+000
9.670092e+000 -9.080000e-004 1.261672e+001
9.966372e+000 1.906296e+000 6.439347e+000
5.920145e+000 -1.238438e+001 -6.632179e+000
1.057147e+001 -8.411252e+000 -1.097256e+001
1.028115e+001 -5.158146e+000 -1.114593e+001
1.157696e+001 -3.806247e+000 -1.237827e+001
1.258304e+001 1.444928e+000 -1.329187e+001
9.408040e-001 -1.045680e-001 3.036779e+001
4.609039e+000 -2.221100e-002 1.453394e+001
3.846183e+000 3.825054e+000 2.875100e+000
-9.174581e+000 1.117376e+001 -1.971035e+001
-3.045106e-001 1.279099e+001 -2.027116e+001
-1.089643e+001 9.864737e+000 -2.075089e+001
1.555202e+000 1.247950e+001 -2.135924e+001
-6.499783e+000 1.166374e+001 -1.363335e+001
-2.925179e+000 1.226754e+001 -1.375201e+001
-7.692839e+000 9.756340e+000 -1.297026e+001
-5.651951e-001 1.121932e+001 -1.327534e+001
-3.748468e+000 4.377964e+000 -2.818509e+001
-3.016137e+000 -1.466991e+000 -2.706350e+001
-1.910870e+000 -6.622904e+000 -2.420795e+001
-9.965399e-001 -1.087144e+001 -2.007614e+001
-1.918183e-001 -1.381209e+001 -1.491241e+001
6.209235e-001 -1.542015e+001 -9.193010e+000
9.664223e-001 -1.583011e+001 -3.220478e+000
1.269382e+000 -1.555681e+001 2.762223e+000
1.543535e+000 -1.525578e+001 8.744958e+000
1.736197e+000 -1.473629e+001 1.471590e+001
