# Supplementary material for: Evolutionary morphology of the rabbit skull
Source: PeerJ. 2016 Sep 22;4:e2453. doi: 10.7717/peerj.2453 (PMC5036099; doi:10.7717/peerj.2453)
Supplement: Supplemental Information 1 [file peerj-04-2453-s001.zip › Kraatz and Sherratt Morphologika files/S audubonii 35055.txt]

[individuals]
1
[dimensions]
3
[landmarks]
52
[rawpoints]
'#1
-1.320584e+001 -4.525210e-001 -2.307564e+001
-1.448793e+001 -4.245570e-001 -1.311863e+001
-8.717234e+000 -3.084410e-001 -8.129637e+000
-1.531979e+000 -5.811410e-001 -4.196503e+000
3.728180e-001 -4.647840e-001 7.421365e+000
1.682995e+000 -5.087230e-001 1.301385e+001
2.067760e+000 -7.105860e-001 2.841973e+001
6.774560e-001 -1.551141e+000 3.114003e+001
-3.231211e+000 -6.376431e+000 3.531393e+000
8.237800e-001 -6.132164e+000 1.398694e+001
1.195855e+001 -5.464040e-001 3.007811e+001
5.111290e+000 -7.889080e-001 3.195948e+001
1.467870e+001 -5.797264e+000 2.890557e+000
1.456313e+001 -7.190079e+000 4.014725e+000
1.290636e+001 -5.828488e+000 -7.421383e+000
9.022153e+000 -1.088567e+001 -1.114182e+001
9999 9999 9999
4.708076e+000 -1.226034e+001 -1.088157e+001
4.289047e+000 -1.447417e+001 -1.209164e+001
-6.606860e-001 -1.536121e+001 -1.366996e+001
3.511293e+000 -1.201373e+001 1.260128e+001
5.612886e+000 -4.538570e-001 -5.184152e+000
1.454062e+001 4.940762e+000 2.429928e+000
1.426982e+001 6.451973e+000 3.695089e+000
2.720779e+000 1.047737e+001 1.268494e+001
-3.052000e-003 1.055407e+001 6.986446e+000
1.237028e+001 5.385683e+000 -7.553380e+000
8.796450e+000 1.035662e+001 -1.141726e+001
4.412378e+000 1.151144e+001 -1.076821e+001
4.034983e+000 1.333019e+001 -1.222091e+001
-1.133850e+000 1.444415e+001 -1.356182e+001
6.098350e-001 1.061030e-001 3.109654e+001
8.898390e-001 4.517453e+000 1.392669e+001
-3.347446e+000 5.013022e+000 3.578799e+000
-1.418966e+001 -4.828342e+000 -1.876209e+001
-1.408718e+001 3.574902e+000 -1.886836e+001
-1.479198e+001 -6.369340e+000 -1.926882e+001
-1.441114e+001 5.332871e+000 -1.985205e+001
-1.405266e+001 -2.378255e+000 -1.251727e+001
-1.402917e+001 1.457436e+000 -1.256412e+001
-1.269839e+001 -4.673872e+000 -1.269331e+001
-1.291178e+001 3.170578e+000 -1.251391e+001
-9.047731e+000 -3.561580e-001 -2.795683e+001
-3.223212e+000 -1.231970e-001 -2.793994e+001
2.249114e+000 -2.711410e-001 -2.593607e+001
7.120380e+000 -4.523692e-001 -2.273939e+001
1.064297e+001 -6.315411e-001 -1.809846e+001
1.338776e+001 -8.403407e-001 -1.295995e+001
1.516608e+001 -8.035368e-001 -7.408627e+000
1.516153e+001 -6.754503e-001 -1.580481e+000
1.480468e+001 -4.861750e-001 4.234663e+000
1.470607e+001 -1.808990e-001 1.005494e+001
