# Supplementary material for: Evolutionary morphology of the rabbit skull
Source: PeerJ. 2016 Sep 22;4:e2453. doi: 10.7717/peerj.2453 (PMC5036099; doi:10.7717/peerj.2453)
Supplement: Supplemental Information 1 [file peerj-04-2453-s001.zip › Kraatz and Sherratt Morphologika files/S audubonii 35062.txt]

[individuals]
1
[dimensions]
3
[landmarks]
52
[rawpoints]
'#1
1.025849e+001 1.321844e+000 -2.373922e+001
1.429948e+001 9.440970e-001 -1.439034e+001
8.858040e+000 7.228680e-001 -7.199034e+000
1.764317e+000 4.964100e-001 -1.470913e+000
2.296309e+000 2.704030e-001 1.264303e+001
2.344463e+000 1.292980e-001 1.766796e+001
4.632702e+000 -2.159990e-001 3.318621e+001
7.004498e+000 5.191440e-001 3.621460e+001
5.907799e+000 6.344576e+000 7.470148e+000
3.082100e+000 5.270643e+000 1.922052e+001
-5.311630e+000 -6.629600e-001 3.766005e+001
3.130985e+000 -4.778070e-001 3.883892e+001
-1.354801e+001 6.582651e+000 9.571971e+000
-1.294280e+001 7.718886e+000 1.141841e+001
-1.307117e+001 6.386798e+000 -1.517273e+000
-9.652896e+000 1.194960e+001 -6.378983e+000
2.168823e+000 1.157049e+001 1.166426e+001
-5.397629e+000 1.347899e+001 -6.635877e+000
-5.202076e+000 1.454981e+001 -8.178171e+000
-4.441980e-001 1.623487e+001 -1.038039e+001
1.369092e+000 1.169065e+001 1.756946e+001
-5.647566e+000 6.538640e-001 -7.536170e-001
-1.338352e+001 -6.334755e+000 9.255261e+000
-1.280250e+001 -7.600663e+000 1.086173e+001
1.198017e+000 -1.140682e+001 1.687367e+001
1.946693e+000 -1.060049e+001 1.096689e+001
-1.275530e+001 -5.586335e+000 -1.766216e+000
-8.773989e+000 -1.113124e+001 -6.945339e+000
-5.400349e+000 -1.215317e+001 -7.530575e+000
-4.592598e+000 -1.345608e+001 -8.483670e+000
5.887400e-002 -1.459155e+001 -1.113031e+001
7.039173e+000 -9.620960e-001 3.609603e+001
3.029926e+000 -5.697996e+000 1.894100e+001
5.988356e+000 -5.649432e+000 6.882588e+000
1.292493e+001 5.023170e+000 -2.015146e+001
1.315942e+001 -2.823627e+000 -1.997045e+001
1.256018e+001 7.376299e+000 -2.027217e+001
1.263368e+001 -5.038061e+000 -2.078254e+001
1.371232e+001 3.054524e+000 -1.329301e+001
1.414645e+001 -1.312508e+000 -1.352596e+001
1.208204e+001 5.236714e+000 -1.276153e+001
1.246675e+001 -3.419160e+000 -1.309115e+001
6.563493e+000 1.258393e+000 -2.764422e+001
3.703205e-001 1.633392e+000 -2.606506e+001
-5.527938e+000 7.875832e-001 -2.372443e+001
-9.507427e+000 1.624925e-001 -1.874715e+001
-1.239422e+001 -3.369781e-002 -1.303591e+001
-1.416287e+001 -3.267546e-001 -6.889347e+000
-1.502823e+001 -4.258784e-001 -5.470026e-001
-1.408345e+001 -3.280250e-001 5.784451e+000
-1.278139e+001 -1.059729e-001 1.204940e+001
-1.178757e+001 1.717830e-001 1.836776e+001
