# Supplementary material for: Evolutionary morphology of the rabbit skull
Source: PeerJ. 2016 Sep 22;4:e2453. doi: 10.7717/peerj.2453 (PMC5036099; doi:10.7717/peerj.2453)
Supplement: Supplemental Information 1 [file peerj-04-2453-s001.zip › Kraatz and Sherratt Morphologika files/S floridanus 53552.txt]

[individuals]
1
[dimensions]
3
[landmarks]
52
[rawpoints]
'#1
1.809893e+000 1.125140e+002 2.590409e+001
1.553633e+000 1.022064e+002 2.406409e+001
1.848507e+000 9.788630e+001 1.619176e+001
2.132712e+000 9.533437e+001 6.627355e+000
2.442932e+000 8.339093e+001 1.528150e-001
2.429181e+000 7.675873e+001 -5.008516e+000
2.566826e+000 5.983178e+001 -1.207229e+001
8.551460e-001 5.612257e+001 -1.144147e+001
-4.857142e+000 8.665097e+001 5.365035e+000
-4.322666e+000 7.597061e+001 -4.766643e+000
3.806349e+000 5.909564e+001 -2.382904e+001
2.809733e+000 5.562276e+001 -1.627140e+001
-3.197855e+000 9.292610e+001 -1.702565e+001
-4.623085e+000 9.190314e+001 -1.685388e+001
-2.012464e+000 1.054313e+002 -7.240855e+000
-8.472123e+000 1.084525e+002 -8.781260e-001
-1.040639e+001 8.460327e+001 -7.823160e-001
-1.030085e+001 1.058823e+002 2.699715e+000
-1.119485e+001 1.077864e+002 3.506670e+000
-1.296042e+001 1.080657e+002 8.929737e+000
-1.129571e+001 7.885240e+001 -5.012518e+000
3.040392e+000 1.001776e+002 -1.214550e-001
1.202402e+001 9.389186e+001 -1.441898e+001
1.297743e+001 9.318930e+001 -1.450186e+001
1.664680e+001 7.766406e+001 -2.990986e+000
1.528056e+001 8.368353e+001 1.645138e+000
1.008769e+001 1.053122e+002 -6.516067e+000
1.570598e+001 1.076456e+002 9.733490e-001
1.556274e+001 1.065260e+002 3.716618e+000
1.734616e+001 1.069323e+002 5.653840e+000
1.807319e+001 1.070074e+002 1.115667e+001
3.381201e+000 5.639295e+001 -1.151601e+001
9.032700e+000 7.537658e+001 -3.301582e+000
8.952232e+000 8.610727e+001 6.801197e+000
-2.919666e+000 1.084003e+002 2.609996e+001
6.397329e+000 1.078879e+002 2.671210e+001
-5.491020e+000 1.099314e+002 2.588209e+001
8.795412e+000 1.092253e+002 2.685771e+001
-3.437634e-001 1.014345e+002 2.312148e+001
3.526047e+000 1.013194e+002 2.300372e+001
-3.522112e+000 1.015437e+002 2.029809e+001
7.093318e+000 1.019390e+002 2.135825e+001
2.295094e+000 1.213728e+002 2.369409e+001
2.882655e+000 1.218235e+002 1.672653e+001
3.342495e+000 1.211308e+002 9.769107e+000
3.713711e+000 1.183192e+002 3.361922e+000
3.932692e+000 1.140537e+002 -2.192716e+000
4.080470e+000 1.087459e+002 -6.764298e+000
4.129633e+000 1.027917e+002 -1.045788e+001
4.215424e+000 9.670567e+001 -1.392909e+001
4.254190e+000 9.050513e+001 -1.719288e+001
4.278339e+000 8.393703e+001 -1.963343e+001
