# Supplementary material for: Evolutionary morphology of the rabbit skull
Source: PeerJ. 2016 Sep 22;4:e2453. doi: 10.7717/peerj.2453 (PMC5036099; doi:10.7717/peerj.2453)
Supplement: Supplemental Information 1 [file peerj-04-2453-s001.zip › Kraatz and Sherratt Morphologika files/S floridanus 53704.txt]

[individuals]
1
[dimensions]
3
[landmarks]
52
[rawpoints]
'#1
-6.585380e-001 6.400040e+001 3.750349e+001
-4.236550e-001 7.235251e+001 3.391260e+001
-1.881550e-001 7.449770e+001 2.522111e+001
-4.431000e-002 7.519162e+001 1.516670e+001
3.400190e-001 8.498463e+001 3.805815e+000
7.832100e-001 9.019971e+001 -4.005154e+000
1.265413e+000 1.054260e+002 -1.688466e+001
2.776428e+000 1.079140e+002 -1.721901e+001
7.766151e+000 8.424645e+001 1.035435e+001
7.888747e+000 9.145313e+001 -3.271763e+000
1.118393e+000 9.984583e+001 -2.948011e+001
1.328056e+000 1.069086e+002 -2.253514e+001
9.047609e+000 7.083034e+001 -8.650597e+000
7.643965e+000 7.038517e+001 -8.555025e+000
6.319750e+000 6.158945e+001 2.978025e+000
1.181563e+001 6.036049e+001 8.431154e+000
1.394100e+001 8.390088e+001 4.753714e+000
1.269072e+001 6.261907e+001 1.363331e+001
1.518358e+001 6.254617e+001 1.487574e+001
1.627112e+001 6.390351e+001 2.066267e+001
1.508911e+001 8.874378e+001 -1.439477e+000
-3.645430e-001 6.795710e+001 8.732620e+000
-9.063292e+000 7.102367e+001 -8.370705e+000
-7.638944e+000 7.119087e+001 -8.667894e+000
-1.363165e+001 9.023732e+001 -1.527882e+000
-1.349104e+001 8.534943e+001 4.237070e+000
-7.660408e+000 6.191225e+001 2.700920e+000
-1.359071e+001 6.155108e+001 8.392548e+000
-1.370860e+001 6.438994e+001 1.363566e+001
-1.651971e+001 6.412270e+001 1.498286e+001
-1.767447e+001 6.560690e+001 2.133233e+001
2.881880e-001 1.079963e+002 -1.700935e+001
-6.579428e+000 9.201001e+001 -3.102573e+000
-7.148141e+000 8.473578e+001 1.030793e+001
3.819087e+000 6.739803e+001 3.706976e+001
-5.296039e+000 6.731542e+001 3.707326e+001
6.600402e+000 6.569996e+001 3.771459e+001
-8.037830e+000 6.739606e+001 3.790714e+001
2.752529e+000 7.349582e+001 3.422185e+001
-3.728251e+000 7.316945e+001 3.447829e+001
4.854269e+000 7.370477e+001 3.007485e+001
-5.343295e+000 7.362573e+001 3.098119e+001
-1.431650e+000 5.531114e+001 3.862326e+001
-1.154177e+000 5.165629e+001 3.255942e+001
-9.681181e-001 5.016179e+001 2.563577e+001
-7.412149e-001 5.089789e+001 1.859225e+001
-5.167668e-001 5.363306e+001 1.206016e+001
-3.374593e-001 5.688198e+001 5.766252e+000
-2.028374e-001 6.130794e+001 2.350530e-001
-9.844399e-002 6.636499e+001 -4.726498e+000
-3.627741e-002 7.175366e+001 -9.326447e+000
2.979200e-002 7.702963e+001 -1.405521e+001
