# Supplementary material for: Evolutionary morphology of the rabbit skull
Source: PeerJ. 2016 Sep 22;4:e2453. doi: 10.7717/peerj.2453 (PMC5036099; doi:10.7717/peerj.2453)
Supplement: Supplemental Information 1 [file peerj-04-2453-s001.zip › Kraatz and Sherratt Morphologika files/S floridanus 58785.txt]

[individuals]
1
[dimensions]
3
[landmarks]
52
[rawpoints]
'#1
1.706268e+000 1.126112e+002 2.407169e+001
1.602584e+000 1.019193e+002 2.423802e+001
1.119578e+000 9.689563e+001 1.609350e+001
5.007770e-001 9.327035e+001 5.743781e+000
-3.624670e-001 8.040311e+001 -1.879820e+000
-4.290890e-001 7.377084e+001 -6.958180e+000
-1.346068e+000 5.573423e+001 -1.417984e+001
-2.720835e+000 5.219124e+001 -1.349438e+001
-7.050290e+000 8.434643e+001 5.132373e+000
-8.185542e+000 7.296597e+001 -5.302819e+000
-2.624485e+000 5.419070e+001 -2.694213e+001
-1.994084e+000 5.059348e+001 -1.840669e+001
-9.036674e+000 9.008363e+001 -1.726009e+001
-1.049029e+001 8.781045e+001 -1.770021e+001
-7.129733e+000 1.024326e+002 -9.248940e+000
-1.207915e+001 1.052242e+002 -3.431201e+000
-1.360666e+001 8.182512e+001 2.740290e-001
-1.369381e+001 1.041986e+002 1.754910e+000
-1.498058e+001 1.062459e+002 2.688486e+000
-1.593625e+001 1.069343e+002 9.217196e+000
-1.539401e+001 7.476769e+001 -4.052193e+000
2.707480e-001 9.726765e+001 -2.390924e+000
7.318206e+000 8.915308e+001 -1.817501e+001
8.112957e+000 8.665230e+001 -1.897733e+001
1.431131e+001 7.490340e+001 -5.710629e+000
1.314440e+001 8.166590e+001 -1.123375e+000
7.082908e+000 1.021795e+002 -1.009324e+001
1.291867e+001 1.044131e+002 -4.471258e+000
1.370647e+001 1.049933e+002 -1.793820e-001
1.537742e+001 1.063907e+002 9.663180e-001
1.750710e+001 1.060480e+002 7.572782e+000
-1.295170e-001 5.238716e+001 -1.390219e+001
6.223293e+000 7.289321e+001 -6.403580e+000
7.784488e+000 8.386980e+001 4.478937e+000
-2.952356e+000 1.086491e+002 2.616979e+001
6.334459e+000 1.080651e+002 2.551859e+001
-5.537154e+000 1.098426e+002 2.662330e+001
8.669300e+000 1.091583e+002 2.607196e+001
-1.280634e+000 1.007081e+002 2.375564e+001
4.025098e+000 1.001582e+002 2.322646e+001
-4.837283e+000 1.011812e+002 2.126520e+001
7.382194e+000 1.007966e+002 2.064005e+001
2.049275e+000 1.202593e+002 2.272149e+001
1.107667e+000 1.212217e+002 1.539745e+001
1.476970e-001 1.201531e+002 8.089929e+000
-7.662770e-001 1.171769e+002 1.324453e+000
-1.246667e+000 1.122885e+002 -4.273001e+000
-1.754666e+000 1.068738e+002 -9.360352e+000
-1.921124e+000 1.004735e+002 -1.316364e+001
-1.904753e+000 9.363549e+001 -1.611438e+001
-1.823001e+000 8.662379e+001 -1.862200e+001
-1.643325e+000 7.981546e+001 -2.163311e+001
