# Supplementary material for: Evolutionary morphology of the rabbit skull
Source: PeerJ. 2016 Sep 22;4:e2453. doi: 10.7717/peerj.2453 (PMC5036099; doi:10.7717/peerj.2453)
Supplement: Supplemental Information 1 [file peerj-04-2453-s001.zip › Kraatz and Sherratt Morphologika files/S floridanus 58811.txt]

[individuals]
1
[dimensions]
3
[landmarks]
52
[rawpoints]
'#1
7.922750e-001 6.475929e+001 3.778995e+001
9.552920e-001 7.506329e+001 3.509209e+001
7.351880e-001 7.584999e+001 2.527210e+001
9.719160e-001 7.559301e+001 1.528452e+001
1.083626e+000 8.601231e+001 4.309664e+000
9.046930e-001 9.045697e+001 -2.029361e+000
1.008260e+000 1.055159e+002 -1.586862e+001
2.108569e+000 1.085765e+002 -1.669313e+001
8.493609e+000 8.465146e+001 1.160065e+001
7.953430e+000 9.232349e+001 -1.597823e+000
8.942830e-001 9.965528e+001 -2.842159e+001
9.204220e-001 1.079982e+002 -2.277607e+001
8.792766e+000 7.031316e+001 -8.546011e+000
9.477852e+000 7.229485e+001 -9.715652e+000
6.480479e+000 6.177404e+001 2.150363e+000
1.113924e+001 6.035156e+001 7.953978e+000
1.431674e+001 8.391803e+001 5.682787e+000
1.291877e+001 6.301517e+001 1.308031e+001
1.588911e+001 6.276433e+001 1.378317e+001
1.823806e+001 6.428629e+001 2.109347e+001
1.571752e+001 8.968011e+001 -1.500455e+000
2.293940e-001 6.981270e+001 8.303999e+000
-7.636353e+000 7.079704e+001 -7.961847e+000
-9.243015e+000 7.169932e+001 -8.339437e+000
-1.408968e+001 9.128256e+001 -9.560530e-001
-1.311676e+001 8.557597e+001 6.363066e+000
-6.484533e+000 6.290150e+001 3.383789e+000
-1.236162e+001 6.232696e+001 1.014438e+001
-1.246042e+001 6.242754e+001 1.298908e+001
-1.555403e+001 6.401971e+001 1.472050e+001
-1.693280e+001 6.489287e+001 2.183999e+001
-3.343730e-001 1.085861e+002 -1.685234e+001
-5.642903e+000 9.300951e+001 -1.487527e+000
-6.614606e+000 8.521405e+001 1.179608e+001
6.111649e+000 6.961917e+001 3.734953e+001
-4.631180e+000 6.887978e+001 3.732059e+001
8.851638e+000 6.765063e+001 3.789077e+001
-7.214621e+000 6.940403e+001 3.817220e+001
4.390951e+000 7.554660e+001 3.328337e+001
-1.995834e+000 7.583618e+001 3.290562e+001
6.722622e+000 7.363470e+001 3.032393e+001
-4.349724e+000 7.500346e+001 3.019381e+001
2.923520e-001 5.769678e+001 3.826235e+001
5.611081e-001 5.472741e+001 3.216082e+001
7.206004e-001 5.261169e+001 2.570964e+001
9.930508e-001 5.244276e+001 1.892598e+001
7.035298e-001 5.435492e+001 1.241680e+001
8.633429e-001 5.754755e+001 6.425302e+000
6.652232e-001 6.176178e+001 1.103383e+000
6.001248e-001 6.607133e+001 -4.144352e+000
4.960780e-001 7.140030e+001 -8.352476e+000
4.349700e-001 7.650868e+001 -1.282676e+001
