# Supplementary material for: Evolutionary morphology of the rabbit skull
Source: PeerJ. 2016 Sep 22;4:e2453. doi: 10.7717/peerj.2453 (PMC5036099; doi:10.7717/peerj.2453)
Supplement: Supplemental Information 1 [file peerj-04-2453-s001.zip › Kraatz and Sherratt Morphologika files/S floridanus 58812.txt]

[individuals]
1
[dimensions]
3
[landmarks]
52
[rawpoints]
'#1
1.424290e-001 6.376769e+001 3.779195e+001
1.624390e-001 7.357829e+001 3.427448e+001
4.546770e-001 7.323518e+001 2.515029e+001
2.339380e-001 7.254277e+001 1.461861e+001
5.290890e-001 8.284734e+001 3.727233e+000
4.328360e-001 8.690887e+001 -3.054463e+000
9.887530e-001 1.020164e+002 -1.587404e+001
2.270438e+000 1.050673e+002 -1.609066e+001
7.037435e+000 8.216801e+001 1.032798e+001
7.311723e+000 8.847852e+001 -2.965162e+000
5.614520e-001 9.876685e+001 -2.843382e+001
9.200790e-001 1.043485e+002 -2.138233e+001
6.978853e+000 6.848215e+001 -1.005542e+001
9.136245e+000 6.829608e+001 -9.084309e+000
5.877475e+000 5.888873e+001 3.920888e+000
1.130908e+001 5.820250e+001 1.058142e+001
1.306402e+001 8.173392e+001 3.418538e+000
1.250684e+001 6.057737e+001 1.381536e+001
1.488467e+001 6.011168e+001 1.519536e+001
1.672197e+001 6.278245e+001 2.153448e+001
1.359953e+001 8.516914e+001 -2.661339e+000
-1.085000e-003 6.616492e+001 8.116411e+000
-7.077642e+000 6.805625e+001 -8.935497e+000
-8.529402e+000 6.779356e+001 -8.256351e+000
-1.233561e+001 8.667983e+001 -2.116859e+000
-1.239891e+001 8.269362e+001 3.754660e+000
-6.372038e+000 5.865118e+001 4.237905e+000
-1.152489e+001 5.876638e+001 9.940660e+000
-1.266597e+001 6.107718e+001 1.440340e+001
-1.510355e+001 6.103130e+001 1.604917e+001
-1.663333e+001 6.369906e+001 2.261460e+001
2.878400e-002 1.051673e+002 -1.607428e+001
-5.870047e+000 8.906284e+001 -2.908128e+000
-5.986819e+000 8.253123e+001 1.054790e+001
5.188473e+000 6.760374e+001 3.737137e+001
-3.933232e+000 6.720799e+001 3.764011e+001
7.218012e+000 6.579964e+001 3.741470e+001
-6.509138e+000 6.682249e+001 3.762849e+001
2.802854e+000 7.339526e+001 3.225220e+001
-2.186251e+000 7.334782e+001 3.226961e+001
5.607977e+000 7.310159e+001 2.966430e+001
-4.429317e+000 7.357790e+001 2.970216e+001
-5.485200e-002 5.588641e+001 3.834325e+001
1.004274e-001 5.240282e+001 3.212698e+001
-3.770623e-001 5.031747e+001 2.532913e+001
-6.932838e-001 5.032954e+001 1.820950e+001
-8.923619e-001 5.255651e+001 1.144217e+001
-1.039673e+000 5.607490e+001 5.245998e+000
-9.974765e-001 6.057458e+001 -2.807394e-001
-8.779466e-001 6.527441e+001 -5.637112e+000
-7.145309e-001 6.963978e+001 -1.126907e+001
-3.955570e-001 7.489832e+001 -1.606812e+001
