# Supplementary material for: Evolutionary morphology of the rabbit skull
Source: PeerJ. 2016 Sep 22;4:e2453. doi: 10.7717/peerj.2453 (PMC5036099; doi:10.7717/peerj.2453)
Supplement: Supplemental Information 1 [file peerj-04-2453-s001.zip › Kraatz and Sherratt Morphologika files/S floridanus 58813.txt]

[individuals]
1
[dimensions]
3
[landmarks]
52
[rawpoints]
'#1
-1.576380e+000 6.920649e+001 3.800323e+001
-4.863500e-001 7.856291e+001 3.429393e+001
-3.945290e-001 7.843581e+001 2.509196e+001
-5.053670e-001 7.697211e+001 1.564417e+001
-1.015640e-001 8.666912e+001 4.193427e+000
2.963590e-001 9.060517e+001 -2.319148e+000
9.882050e-001 1.032685e+002 -1.550538e+001
2.462080e+000 1.050457e+002 -1.629733e+001
6.743713e+000 8.535277e+001 1.104803e+001
7.096750e+000 9.171017e+001 -2.228016e+000
4.804560e-001 9.730435e+001 -2.665282e+001
1.011788e+000 1.044868e+002 -2.203652e+001
6.265582e+000 7.182053e+001 -7.171566e+000
7.334638e+000 7.138210e+001 -6.835966e+000
5.546583e+000 6.351823e+001 4.302206e+000
1.040516e+001 6.205860e+001 8.595956e+000
1.252006e+001 8.478764e+001 5.878164e+000
1.198368e+001 6.520555e+001 1.430396e+001
1.469839e+001 6.450307e+001 1.545847e+001
1.693167e+001 6.618633e+001 2.176522e+001
1.386430e+001 8.912725e+001 -3.561800e-001
-8.199850e-001 7.141275e+001 9.768187e+000
-8.737038e+000 7.263545e+001 -7.132982e+000
-1.014358e+001 7.287758e+001 -6.370430e+000
-1.359586e+001 9.106999e+001 -5.404130e-001
-1.289903e+001 8.637869e+001 5.492849e+000
-8.488581e+000 6.431311e+001 4.150825e+000
-1.440121e+001 6.407770e+001 8.854442e+000
-1.521744e+001 6.642422e+001 1.393822e+001
-1.709603e+001 6.665413e+001 1.583179e+001
-1.925009e+001 6.870952e+001 2.173344e+001
2.708920e-001 1.054197e+002 -1.633222e+001
-6.735734e+000 9.221477e+001 -2.443243e+000
-6.575992e+000 8.609381e+001 1.102196e+001
3.747929e+000 7.309792e+001 3.746680e+001
-6.105121e+000 7.369035e+001 3.735521e+001
6.005608e+000 7.184980e+001 3.749853e+001
-7.803534e+000 7.311245e+001 3.730479e+001
1.803965e+000 7.875185e+001 3.236922e+001
-2.586154e+000 7.883397e+001 3.240790e+001
4.826425e+000 7.731026e+001 2.953034e+001
-5.589845e+000 7.802089e+001 2.986750e+001
-1.780746e+000 6.106356e+001 3.800866e+001
-2.284861e+000 5.729552e+001 3.210136e+001
-2.286260e+000 5.470879e+001 2.557013e+001
-1.961691e+000 5.449783e+001 1.855602e+001
-1.587877e+000 5.693392e+001 1.197747e+001
-1.225492e+000 6.014291e+001 5.739329e+000
-9.545074e-001 6.480951e+001 4.951073e-001
-7.692608e-001 6.999778e+001 -4.237639e+000
-6.558978e-001 7.467950e+001 -9.473316e+000
-6.357940e-001 7.963583e+001 -1.445172e+001
