# Supplementary material for: Evolutionary morphology of the rabbit skull
Source: PeerJ. 2016 Sep 22;4:e2453. doi: 10.7717/peerj.2453 (PMC5036099; doi:10.7717/peerj.2453)
Supplement: Supplemental Information 1 [file peerj-04-2453-s001.zip › Kraatz and Sherratt Morphologika files/S floridanus 58814.txt]

[individuals]
1
[dimensions]
3
[landmarks]
52
[rawpoints]
'#1
2.073036e+000 1.147442e+002 2.386227e+001
1.788847e+000 1.050875e+002 2.571758e+001
1.969495e+000 1.000656e+002 1.669425e+001
1.870280e+000 9.577261e+001 6.433360e+000
1.677068e+000 8.237480e+001 7.826000e-002
1.713626e+000 7.512044e+001 -5.469297e+000
1.029413e+000 5.674169e+001 -1.217886e+001
-1.058520e-001 5.413726e+001 -1.137070e+001
-4.924137e+000 8.629229e+001 6.011037e+000
-5.464057e+000 7.445444e+001 -4.364135e+000
1.540950e+000 5.475750e+001 -2.530835e+001
1.174824e+000 5.208294e+001 -1.600062e+001
-3.727520e+000 8.921500e+001 -1.690638e+001
-5.801619e+000 8.960310e+001 -1.695923e+001
-4.343702e+000 1.039561e+002 -9.128002e+000
-8.669737e+000 1.071218e+002 -3.958435e+000
-1.092232e+001 8.439185e+001 6.205600e-001
-1.027231e+001 1.037637e+002 3.623184e+000
-1.291140e+001 1.071089e+002 2.770419e+000
-1.470911e+001 1.063395e+002 8.784977e+000
-1.226573e+001 7.747144e+001 -3.693493e+000
2.177504e+000 9.933147e+001 -1.711115e+000
9.308252e+000 8.928119e+001 -1.675434e+001
1.076382e+001 8.896582e+001 -1.672645e+001
1.561379e+001 7.658794e+001 -2.631035e+000
1.452189e+001 8.344965e+001 1.325790e+000
9.667603e+000 1.038014e+002 -8.425745e+000
1.408753e+001 1.066057e+002 -2.295515e+000
1.552022e+001 1.062137e+002 1.755909e+000
1.717014e+001 1.066938e+002 3.682447e+000
1.868993e+001 1.057647e+002 9.792060e+000
2.359110e+000 5.477230e+001 -1.186380e+001
7.888989e+000 7.433606e+001 -4.112795e+000
8.456539e+000 8.599104e+001 6.394352e+000
-3.034527e+000 1.098366e+002 2.538260e+001
7.304501e+000 1.099512e+002 2.510715e+001
-5.303574e+000 1.116345e+002 2.520773e+001
9.319845e+000 1.118009e+002 2.549479e+001
-3.342595e-001 1.033960e+002 2.388688e+001
4.268801e+000 1.034307e+002 2.381829e+001
-3.281963e+000 1.023454e+002 2.009700e+001
7.024976e+000 1.028633e+002 2.075060e+001
1.972585e+000 1.212984e+002 2.162663e+001
2.516599e+000 1.219537e+002 1.436366e+001
2.944602e+000 1.209999e+002 7.125730e+000
3.176331e+000 1.174893e+002 7.152703e-001
3.082838e+000 1.125405e+002 -4.667678e+000
2.835896e+000 1.071084e+002 -9.557507e+000
2.772062e+000 1.005116e+002 -1.271262e+001
2.995419e+000 9.359945e+001 -1.508894e+001
2.439487e+000 8.747601e+001 -1.904713e+001
2.218207e+000 8.067802e+001 -2.173391e+001
