# Supplementary material for: Evolutionary morphology of the rabbit skull
Source: PeerJ. 2016 Sep 22;4:e2453. doi: 10.7717/peerj.2453 (PMC5036099; doi:10.7717/peerj.2453)
Supplement: Supplemental Information 1 [file peerj-04-2453-s001.zip › Kraatz and Sherratt Morphologika files/S floridanus 58815.txt]

[individuals]
1
[dimensions]
3
[landmarks]
52
[rawpoints]
'#1
-8.147200e-001 1.120239e+002 2.450489e+001
8.057100e-002 1.023464e+002 2.534671e+001
2.298550e-001 9.799984e+001 1.500795e+001
4.593390e-001 9.457726e+001 4.048800e+000
1.024946e+000 8.126944e+001 -2.592853e+000
1.437270e+000 7.412338e+001 -7.347759e+000
1.924870e+000 5.584430e+001 -1.493738e+001
8.579660e-001 5.225348e+001 -1.428771e+001
-6.500217e+000 8.433507e+001 4.009715e+000
-5.821314e+000 7.287708e+001 -6.569353e+000
2.667932e+000 5.519599e+001 -2.883254e+001
2.152262e+000 5.105315e+001 -1.946839e+001
-7.415194e+000 9.110546e+001 -2.025125e+001
-8.727842e+000 8.985510e+001 -2.020535e+001
-7.083640e+000 1.055027e+002 -9.550536e+000
-1.259823e+001 1.063115e+002 -2.321827e+000
-1.243483e+001 8.203731e+001 -1.224045e+000
-1.399811e+001 1.038602e+002 2.036854e+000
-1.569675e+001 1.063380e+002 1.950464e+000
-1.743488e+001 1.055845e+002 9.153715e+000
-1.316760e+001 7.540352e+001 -5.330782e+000
1.861100e-001 9.901120e+001 -4.604533e+000
9.200361e+000 9.177142e+001 -1.976737e+001
1.049785e+001 9.012926e+001 -1.994109e+001
1.571822e+001 7.660467e+001 -5.315411e+000
1.424530e+001 8.328055e+001 -1.360035e+000
7.298212e+000 1.060760e+002 -1.009250e+001
1.287538e+001 1.074410e+002 -2.687548e+000
1.315380e+001 1.075664e+002 8.028410e-001
1.588710e+001 1.073572e+002 2.365701e+000
1.675338e+001 1.071725e+002 9.700529e+000
3.051693e+000 5.270279e+001 -1.425997e+001
8.472868e+000 7.324806e+001 -6.455000e+000
8.051388e+000 8.506921e+001 4.315651e+000
-4.949553e+000 1.086646e+002 2.527813e+001
4.382041e+000 1.089756e+002 2.549635e+001
-7.304747e+000 1.098225e+002 2.516291e+001
6.545938e+000 1.107175e+002 2.514399e+001
-2.368702e+000 1.008549e+002 2.370692e+001
2.694072e+000 1.011053e+002 2.339867e+001
-6.161366e+000 9.996118e+001 1.949558e+001
6.361701e+000 1.011004e+002 1.926847e+001
-1.258318e+000 1.201498e+002 2.201263e+001
-1.034969e+000 1.220075e+002 1.538379e+001
-7.685664e-001 1.212478e+002 8.543282e+000
-5.369493e-001 1.187838e+002 2.115664e+000
-1.985760e-001 1.149738e+002 -3.612408e+000
5.092895e-002 1.104424e+002 -8.794540e+000
2.813465e-001 1.050826e+002 -1.311301e+001
4.961742e-001 9.940333e+001 -1.700480e+001
6.415411e-001 9.336987e+001 -2.032510e+001
7.858680e-001 8.703484e+001 -2.302369e+001
