# Supplementary material for: Evolutionary morphology of the rabbit skull
Source: PeerJ. 2016 Sep 22;4:e2453. doi: 10.7717/peerj.2453 (PMC5036099; doi:10.7717/peerj.2453)
Supplement: Supplemental Information 1 [file peerj-04-2453-s001.zip › Kraatz and Sherratt Morphologika files/s floridanus 58816.txt]

[individuals]
1
[dimensions]
3
[landmarks]
52
[rawpoints]
'#1
1.150300e-001 1.147591e+002 2.487007e+001
-1.315820e-001 1.045365e+002 2.442451e+001
6.399600e-002 1.002446e+002 1.688922e+001
-1.726370e-001 9.634547e+001 7.722025e+000
5.754400e-001 8.321050e+001 7.567960e-001
7.790720e-001 7.765617e+001 -3.519777e+000
1.352546e+000 6.053962e+001 -1.114692e+001
3.770980e-001 5.680863e+001 -1.073794e+001
-6.614736e+000 8.712035e+001 7.391185e+000
-6.196857e+000 7.551833e+001 -3.385998e+000
1.654128e+000 6.142966e+001 -2.408796e+001
1.632145e+000 5.655372e+001 -1.624587e+001
-7.715620e+000 9.334811e+001 -1.496428e+001
-9.106354e+000 9.251544e+001 -1.471032e+001
-6.766743e+000 1.053741e+002 -7.316422e+000
-1.229874e+001 1.071531e+002 -2.227790e+000
-1.308953e+001 8.462679e+001 7.042500e-001
-1.353003e+001 1.041584e+002 4.575737e+000
-1.571132e+001 1.066641e+002 4.124279e+000
-1.639650e+001 1.086769e+002 9.821047e+000
-1.334139e+001 7.811217e+001 -3.896627e+000
-2.524730e-001 1.002927e+002 -2.963040e-001
8.082656e+000 9.360806e+001 -1.479051e+001
9.462173e+000 9.196481e+001 -1.498780e+001
1.452466e+001 7.914603e+001 -3.359470e+000
1.422087e+001 8.553076e+001 9.177440e-001
7.065767e+000 1.055100e+002 -7.249664e+000
1.190701e+001 1.079205e+002 -2.056362e+000
1.288741e+001 1.072111e+002 2.640366e+000
1.484614e+001 1.074523e+002 4.441092e+000
1.559140e+001 1.096279e+002 1.020056e+001
2.589228e+000 5.710936e+001 -1.082960e+001
7.781900e+000 7.597433e+001 -3.237923e+000
7.294244e+000 8.728303e+001 7.550222e+000
-4.976357e+000 1.098598e+002 2.650918e+001
4.369198e+000 1.100528e+002 2.662216e+001
-7.505249e+000 1.112677e+002 2.633721e+001
7.353258e+000 1.099083e+002 2.653200e+001
-2.892780e+000 1.031700e+002 2.391761e+001
1.691697e+000 1.031613e+002 2.368218e+001
-5.174373e+000 1.026429e+002 2.111373e+001
5.035451e+000 1.028087e+002 2.077701e+001
-4.330210e-001 1.214441e+002 2.163122e+001
-5.832294e-001 1.222724e+002 1.514389e+001
-6.733134e-001 1.213707e+002 8.665052e+000
-8.811842e-001 1.189015e+002 2.610669e+000
-7.655462e-001 1.147815e+002 -2.468951e+000
-6.759771e-001 1.098217e+002 -6.733870e+000
-5.112810e-001 1.041751e+002 -1.003337e+001
-3.236668e-001 9.852483e+001 -1.332523e+001
-1.146889e-001 9.222785e+001 -1.508637e+001
2.491770e-001 8.649708e+001 -1.822053e+001
