# Supplementary material for: Evolutionary morphology of the rabbit skull
Source: PeerJ. 2016 Sep 22;4:e2453. doi: 10.7717/peerj.2453 (PMC5036099; doi:10.7717/peerj.2453)
Supplement: Supplemental Information 1 [file peerj-04-2453-s001.zip › Kraatz and Sherratt Morphologika files/S obscurus 567186.txt]

[individuals]
1
[dimensions]
3
[landmarks]
52
[rawpoints]
'#1
2.001782e+000 6.917241e+001 3.784358e+001
2.076267e+000 7.792685e+001 3.270345e+001
1.454893e+000 7.845179e+001 2.438254e+001
1.268160e+000 7.937303e+001 1.450958e+001
1.367260e+000 8.801368e+001 2.968548e+000
1.326047e+000 9.130475e+001 -1.404049e+000
1.857996e+000 1.042267e+002 -1.369323e+001
3.094940e+000 1.073590e+002 -1.468655e+001
8.930214e+000 8.601540e+001 1.058227e+001
8.766364e+000 9.276849e+001 -3.379652e+000
6.648910e-001 1.003234e+002 -2.451631e+001
1.566280e+000 1.058690e+002 -1.922541e+001
6.323932e+000 7.603696e+001 -1.013544e+001
8.459487e+000 7.492349e+001 -8.983852e+000
5.931201e+000 6.529118e+001 2.983339e+000
1.089485e+001 6.457674e+001 8.108810e+000
1.548913e+001 8.654428e+001 2.459038e+000
1.403476e+001 6.763009e+001 1.235986e+001
1.513711e+001 6.632963e+001 1.412687e+001
1.692357e+001 6.779869e+001 1.985191e+001
1.475956e+001 9.102623e+001 -3.063922e+000
2.890860e-001 7.385786e+001 7.150589e+000
-7.615997e+000 7.734845e+001 -9.280209e+000
-9.090185e+000 7.651491e+001 -7.546450e+000
-1.176506e+001 9.359071e+001 -1.085644e+000
-1.259111e+001 8.921388e+001 4.615608e+000
-7.164970e+000 6.665957e+001 3.687537e+000
-1.192483e+001 6.645857e+001 1.057600e+001
-1.364408e+001 7.003130e+001 1.427132e+001
-1.462220e+001 6.885169e+001 1.639842e+001
-1.543582e+001 7.053003e+001 2.244835e+001
1.249066e+000 1.075440e+002 -1.461855e+001
-5.446315e+000 9.402363e+001 -2.569944e+000
-5.775518e+000 8.731587e+001 1.126598e+001
6.303823e+000 7.295080e+001 3.590682e+001
-2.609474e+000 7.336396e+001 3.611442e+001
8.870340e+000 7.081793e+001 3.613272e+001
-5.247379e+000 7.292885e+001 3.699592e+001
4.695723e+000 7.774868e+001 3.119681e+001
-6.772277e-001 7.833897e+001 3.155529e+001
7.598309e+000 7.653124e+001 2.849871e+001
-3.870610e+000 7.775066e+001 2.960753e+001
9.713420e-001 6.253017e+001 3.862590e+001
7.012097e-001 5.853854e+001 3.292437e+001
2.261696e-001 5.704284e+001 2.613837e+001
-2.018633e-001 5.685863e+001 1.918891e+001
-6.502846e-001 5.865638e+001 1.247505e+001
-9.277855e-001 6.155129e+001 6.146104e+000
-9.753534e-001 6.568131e+001 5.377713e-001
-8.104532e-001 7.071815e+001 -4.270092e+000
-6.271634e-001 7.554900e+001 -9.284637e+000
-2.401820e-001 8.083126e+001 -1.380756e+001
