# Supplementary material for: Evolutionary morphology of the rabbit skull
Source: PeerJ. 2016 Sep 22;4:e2453. doi: 10.7717/peerj.2453 (PMC5036099; doi:10.7717/peerj.2453)
Supplement: Supplemental Information 1 [file peerj-04-2453-s001.zip › Kraatz and Sherratt Morphologika files/S obscurus 567191.txt]

[individuals]
1
[dimensions]
3
[landmarks]
52
[rawpoints]
'#1
-5.704130e-001 6.962981e+001 3.754586e+001
-4.510180e-001 7.936189e+001 3.241177e+001
-7.568680e-001 7.937355e+001 2.484490e+001
-8.400280e-001 7.916742e+001 1.567991e+001
-8.475110e-001 8.710422e+001 5.561256e+000
-8.317880e-001 9.019617e+001 3.309750e-001
-7.680690e-001 1.021574e+002 -1.049940e+001
3.924790e-001 1.047547e+002 -1.146261e+001
6.149880e+000 8.590462e+001 1.196021e+001
5.449304e+000 9.243980e+001 1.041490e-001
-1.093667e+000 9.977139e+001 -2.059816e+001
-9.238170e-001 1.043023e+002 -1.609286e+001
3.952524e+000 7.575157e+001 -5.155802e+000
5.499908e+000 7.656985e+001 -5.504622e+000
5.019796e+000 6.682334e+001 5.847172e+000
9.016385e+000 6.672388e+001 9.331900e+000
1.147210e+001 8.659989e+001 5.838062e+000
1.154705e+001 6.956830e+001 1.360802e+001
1.291708e+001 6.883789e+001 1.487278e+001
1.474812e+001 7.033025e+001 2.023398e+001
1.154518e+001 9.110724e+001 1.095990e-001
-1.494476e+000 7.475961e+001 9.220890e+000
-6.780652e+000 7.685310e+001 -5.649075e+000
-8.500268e+000 7.704945e+001 -5.271557e+000
-1.339026e+001 9.208633e+001 1.028992e+000
-1.299734e+001 8.764410e+001 6.765584e+000
-8.584738e+000 6.704556e+001 6.303665e+000
-1.234943e+001 6.744624e+001 1.031238e+001
-1.446494e+001 7.073206e+001 1.464360e+001
-1.533465e+001 6.946982e+001 1.616331e+001
-1.665822e+001 7.117572e+001 2.153273e+001
-1.803001e+000 1.048859e+002 -1.144895e+001
-7.420021e+000 9.273446e+001 8.462000e-003
-7.553678e+000 8.649139e+001 1.237318e+001
3.923191e+000 7.424279e+001 3.620149e+001
-4.751507e+000 7.457446e+001 3.606371e+001
6.729971e+000 7.362008e+001 3.612233e+001
-7.593697e+000 7.465311e+001 3.659796e+001
1.398135e+000 7.943118e+001 3.100819e+001
-2.508698e+000 7.979735e+001 3.139095e+001
5.123087e+000 7.815525e+001 2.850773e+001
-5.987806e+000 7.877972e+001 2.896993e+001
-1.314172e+000 6.363420e+001 3.753437e+001
-1.501411e+000 6.021259e+001 3.208817e+001
-1.619386e+000 5.846061e+001 2.589788e+001
-1.500774e+000 5.808495e+001 1.947535e+001
-1.373158e+000 6.016406e+001 1.338673e+001
-1.259832e+000 6.311922e+001 7.671791e+000
-1.158228e+000 6.725871e+001 2.746271e+000
-1.118268e+000 7.190973e+001 -1.700389e+000
-1.092104e+000 7.673132e+001 -5.961323e+000
-1.123636e+000 8.152391e+001 -1.025537e+001
