# Supplementary material for: Evolutionary morphology of the rabbit skull
Source: PeerJ. 2016 Sep 22;4:e2453. doi: 10.7717/peerj.2453 (PMC5036099; doi:10.7717/peerj.2453)
Supplement: Supplemental Information 1 [file peerj-04-2453-s001.zip › Kraatz and Sherratt Morphologika files/S obscurus 567197.txt]

[individuals]
1
[dimensions]
3
[landmarks]
52
[rawpoints]
'#1
-9.014700e-001 7.024535e+001 3.715949e+001
-7.980870e-001 7.974692e+001 3.363548e+001
-1.098862e+000 8.051309e+001 2.457624e+001
-1.357699e+000 8.050581e+001 1.482980e+001
-1.090151e+000 8.885764e+001 4.523759e+000
-1.312173e+000 9.277278e+001 -4.349350e-001
-1.088809e+000 1.046771e+002 -1.261978e+001
-9.326000e-003 1.074667e+002 -1.365601e+001
6.188468e+000 8.811204e+001 1.136151e+001
5.520662e+000 9.413104e+001 -1.347479e+000
-1.413750e+000 1.014009e+002 -2.394816e+001
-1.186749e+000 1.066085e+002 -1.838716e+001
5.265829e+000 7.740242e+001 -7.712311e+000
6.292685e+000 7.734682e+001 -7.219728e+000
5.374849e+000 6.742874e+001 5.496922e+000
9.280801e+000 6.693460e+001 9.749533e+000
1.168646e+001 8.861854e+001 4.778543e+000
1.157520e+001 6.980396e+001 1.377363e+001
1.336589e+001 6.942731e+001 1.519972e+001
1.495074e+001 7.140174e+001 2.106095e+001
1.227906e+001 9.254050e+001 -1.397783e+000
-1.742065e+000 7.496004e+001 8.452366e+000
-8.662005e+000 7.883519e+001 -8.721645e+000
-9.630294e+000 7.780368e+001 -7.581495e+000
-1.471796e+001 9.326209e+001 -9.875410e-001
-1.415333e+001 8.902543e+001 5.375958e+000
-9.117180e+000 6.732399e+001 5.585918e+000
-1.304032e+001 6.737797e+001 1.014486e+001
-1.479481e+001 6.999857e+001 1.451813e+001
-1.612531e+001 6.959606e+001 1.623832e+001
9999 9999 9999
-1.929745e+000 1.073528e+002 -1.369514e+001
-7.948541e+000 9.467339e+001 -1.646944e+000
-8.166362e+000 8.868865e+001 1.170533e+001
3.469084e+000 7.464439e+001 3.636071e+001
-5.481312e+000 7.483923e+001 3.647590e+001
6.241134e+000 7.235192e+001 3.666061e+001
-8.361372e+000 7.393139e+001 3.704967e+001
2.259918e+000 7.953685e+001 3.180830e+001
-4.164366e+000 8.055136e+001 3.217638e+001
4.312574e+000 7.959471e+001 2.822495e+001
-6.338023e+000 7.971100e+001 2.890623e+001
-1.202039e+000 6.207346e+001 3.661948e+001
-1.800510e+000 5.956800e+001 3.071926e+001
-2.142870e+000 5.929498e+001 2.429612e+001
-2.224364e+000 5.941523e+001 1.785950e+001
-2.205466e+000 6.157877e+001 1.179566e+001
-2.095143e+000 6.444089e+001 6.029724e+000
-1.946295e+000 6.833028e+001 9.012390e-001
-1.786793e+000 7.318718e+001 -3.321979e+000
-1.719184e+000 7.759451e+001 -8.014055e+000
-1.707554e+000 8.229257e+001 -1.241680e+001
