# Supplementary material for: Evolutionary morphology of the rabbit skull
Source: PeerJ. 2016 Sep 22;4:e2453. doi: 10.7717/peerj.2453 (PMC5036099; doi:10.7717/peerj.2453)
Supplement: Supplemental Information 1 [file peerj-04-2453-s001.zip › Kraatz and Sherratt Morphologika files/S obscurus 567226.txt]

[individuals]
1
[dimensions]
3
[landmarks]
52
[rawpoints]
'#1
-2.154645e+000 6.867155e+001 3.782554e+001
-1.513437e+000 7.806982e+001 3.332841e+001
-1.430251e+000 7.898590e+001 2.489206e+001
-1.065073e+000 7.971860e+001 1.538634e+001
-5.280150e-001 8.782996e+001 3.985340e+000
-2.889720e-001 9.147672e+001 -4.876020e-001
1.923780e-001 1.051020e+002 -1.320492e+001
1.371415e+000 1.078858e+002 -1.417139e+001
6.930837e+000 8.649252e+001 1.114662e+001
6.366414e+000 9.283598e+001 -2.976643e+000
-4.418390e-001 1.024426e+002 -2.472651e+001
-1.710800e-001 1.074920e+002 -1.889966e+001
5.506583e+000 7.588443e+001 -8.739737e+000
6.972498e+000 7.591139e+001 -8.467899e+000
4.879613e+000 6.622315e+001 4.395084e+000
7.930970e+000 6.509874e+001 7.541796e+000
1.289078e+001 8.664173e+001 4.582176e+000
1.122354e+001 6.766091e+001 1.316560e+001
1.218293e+001 6.683236e+001 1.469683e+001
1.480920e+001 6.872824e+001 2.050969e+001
1.285938e+001 9.010124e+001 -1.659194e+000
-1.731499e+000 7.429581e+001 8.178768e+000
-8.013585e+000 7.694121e+001 -8.800795e+000
-9.683030e+000 7.787130e+001 -8.989470e+000
-1.305505e+001 9.251969e+001 -9.281730e-001
-1.392803e+001 8.856946e+001 4.771461e+000
-8.517900e+000 6.659471e+001 4.339855e+000
-1.325721e+001 6.705846e+001 8.794442e+000
-1.513988e+001 6.949991e+001 1.330145e+001
-1.649049e+001 6.888590e+001 1.488105e+001
-1.842714e+001 7.023241e+001 2.094208e+001
-8.992120e-001 1.077020e+002 -1.415031e+001
-6.709442e+000 9.359323e+001 -2.666637e+000
-7.327432e+000 8.740227e+001 1.143468e+001
3.199614e+000 7.306267e+001 3.690570e+001
-6.383299e+000 7.282605e+001 3.669208e+001
5.685894e+000 7.100026e+001 3.661568e+001
-9.163306e+000 7.295547e+001 3.708972e+001
1.019905e+000 7.823333e+001 3.147114e+001
-3.797315e+000 7.861258e+001 3.175018e+001
4.881588e+000 7.726395e+001 2.947050e+001
-7.323099e+000 7.861744e+001 2.950379e+001
-2.960666e+000 6.247533e+001 3.813122e+001
-3.118150e+000 5.910733e+001 3.224209e+001
-3.266067e+000 5.752834e+001 2.564347e+001
-3.291055e+000 5.752975e+001 1.885780e+001
-3.205853e+000 5.974131e+001 1.244234e+001
-2.985220e+000 6.280481e+001 6.391100e+000
-2.650989e+000 6.685052e+001 9.531016e-001
-2.200151e+000 7.169749e+001 -3.775010e+000
-1.739123e+000 7.640161e+001 -8.644605e+000
-1.183061e+000 8.149550e+001 -1.309336e+001
