# Supplementary material for: Evolutionary morphology of the rabbit skull
Source: PeerJ. 2016 Sep 22;4:e2453. doi: 10.7717/peerj.2453 (PMC5036099; doi:10.7717/peerj.2453)
Supplement: Supplemental Information 1 [file peerj-04-2453-s001.zip › Kraatz and Sherratt Morphologika files/S obscurus 567228.txt]

[individuals]
1
[dimensions]
3
[landmarks]
52
[rawpoints]
'#1
1.228852e+000 7.006607e+001 3.729843e+001
1.142653e+000 7.941818e+001 3.325034e+001
8.911250e-001 8.002401e+001 2.448899e+001
2.249410e-001 8.071494e+001 1.481108e+001
9.545100e-002 8.955836e+001 4.063301e+000
-8.927300e-002 9.336382e+001 -9.042930e-001
-2.363490e-001 1.063159e+002 -1.258739e+001
1.210718e+000 1.095505e+002 -1.385583e+001
8.139879e+000 8.809626e+001 1.050944e+001
6.934062e+000 9.506591e+001 -2.599674e+000
-1.070222e+000 1.032862e+002 -2.330424e+001
-4.314340e-001 1.089058e+002 -1.823536e+001
5.986703e+000 7.842635e+001 -8.904659e+000
7.350516e+000 7.792368e+001 -8.399239e+000
7.121476e+000 6.753921e+001 4.277687e+000
1.054568e+001 6.682573e+001 7.711886e+000
1.377229e+001 8.869197e+001 3.832876e+000
1.399710e+001 7.065121e+001 1.257207e+001
1.514364e+001 6.907775e+001 1.415040e+001
1.723664e+001 7.054868e+001 2.016310e+001
1.371181e+001 9.348932e+001 -2.053448e+000
-1.646500e-001 7.551287e+001 8.299982e+000
-8.775246e+000 7.855998e+001 -7.969841e+000
-9.496885e+000 7.926225e+001 -7.911020e+000
-1.307860e+001 9.467715e+001 -9.013400e-001
-1.374149e+001 8.941261e+001 5.156734e+000
-8.158700e+000 6.758145e+001 4.726606e+000
-1.201849e+001 6.783827e+001 9.486621e+000
-1.378257e+001 6.999966e+001 1.416075e+001
-1.569274e+001 6.951950e+001 1.587808e+001
-1.612351e+001 7.097328e+001 2.192429e+001
-7.057280e-001 1.096977e+002 -1.370596e+001
-6.884676e+000 9.572826e+001 -1.898127e+000
-7.070010e+000 8.895918e+001 1.133656e+001
5.643907e+000 7.463850e+001 3.621316e+001
-3.206009e+000 7.377033e+001 3.630758e+001
8.576015e+000 7.345932e+001 3.607034e+001
-5.379714e+000 7.454716e+001 3.699802e+001
3.237772e+000 7.962575e+001 3.093167e+001
-1.074872e+000 7.967482e+001 3.116308e+001
6.743215e+000 7.894766e+001 2.913414e+001
-4.539327e+000 7.914674e+001 2.917677e+001
1.191401e+000 6.337817e+001 3.840429e+001
6.237546e-001 6.028752e+001 3.209692e+001
2.865975e-002 5.861713e+001 2.527577e+001
-4.397588e-001 5.870089e+001 1.824424e+001
-8.363076e-001 6.094241e+001 1.157491e+001
-9.536573e-001 6.416422e+001 5.308456e+000
-1.064344e+000 6.885304e+001 4.871927e-002
-1.028098e+000 7.424835e+001 -4.484703e+000
-1.028995e+000 7.907819e+001 -9.617055e+000
-9.751200e-001 8.479196e+001 -1.374096e+001
