# Supplementary material for: Evolutionary morphology of the rabbit skull
Source: PeerJ. 2016 Sep 22;4:e2453. doi: 10.7717/peerj.2453 (PMC5036099; doi:10.7717/peerj.2453)
Supplement: Supplemental Information 1 [file peerj-04-2453-s001.zip › Kraatz and Sherratt Morphologika files/S obscurus 567229.txt]

[individuals]
1
[dimensions]
3
[landmarks]
52
[rawpoints]
'#1
2.075676e+000 7.118049e+001 3.741632e+001
2.004819e+000 8.095960e+001 3.264259e+001
1.901293e+000 8.131902e+001 2.432308e+001
1.467525e+000 8.211276e+001 1.469479e+001
1.288996e+000 9.030861e+001 3.436637e+000
1.057281e+000 9.388699e+001 -1.151697e+000
1.008744e+000 1.072039e+002 -1.376773e+001
1.702660e+000 1.099695e+002 -1.445040e+001
8.791036e+000 8.971252e+001 1.050067e+001
7.897659e+000 9.607607e+001 -3.348038e+000
1.036660e+000 1.042445e+002 -2.519422e+001
7.831620e-001 1.092216e+002 -1.888764e+001
9.323150e+000 7.977240e+001 -9.340340e+000
1.032944e+001 8.017726e+001 -9.468266e+000
8.747257e+000 6.908847e+001 3.723356e+000
1.285482e+001 6.870845e+001 9.068640e+000
1.535159e+001 9.103740e+001 3.720081e+000
1.503951e+001 7.134512e+001 1.279038e+001
1.606343e+001 7.114203e+001 1.432659e+001
1.768066e+001 7.243578e+001 1.985781e+001
1.512791e+001 9.604958e+001 -8.351650e-001
1.400360e+000 7.664887e+001 7.883154e+000
-6.205207e+000 7.976530e+001 -9.523134e+000
-7.208460e+000 8.043642e+001 -9.965317e+000
-1.212119e+001 9.516033e+001 -1.453743e+000
-1.233651e+001 9.079247e+001 3.955360e+000
-5.591430e+000 6.856917e+001 3.959909e+000
-9.861264e+000 6.795195e+001 9.584805e+000
-1.216671e+001 7.093286e+001 1.344676e+001
-1.287432e+001 7.000780e+001 1.492198e+001
-1.410433e+001 7.156613e+001 2.085154e+001
1.922180e-001 1.099078e+002 -1.456261e+001
-5.340307e+000 9.567062e+001 -3.123156e+000
-5.675970e+000 8.946011e+001 1.061382e+001
6.311244e+000 7.536885e+001 3.588948e+001
-2.195469e+000 7.502731e+001 3.601574e+001
8.831459e+000 7.426199e+001 3.608848e+001
-4.860335e+000 7.539565e+001 3.669916e+001
3.946702e+000 8.134705e+001 3.119195e+001
-3.310537e-001 8.099197e+001 3.086049e+001
7.699675e+000 8.002877e+001 2.863752e+001
-3.777786e+000 8.036250e+001 2.875037e+001
2.514037e+000 6.532624e+001 3.808791e+001
2.835911e+000 6.156386e+001 3.215844e+001
2.142336e+000 6.015789e+001 2.530633e+001
1.866899e+000 5.985804e+001 1.828891e+001
1.624827e+000 6.205681e+001 1.161610e+001
1.516004e+000 6.534695e+001 5.405612e+000
1.491179e+000 6.986016e+001 1.614193e-002
1.545758e+000 7.515160e+001 -4.611202e+000
1.586765e+000 7.996074e+001 -9.738163e+000
1.662093e+000 8.522906e+001 -1.439157e+001
