# Supplementary material for: Evolutionary morphology of the rabbit skull
Source: PeerJ. 2016 Sep 22;4:e2453. doi: 10.7717/peerj.2453 (PMC5036099; doi:10.7717/peerj.2453)
Supplement: Supplemental Information 1 [file peerj-04-2453-s001.zip › Kraatz and Sherratt Morphologika files/S obscurus 567230.txt]

[individuals]
1
[dimensions]
3
[landmarks]
52
[rawpoints]
'#1
1.482137e+000 7.702908e+001 3.673722e+001
1.598442e+000 8.704987e+001 3.165382e+001
1.362330e+000 8.634683e+001 2.354799e+001
1.142243e+000 8.566335e+001 1.381731e+001
7.980140e-001 9.230433e+001 2.796272e+000
2.371440e-001 9.596840e+001 -2.178089e+000
4.592850e-001 1.079444e+002 -1.478383e+001
1.850834e+000 1.101612e+002 -1.556039e+001
8.097427e+000 9.230885e+001 9.598396e+000
6.532303e+000 9.738832e+001 -3.471207e+000
2.296010e-001 1.048031e+002 -2.525801e+001
4.356180e-001 1.096827e+002 -2.007247e+001
7.137169e+000 8.107877e+001 -8.124088e+000
8.192113e+000 8.083106e+001 -7.568911e+000
7.658717e+000 7.219199e+001 4.076386e+000
1.165650e+001 7.205177e+001 8.335707e+000
1.367984e+001 9.255225e+001 2.745626e+000
1.488992e+001 7.610650e+001 1.230942e+001
1.509144e+001 7.441117e+001 1.426892e+001
9999 9999 9999
1.317058e+001 9.662943e+001 -2.416504e+000
6.540190e-001 7.993432e+001 7.948389e+000
-6.595166e+000 8.122975e+001 -7.774076e+000
-7.525989e+000 8.066434e+001 -7.019493e+000
-1.216045e+001 9.702097e+001 -1.786383e+000
-1.230369e+001 9.279255e+001 3.867037e+000
-6.322802e+000 7.219118e+001 4.699914e+000
-1.063547e+001 7.212689e+001 9.685170e+000
-1.292599e+001 7.560967e+001 1.317251e+001
-1.362767e+001 7.471764e+001 1.521106e+001
-1.517176e+001 7.752734e+001 2.041264e+001
-1.635720e-001 1.103381e+002 -1.545050e+001
-5.370049e+000 9.778655e+001 -2.998965e+000
-6.460393e+000 9.274370e+001 1.012300e+001
6.333964e+000 8.223172e+001 3.492082e+001
-3.030438e+000 8.228040e+001 3.551675e+001
8.364586e+000 8.152573e+001 3.531462e+001
-5.171426e+000 8.224625e+001 3.589114e+001
3.994227e+000 8.738383e+001 3.004543e+001
-6.856425e-001 8.726232e+001 3.011894e+001
6.868038e+000 8.562379e+001 2.730840e+001
-3.928432e+000 8.627272e+001 2.815117e+001
1.849687e+000 7.073853e+001 3.781555e+001
2.024838e+000 6.721063e+001 3.222027e+001
1.828486e+000 6.498174e+001 2.599360e+001
1.722217e+000 6.388148e+001 1.946995e+001
1.551537e+000 6.523415e+001 1.299527e+001
1.075711e+000 6.768275e+001 6.866858e+000
7.096112e-001 7.148897e+001 1.466723e+000
4.132037e-001 7.638201e+001 -2.977135e+000
1.041068e-001 8.089246e+001 -7.808284e+000
-1.567060e-001 8.558818e+001 -1.246320e+001
