# Supplementary material for: Evolutionary morphology of the rabbit skull
Source: PeerJ. 2016 Sep 22;4:e2453. doi: 10.7717/peerj.2453 (PMC5036099; doi:10.7717/peerj.2453)
Supplement: Supplemental Information 1 [file peerj-04-2453-s001.zip › Kraatz and Sherratt Morphologika files/S obscurus 567231.txt]

[individuals]
1
[dimensions]
3
[landmarks]
52
[rawpoints]
'#1
-1.436381e+000 6.888125e+001 3.790639e+001
-6.902360e-001 7.848936e+001 3.369690e+001
-7.376970e-001 7.969470e+001 2.507849e+001
-5.361700e-001 7.970360e+001 1.535336e+001
1.952950e-001 8.807120e+001 3.981076e+000
5.867350e-001 9.162446e+001 -9.488330e-001
1.282392e+000 1.041904e+002 -1.331182e+001
2.724447e+000 1.071201e+002 -1.439029e+001
7.400973e+000 8.663746e+001 1.152299e+001
7.351544e+000 9.329947e+001 -1.972696e+000
9.438560e-001 1.000526e+002 -2.481239e+001
1.419289e+000 1.060070e+002 -1.962061e+001
6.546826e+000 7.681696e+001 -8.067293e+000
7.732070e+000 7.716385e+001 -7.946917e+000
6.509008e+000 6.582596e+001 4.889420e+000
9.916033e+000 6.509589e+001 8.904490e+000
1.332235e+001 8.739934e+001 4.680582e+000
1.244726e+001 6.803459e+001 1.320392e+001
1.360100e+001 6.710698e+001 1.512016e+001
1.528891e+001 6.777996e+001 2.127612e+001
1.393510e+001 9.251761e+001 -7.825510e-001
-8.106150e-001 7.452005e+001 8.711941e+000
-7.414000e+000 7.763400e+001 -8.429737e+000
-8.537045e+000 7.823346e+001 -8.276262e+000
-1.247532e+001 9.404417e+001 -1.390228e+000
-1.314696e+001 8.907742e+001 4.480783e+000
-9.248919e+000 6.679072e+001 5.050601e+000
-1.288535e+001 6.649979e+001 9.008043e+000
-1.471412e+001 6.986472e+001 1.292472e+001
-1.617139e+001 6.913399e+001 1.475435e+001
-1.791424e+001 6.994035e+001 2.067693e+001
7.428560e-001 1.074194e+002 -1.435364e+001
-6.305994e+000 9.420654e+001 -2.328262e+000
-7.238539e+000 8.787179e+001 1.140377e+001
3.367620e+000 7.254925e+001 3.631138e+001
-5.774100e+000 7.333113e+001 3.660148e+001
6.289229e+000 7.096543e+001 3.669047e+001
-8.670412e+000 7.249432e+001 3.703985e+001
1.555004e+000 7.900397e+001 3.213099e+001
-3.011997e+000 7.905450e+001 3.183569e+001
5.119921e+000 7.812437e+001 2.883900e+001
-6.747840e+000 7.918277e+001 2.910656e+001
-1.714574e+000 6.199092e+001 3.815409e+001
-2.205259e+000 5.849567e+001 3.243221e+001
-2.461987e+000 5.704288e+001 2.587314e+001
-2.438095e+000 5.662725e+001 1.916313e+001
-2.268334e+000 5.850557e+001 1.271058e+001
-1.910411e+000 6.188765e+001 6.911613e+000
-1.416576e+000 6.606763e+001 1.669636e+000
-8.836586e-001 7.119281e+001 -2.648127e+000
-3.784151e-001 7.596198e+001 -7.358491e+000
1.327920e-001 8.094090e+001 -1.184742e+001
