# Supplementary material for: Evolutionary morphology of the rabbit skull
Source: PeerJ. 2016 Sep 22;4:e2453. doi: 10.7717/peerj.2453 (PMC5036099; doi:10.7717/peerj.2453)
Supplement: Supplemental Information 1 [file peerj-04-2453-s001.zip › Kraatz and Sherratt Morphologika files/S obscurus 567232.txt]

[individuals]
1
[dimensions]
3
[landmarks]
52
[rawpoints]
'#1
4.573890e-001 7.285872e+001 3.766819e+001
9.368770e-001 8.185754e+001 3.317903e+001
1.286903e+000 8.268532e+001 2.462002e+001
1.000227e+000 8.361362e+001 1.522713e+001
1.445580e+000 9.213231e+001 4.366613e+000
1.362715e+000 9.558015e+001 -9.638330e-001
1.675269e+000 1.078469e+002 -1.414139e+001
2.915935e+000 1.110221e+002 -1.551387e+001
8.981368e+000 9.056042e+001 1.125319e+001
8.232424e+000 9.710066e+001 -2.247255e+000
1.580747e+000 1.035435e+002 -2.438377e+001
1.519544e+000 1.091910e+002 -1.992599e+001
7.756677e+000 8.066116e+001 -8.985706e+000
9.176591e+000 8.053189e+001 -8.712173e+000
7.393465e+000 7.009283e+001 3.773983e+000
1.139343e+001 6.852177e+001 9.043634e+000
1.503126e+001 9.130109e+001 4.853039e+000
1.384336e+001 7.181581e+001 1.264489e+001
1.491971e+001 7.048453e+001 1.421497e+001
1.646058e+001 7.119740e+001 2.071249e+001
1.494081e+001 9.596822e+001 -1.770283e+000
5.975480e-001 7.784263e+001 8.590550e+000
-5.621173e+000 8.225474e+001 -9.886723e+000
-7.012868e+000 8.190107e+001 -9.444220e+000
-1.196290e+001 9.776642e+001 -1.278271e+000
-1.259022e+001 9.256233e+001 5.131868e+000
-6.706134e+000 7.004559e+001 3.940735e+000
-1.159018e+001 7.024998e+001 9.198741e+000
-1.324080e+001 7.289655e+001 1.268643e+001
-1.417862e+001 7.177686e+001 1.485116e+001
-1.560784e+001 7.259851e+001 2.146270e+001
1.011284e+000 1.109512e+002 -1.547919e+001
-5.408148e+000 9.792303e+001 -2.047592e+000
-6.774226e+000 9.095961e+001 1.153127e+001
5.457649e+000 7.653877e+001 3.637406e+001
-3.761265e+000 7.658387e+001 3.634193e+001
8.029801e+000 7.482693e+001 3.666444e+001
-6.804354e+000 7.634045e+001 3.662276e+001
4.291209e+000 8.249543e+001 3.232141e+001
-1.110869e+000 8.253503e+001 3.241338e+001
6.725899e+000 8.080062e+001 2.938931e+001
-4.367167e+000 8.146765e+001 2.955705e+001
3.222270e-001 6.526829e+001 3.751120e+001
-5.678364e-001 6.223646e+001 3.150259e+001
-7.960369e-001 6.097831e+001 2.483520e+001
-7.235729e-001 6.091243e+001 1.804720e+001
-5.226887e-001 6.302834e+001 1.159967e+001
-1.281445e-001 6.639130e+001 5.715566e+000
2.025437e-001 7.063186e+001 4.247423e-001
4.863580e-001 7.559502e+001 -4.198593e+000
6.739604e-001 8.052103e+001 -8.866290e+000
7.666410e-001 8.576397e+001 -1.317824e+001
