# Supplementary material for: Evolutionary morphology of the rabbit skull
Source: PeerJ. 2016 Sep 22;4:e2453. doi: 10.7717/peerj.2453 (PMC5036099; doi:10.7717/peerj.2453)
Supplement: Supplemental Information 1 [file peerj-04-2453-s001.zip › Kraatz and Sherratt Morphologika files/S palustris 1409.txt]

[individuals]
1
[dimensions]
3
[landmarks]
52
[rawpoints]
'#1
9.698639e-001 6.869478e+001 3.721406e+001
1.197300e+000 7.788400e+001 3.269665e+001
5.464373e-001 7.857619e+001 2.293188e+001
5.145745e-001 7.865738e+001 1.271574e+001
9.631813e-001 8.965710e+001 3.091469e+000
9.635296e-001 9.469778e+001 -4.129707e+000
1.508314e+000 1.099120e+002 -1.653862e+001
3.247304e+000 1.122217e+002 -1.749394e+001
8.401522e+000 8.855247e+001 9.758379e+000
7.399202e+000 9.632117e+001 -3.571153e+000
9.370547e-001 1.049381e+002 -2.856711e+001
1.194421e+000 1.103624e+002 -2.261206e+001
6.074708e+000 7.809136e+001 -1.100326e+001
7.795218e+000 7.844652e+001 -1.110266e+001
6.991001e+000 6.706754e+001 2.219511e+000
1.090843e+001 6.671746e+001 5.270743e+000
1.416324e+001 8.762842e+001 3.240333e+000
1.117133e+001 6.798096e+001 9.024655e+000
1.229202e+001 6.758594e+001 1.097045e+001
1.533385e+001 6.858809e+001 1.999182e+001
1.481277e+001 9.446805e+001 -4.846512e+000
5.417210e-002 7.453468e+001 4.869586e+000
-5.621061e+000 7.862800e+001 -1.095859e+001
-8.720623e+000 7.889904e+001 -1.000916e+001
-1.236210e+001 9.599232e+001 -4.193825e+000
-1.299235e+001 8.970017e+001 4.272583e+000
-7.779116e+000 6.682035e+001 4.809135e+000
-1.197398e+001 6.779317e+001 6.593384e+000
-1.147096e+001 6.885137e+001 9.329121e+000
-1.230964e+001 6.984093e+001 1.230228e+001
-1.526842e+001 7.009180e+001 2.063499e+001
9.780693e-001 1.126048e+002 -1.702158e+001
-5.184337e+000 9.713520e+001 -3.082910e+000
-6.966306e+000 8.918172e+001 1.043901e+001
5.788774e+000 7.271855e+001 3.614334e+001
-4.329743e+000 7.301385e+001 3.677052e+001
7.708684e+000 7.110944e+001 3.632999e+001
-6.427799e+000 7.268479e+001 3.679914e+001
2.916592e+000 7.799633e+001 3.059252e+001
-1.669819e+000 7.839481e+001 3.181601e+001
6.388838e+000 7.724556e+001 2.778136e+001
-4.689760e+000 7.776611e+001 2.867357e+001
2.641108e-001 6.100152e+001 3.785276e+001
3.883624e-001 5.869614e+001 3.140988e+001
-8.553176e-002 5.689507e+001 2.482456e+001
-6.000373e-001 5.801575e+001 1.809271e+001
-5.799971e-001 6.008354e+001 1.156868e+001
-6.631213e-001 6.317948e+001 5.465626e+000
-6.449906e-001 6.683303e+001 -3.208213e-001
-4.463924e-001 7.142628e+001 -5.390728e+000
-1.125627e-001 7.660759e+001 -9.849870e+000
2.662868e-001 8.188812e+001 -1.418736e+001
