# Supplementary material for: Evolutionary morphology of the rabbit skull
Source: PeerJ. 2016 Sep 22;4:e2453. doi: 10.7717/peerj.2453 (PMC5036099; doi:10.7717/peerj.2453)
Supplement: Supplemental Information 1 [file peerj-04-2453-s001.zip › Kraatz and Sherratt Morphologika files/S palustris 1410.txt]

[individuals]
1
[dimensions]
3
[landmarks]
52
[rawpoints]
'#1
4.823739e+000 6.845634e+001 3.684042e+001
5.193339e+000 7.845511e+001 3.409771e+001
4.707681e+000 8.041109e+001 2.303074e+001
4.361530e+000 8.007655e+001 1.290448e+001
4.629270e+000 9.003300e+001 3.084610e+000
4.291363e+000 9.399365e+001 -3.654255e+000
5.034509e+000 1.097361e+002 -1.473271e+001
6.312993e+000 1.127319e+002 -1.557854e+001
1.250846e+001 8.787383e+001 1.127729e+001
1.159507e+001 9.525210e+001 -2.752338e+000
4.728203e+000 1.056648e+002 -2.684153e+001
4.945507e+000 1.112487e+002 -2.093774e+001
1.009095e+001 7.822368e+001 -1.021740e+001
1.176826e+001 7.837913e+001 -1.021061e+001
1.042268e+001 6.680842e+001 2.471395e+000
1.550003e+001 6.677557e+001 5.146592e+000
1.784520e+001 8.755717e+001 3.360279e+000
1.534863e+001 6.746602e+001 8.858414e+000
1.660430e+001 6.645193e+001 1.011587e+001
1.993370e+001 6.622218e+001 1.908078e+001
1.737057e+001 9.336627e+001 -4.617165e+000
3.700467e+000 7.567129e+001 5.742537e+000
-5.296412e+000 8.019000e+001 -9.975742e+000
-4.021692e+000 7.973849e+001 -1.020579e+001
-8.118022e+000 9.496478e+001 -3.387459e+000
-9.040758e+000 8.948235e+001 4.800738e+000
-4.346817e+000 6.780107e+001 4.065274e+000
-9.467075e+000 6.827367e+001 6.118103e+000
-8.365246e+000 6.881999e+001 1.007480e+001
-9.760677e+000 6.799075e+001 1.164359e+001
-1.292269e+001 6.890347e+001 2.032883e+001
4.134626e+000 1.129779e+002 -1.544089e+001
-1.849327e+000 9.682819e+001 -1.357696e+000
-3.435594e+000 8.919904e+001 1.190005e+001
1.010216e+001 7.237782e+001 3.584095e+001
-4.761333e-001 7.268948e+001 3.605619e+001
1.223186e+001 7.064378e+001 3.633802e+001
-2.430480e+000 7.142383e+001 3.683577e+001
8.479093e+000 7.903837e+001 3.279146e+001
1.841983e+000 7.964822e+001 3.272718e+001
1.126232e+001 7.828423e+001 2.743688e+001
-1.236684e+000 7.862453e+001 2.837617e+001
4.107759e+000 6.021632e+001 3.704628e+001
3.914137e+000 5.730550e+001 3.061073e+001
3.627666e+000 5.636576e+001 2.361276e+001
3.625311e+000 5.713146e+001 1.658836e+001
3.556126e+000 6.018054e+001 1.021437e+001
3.711545e+000 6.395874e+001 4.245209e+000
3.564193e+000 6.830277e+001 -1.325814e+000
3.621951e+000 7.358131e+001 -6.023594e+000
3.579198e+000 7.908664e+001 -1.045264e+001
3.580445e+000 8.439075e+001 -1.512098e+001
