# Supplementary material for: Evolutionary morphology of the rabbit skull
Source: PeerJ. 2016 Sep 22;4:e2453. doi: 10.7717/peerj.2453 (PMC5036099; doi:10.7717/peerj.2453)
Supplement: Supplemental Information 1 [file peerj-04-2453-s001.zip › Kraatz and Sherratt Morphologika files/S palustris 1412.txt]

[individuals]
1
[dimensions]
3
[landmarks]
52
[rawpoints]
'#1
1.228192e+000 6.436685e+001 3.709754e+001
1.548676e+000 7.551521e+001 3.436162e+001
1.530828e+000 7.808604e+001 2.372369e+001
1.333261e+000 7.888057e+001 1.377511e+001
1.421145e+000 8.998674e+001 4.380028e+000
1.536096e+000 9.565280e+001 -3.028511e+000
2.373391e+000 1.115795e+002 -1.414571e+001
3.759600e+000 1.143082e+002 -1.459751e+001
9.696949e+000 8.803925e+001 1.123614e+001
8.437447e+000 9.637470e+001 -1.326122e+000
1.909156e+000 1.075856e+002 -2.687257e+001
2.284618e+000 1.128382e+002 -2.010366e+001
6.359259e+000 7.832805e+001 -1.079782e+001
9.169305e+000 7.858911e+001 -1.048883e+001
8.630109e+000 6.578387e+001 2.780466e+000
1.147323e+001 6.600349e+001 3.879383e+000
1.516807e+001 8.808549e+001 4.519508e+000
1.089018e+001 6.629433e+001 7.438826e+000
1.327854e+001 6.571233e+001 8.652859e+000
1.693144e+001 6.576309e+001 1.727715e+001
1.501208e+001 9.506957e+001 -3.067166e+000
6.507670e-001 7.414156e+001 5.149549e+000
-4.782235e+000 7.966160e+001 -1.110920e+001
-7.993287e+000 7.998477e+001 -9.920763e+000
-1.188332e+001 9.601206e+001 -2.715878e+000
-1.231157e+001 8.970416e+001 5.022751e+000
-7.850851e+000 6.671040e+001 2.873187e+000
-1.126051e+001 6.692078e+001 4.980947e+000
-1.088056e+001 6.798422e+001 8.837950e+000
-1.275156e+001 6.695319e+001 1.003378e+001
-1.548959e+001 6.775816e+001 1.864124e+001
1.281812e+000 1.143073e+002 -1.447418e+001
-5.311471e+000 9.712184e+001 -1.468588e+000
-6.433758e+000 8.919625e+001 1.185328e+001
6.331612e+000 6.885760e+001 3.673745e+001
-4.204651e+000 7.033383e+001 3.737832e+001
8.695994e+000 6.837305e+001 3.703470e+001
-6.271433e+000 6.889567e+001 3.719102e+001
4.396323e+000 7.630675e+001 3.226228e+001
-1.503224e+000 7.659554e+001 3.221303e+001
7.502124e+000 7.417802e+001 2.888440e+001
-4.798970e+000 7.559108e+001 2.915116e+001
7.087950e-001 5.701715e+001 3.651736e+001
3.900362e-001 5.446213e+001 2.972287e+001
-1.571732e-001 5.402276e+001 2.249022e+001
-2.826858e-001 5.606285e+001 1.551744e+001
-3.968765e-001 5.931418e+001 9.019551e+000
-4.263557e-001 6.351023e+001 3.088084e+000
-2.586129e-001 6.860586e+001 -2.089232e+000
-4.723113e-002 7.408297e+001 -6.859490e+000
2.114233e-001 7.969622e+001 -1.146648e+001
5.382600e-001 8.557925e+001 -1.571849e+001
