# Supplementary material for: Evolutionary morphology of the rabbit skull
Source: PeerJ. 2016 Sep 22;4:e2453. doi: 10.7717/peerj.2453 (PMC5036099; doi:10.7717/peerj.2453)
Supplement: Supplemental Information 1 [file peerj-04-2453-s001.zip › Kraatz and Sherratt Morphologika files/S palustris 147446.txt]

[individuals]
1
[dimensions]
3
[landmarks]
52
[rawpoints]
'#1
-8.235240e-001 6.948615e+001 3.698348e+001
-4.175425e-002 7.980942e+001 3.433399e+001
-6.831322e-001 8.122797e+001 2.340087e+001
-6.867929e-001 8.104807e+001 1.221459e+001
-4.906869e-001 9.097374e+001 8.017616e-001
-1.181684e-001 9.554149e+001 -6.434032e+000
6.960627e-001 1.104781e+002 -1.629549e+001
1.746257e+000 1.135019e+002 -1.715687e+001
7.565728e+000 9.095621e+001 8.471617e+000
7.002398e+000 9.804828e+001 -5.527499e+000
6.873417e-001 1.068524e+002 -2.853286e+001
5.301956e-001 1.119738e+002 -2.273021e+001
5.448118e+000 7.832787e+001 -1.103804e+001
7.024819e+000 7.906016e+001 -1.135110e+001
6.035051e+000 6.780711e+001 1.873981e+000
1.051015e+001 6.831622e+001 3.903564e+000
1.361822e+001 9.018056e+001 2.338372e+000
1.078155e+001 6.926812e+001 7.761978e+000
1.255420e+001 6.823810e+001 8.971464e+000
1.595784e+001 6.964736e+001 1.756308e+001
1.384723e+001 9.504079e+001 -6.636852e+000
-1.553382e+000 7.592759e+001 4.679406e+000
-8.505246e+000 7.889548e+001 -1.053006e+001
-9.458569e+000 7.973007e+001 -1.108454e+001
-1.401549e+001 9.741895e+001 -5.990887e+000
-1.430181e+001 9.162296e+001 2.685880e+000
-9.894900e+000 6.867863e+001 2.953252e+000
-1.448838e+001 6.952432e+001 4.341350e+000
-1.402427e+001 6.993486e+001 8.501632e+000
-1.554716e+001 6.930406e+001 1.038301e+001
-1.847760e+001 7.148964e+001 1.872360e+001
1.075459e-001 1.138027e+002 -1.705014e+001
-7.179552e+000 9.885474e+001 -5.532114e+000
-8.343583e+000 9.204141e+001 8.700466e+000
4.700363e+000 7.407519e+001 3.655717e+001
-6.163688e+000 7.449018e+001 3.701166e+001
7.343720e+000 7.144141e+001 3.663806e+001
-9.381975e+000 7.391767e+001 3.700826e+001
2.496716e+000 8.084709e+001 3.211014e+001
-2.962298e+000 8.158962e+001 3.273569e+001
5.545613e+000 7.900545e+001 2.885292e+001
-6.676308e+000 7.971764e+001 2.957178e+001
-9.866618e-001 6.120153e+001 3.635746e+001
-1.514320e+000 5.963660e+001 2.958152e+001
-1.935356e+000 5.797105e+001 2.282310e+001
-2.040244e+000 5.869855e+001 1.588790e+001
-1.999519e+000 6.059944e+001 9.178198e+000
-1.767522e+000 6.415025e+001 3.180386e+000
-1.548292e+000 6.851375e+001 -2.255438e+000
-1.321302e+000 7.360825e+001 -7.012527e+000
-1.148204e+000 7.913603e+001 -1.126070e+001
-1.094960e+000 8.437334e+001 -1.586586e+001
