# Supplementary material for: Evolutionary morphology of the rabbit skull
Source: PeerJ. 2016 Sep 22;4:e2453. doi: 10.7717/peerj.2453 (PMC5036099; doi:10.7717/peerj.2453)
Supplement: Supplemental Information 1 [file peerj-04-2453-s001.zip › Kraatz and Sherratt Morphologika files/S palustris 147447.txt]

[individuals]
1
[dimensions]
3
[landmarks]
52
[rawpoints]
'#1
-1.929275e+000 6.351960e+001 3.593090e+001
-7.228312e-001 7.399181e+001 3.456877e+001
-1.039320e+000 7.732199e+001 2.323474e+001
-1.301785e+000 7.747207e+001 1.322561e+001
-2.415156e-001 8.935394e+001 2.155422e+000
-4.170370e-002 9.445805e+001 -5.243374e+000
1.867675e+000 1.115172e+002 -1.655796e+001
3.210659e+000 1.139519e+002 -1.725838e+001
7.772394e+000 8.775000e+001 8.800312e+000
7.590135e+000 9.591132e+001 -4.448378e+000
3.869836e-001 1.068529e+002 -2.955423e+001
1.378020e+000 1.128606e+002 -2.315385e+001
4.650000e+000 7.669328e+001 -1.281506e+001
6.644541e+000 7.674126e+001 -1.287633e+001
4.752737e+000 6.501448e+001 9.957068e-001
8.822652e+000 6.429535e+001 2.687763e+000
1.357793e+001 8.685948e+001 3.137152e+000
9.202417e+000 6.442408e+001 7.087439e+000
1.066100e+001 6.352585e+001 8.709488e+000
1.486808e+001 6.375967e+001 1.859352e+001
1.444903e+001 9.266306e+001 -5.614883e+000
-2.129700e+000 7.294946e+001 4.424299e+000
-9.721264e+000 7.830311e+001 -1.192547e+001
-1.098756e+001 7.877226e+001 -1.185120e+001
-1.377911e+001 9.680376e+001 -4.660919e+000
-1.417291e+001 9.057155e+001 3.980658e+000
-1.033196e+001 6.673661e+001 1.501715e+000
-1.515962e+001 6.700906e+001 3.907818e+000
-1.490188e+001 6.729916e+001 8.319807e+000
-1.603303e+001 6.631523e+001 1.004438e+001
-1.933901e+001 6.810772e+001 2.002222e+001
8.907397e-001 1.140846e+002 -1.713695e+001
-6.370070e+000 9.752048e+001 -3.764257e+000
-8.214741e+000 8.973451e+001 9.668402e+000
3.641104e+000 6.726778e+001 3.581067e+001
-6.427810e+000 6.783716e+001 3.611509e+001
5.340050e+000 6.505653e+001 3.575875e+001
-8.968391e+000 6.658523e+001 3.607804e+001
2.370071e+000 7.484003e+001 3.286492e+001
-3.460632e+000 7.554439e+001 3.235700e+001
5.462226e+000 7.340954e+001 2.817851e+001
-6.998625e+000 7.563293e+001 2.808063e+001
-3.016670e+000 5.542283e+001 3.537712e+001
-3.070804e+000 5.390111e+001 2.864463e+001
-4.030434e+000 5.340493e+001 2.182669e+001
-4.202944e+000 5.485503e+001 1.508034e+001
-4.424515e+000 5.711692e+001 8.562609e+000
-4.270778e+000 6.114890e+001 2.961477e+000
-4.002837e+000 6.565467e+001 -2.260767e+000
-3.510178e+000 7.082494e+001 -6.807273e+000
-2.898280e+000 7.621436e+001 -1.107538e+001
-2.193621e+000 8.171409e+001 -1.518757e+001
