# Supplementary material for: Evolutionary morphology of the rabbit skull
Source: PeerJ. 2016 Sep 22;4:e2453. doi: 10.7717/peerj.2453 (PMC5036099; doi:10.7717/peerj.2453)
Supplement: Supplemental Information 1 [file peerj-04-2453-s001.zip › Kraatz and Sherratt Morphologika files/S palustris 147449.txt]

[individuals]
1
[dimensions]
3
[landmarks]
52
[rawpoints]
'#1
3.014737e+000 6.929693e+001 3.680465e+001
3.235894e+000 7.929736e+001 3.455257e+001
3.600338e+000 8.105663e+001 2.410033e+001
3.866027e+000 8.179722e+001 1.264832e+001
4.922139e+000 9.301247e+001 5.878792e-001
5.236998e+000 9.789513e+001 -6.492603e+000
6.207291e+000 1.128067e+002 -1.699163e+001
7.449438e+000 1.161029e+002 -1.789704e+001
1.256263e+001 9.196399e+001 9.617897e+000
1.253325e+001 9.970279e+001 -4.499977e+000
5.848328e+000 1.056142e+002 -2.935514e+001
6.420505e+000 1.152958e+002 -2.321235e+001
9.979649e+000 8.015907e+001 -1.170140e+001
1.239159e+001 8.047258e+001 -1.135717e+001
1.041223e+001 6.972655e+001 1.758702e+000
1.449677e+001 6.906303e+001 4.390471e+000
1.884088e+001 9.133002e+001 3.577500e+000
1.518586e+001 6.987039e+001 8.875042e+000
1.628051e+001 6.858185e+001 1.061163e+001
1.983169e+001 6.976040e+001 1.908464e+001
1.990771e+001 9.762272e+001 -5.042051e+000
3.769456e+000 7.741247e+001 4.749254e+000
-2.115674e+000 8.062767e+001 -1.152006e+001
-3.795089e+000 8.086299e+001 -1.136952e+001
-8.692020e+000 9.891872e+001 -5.606979e+000
-8.959832e+000 9.306801e+001 3.207979e+000
-3.862376e+000 7.046426e+001 3.109062e+000
-8.166447e+000 7.039510e+001 5.053999e+000
-8.712345e+000 7.133474e+001 9.137360e+000
-9.884432e+000 7.009978e+001 1.151124e+001
-1.328675e+001 7.209551e+001 1.981040e+001
5.583130e+000 1.163787e+002 -1.792891e+001
-1.805203e+000 1.006201e+002 -4.031893e+000
-3.715381e+000 9.271165e+001 9.788605e+000
8.021770e+000 7.325393e+001 3.608856e+001
-1.802307e+000 7.397208e+001 3.614197e+001
1.024113e+001 7.153309e+001 3.638747e+001
-4.580809e+000 7.288678e+001 3.646346e+001
6.111493e+000 7.966615e+001 3.193443e+001
7.435169e-001 8.026975e+001 3.255472e+001
9.396557e+000 7.908550e+001 2.867972e+001
-2.257750e+000 7.990789e+001 2.872251e+001
2.432353e+000 6.128938e+001 3.685920e+001
2.527394e+000 5.878780e+001 3.010391e+001
2.495423e+000 5.892708e+001 2.290110e+001
2.643347e+000 5.983240e+001 1.575546e+001
2.686545e+000 6.271649e+001 9.153713e+000
2.858937e+000 6.664359e+001 3.116336e+000
3.088503e+000 7.101897e+001 -2.602479e+000
3.389818e+000 7.612975e+001 -7.671193e+000
3.750293e+000 8.132244e+001 -1.265197e+001
4.169057e+000 8.669450e+001 -1.743396e+001
