# Supplementary material for: Evolutionary morphology of the rabbit skull
Source: PeerJ. 2016 Sep 22;4:e2453. doi: 10.7717/peerj.2453 (PMC5036099; doi:10.7717/peerj.2453)
Supplement: Supplemental Information 1 [file peerj-04-2453-s001.zip › Kraatz and Sherratt Morphologika files/S palustris 163975.txt]

[individuals]
1
[dimensions]
3
[landmarks]
52
[rawpoints]
'#1
-6.205790e-001 6.562330e+001 3.777405e+001
-3.752990e-001 7.311684e+001 3.476186e+001
-2.957680e-001 7.593556e+001 2.541014e+001
-1.739420e-001 7.650484e+001 1.367731e+001
2.001870e-001 8.687778e+001 3.583470e+000
4.090210e-001 9.216873e+001 -3.377272e+000
9.957320e-001 1.070057e+002 -1.423259e+001
2.342182e+000 1.092939e+002 -1.463690e+001
7.798001e+000 8.526025e+001 1.089482e+001
7.546201e+000 9.328620e+001 -2.021690e+000
5.897050e-001 1.017951e+002 -2.635367e+001
1.060254e+000 1.073000e+002 -1.985070e+001
6.186847e+000 7.665701e+001 -1.045499e+001
7.457232e+000 7.505529e+001 -8.969913e+000
6.471493e+000 6.404488e+001 3.998272e+000
1.146205e+001 6.451070e+001 6.018591e+000
1.323347e+001 8.571555e+001 4.893070e+000
1.136261e+001 6.553078e+001 9.330070e+000
1.254554e+001 6.463509e+001 1.121414e+001
1.458512e+001 6.414520e+001 2.088644e+001
1.435215e+001 9.111952e+001 -2.270430e+000
-6.628530e-001 7.202854e+001 5.611771e+000
-6.201171e+000 7.886598e+001 -1.159890e+001
-8.741798e+000 7.716287e+001 -9.588165e+000
-1.292288e+001 9.331205e+001 -1.941288e+000
-1.259099e+001 8.709212e+001 4.841693e+000
-8.505251e+000 6.581850e+001 4.259527e+000
-1.360275e+001 6.609863e+001 7.003251e+000
-1.255951e+001 6.691018e+001 9.994209e+000
-1.414182e+001 6.592262e+001 1.186801e+001
-1.618992e+001 6.570626e+001 2.141867e+001
4.317100e-002 1.092430e+002 -1.461434e+001
-6.264988e+000 9.412160e+001 -1.880459e+000
-7.456851e+000 8.632373e+001 1.107839e+001
4.246631e+000 6.723711e+001 3.710531e+001
-5.142474e+000 6.745013e+001 3.743196e+001
6.148569e+000 6.538873e+001 3.660459e+001
-7.726609e+000 6.662585e+001 3.715272e+001
2.803911e+000 7.412201e+001 3.351466e+001
-3.292673e+000 7.436207e+001 3.344513e+001
5.094045e+000 7.309723e+001 2.949538e+001
-5.369087e+000 7.414188e+001 2.958340e+001
-9.047960e-001 5.658768e+001 3.727962e+001
-1.485025e+000 5.397228e+001 3.088068e+001
-1.568509e+000 5.375074e+001 2.394665e+001
-1.399722e+000 5.491543e+001 1.710982e+001
-1.151925e+000 5.700662e+001 1.049968e+001
-8.204858e-001 6.062794e+001 4.592021e+000
-4.560531e-001 6.516592e+001 -6.426646e-001
-1.912380e-001 7.018970e+001 -5.419785e+000
-1.192708e-001 7.562148e+001 -9.734924e+000
-5.299100e-002 8.096530e+001 -1.415804e+001
