# Supplementary material for: Evolutionary morphology of the rabbit skull
Source: PeerJ. 2016 Sep 22;4:e2453. doi: 10.7717/peerj.2453 (PMC5036099; doi:10.7717/peerj.2453)
Supplement: Supplemental Information 1 [file peerj-04-2453-s001.zip › Kraatz and Sherratt Morphologika files/S palustris 6226.txt]

[individuals]
1
[dimensions]
3
[landmarks]
52
[rawpoints]
'#1
-8.082494e-001 7.066016e+001 3.690887e+001
-5.327280e-001 8.127945e+001 3.428754e+001
-2.482996e-001 8.205370e+001 2.290213e+001
-3.324399e-001 8.141556e+001 1.263050e+001
4.065871e-002 9.266476e+001 1.385265e+000
-2.542591e-002 9.634158e+001 -4.972919e+000
5.926046e-001 1.102378e+002 -1.638724e+001
1.824769e+000 1.137852e+002 -1.717100e+001
7.273526e+000 9.118068e+001 9.989864e+000
7.207877e+000 9.812007e+001 -4.008104e+000
2.220740e-001 1.071785e+002 -2.898500e+001
5.755050e-001 1.117824e+002 -2.256794e+001
6.920313e+000 7.933572e+001 -1.108869e+001
8.391708e+000 7.915170e+001 -1.059929e+001
6.037326e+000 6.847393e+001 2.897799e+000
1.143332e+001 6.876533e+001 5.497716e+000
1.295759e+001 9.060345e+001 3.902810e+000
1.072646e+001 6.960711e+001 8.536404e+000
1.202335e+001 6.924103e+001 1.008269e+001
1.560538e+001 7.032945e+001 1.863532e+001
1.382545e+001 9.501283e+001 -4.065941e+000
-5.095293e-001 7.596035e+001 4.886014e+000
-6.896769e+000 7.915540e+001 -1.059078e+001
-8.536860e+000 7.917493e+001 -1.027777e+001
-1.338810e+001 9.675212e+001 -3.724274e+000
-1.321154e+001 9.151141e+001 4.012749e+000
-7.605997e+000 6.858112e+001 3.138557e+000
-1.355527e+001 7.011820e+001 5.605529e+000
-1.200130e+001 7.018395e+001 8.769442e+000
-1.345522e+001 6.994029e+001 1.037155e+001
9999 9999 9999
-6.392574e-002 1.138039e+002 -1.730394e+001
-6.601293e+000 9.903197e+001 -3.300966e+000
-8.016600e+000 9.174779e+001 9.999321e+000
4.054775e+000 7.498413e+001 3.683583e+001
-5.317973e+000 7.498384e+001 3.688086e+001
6.979513e+000 7.263303e+001 3.632732e+001
-8.210896e+000 7.542522e+001 3.704000e+001
2.858229e+000 8.188593e+001 3.225674e+001
-3.811092e+000 8.196016e+001 3.230138e+001
4.995694e+000 7.994231e+001 2.968576e+001
9999 9999 9999
-1.854728e+000 6.260772e+001 3.631916e+001
-1.768079e+000 5.987560e+001 3.008583e+001
-1.578499e+000 5.897068e+001 2.334210e+001
-1.348611e+000 5.951982e+001 1.656173e+001
-1.099820e+000 6.221627e+001 1.031703e+001
-8.566290e-001 6.560916e+001 4.421261e+000
-6.000963e-001 6.927896e+001 -1.305840e+000
-4.240002e-001 7.391911e+001 -6.282726e+000
-2.716895e-001 7.882022e+001 -1.100353e+001
-1.226981e-001 8.357935e+001 -1.586751e+001
