# Supplementary material for: Evolutionary morphology of the rabbit skull
Source: PeerJ. 2016 Sep 22;4:e2453. doi: 10.7717/peerj.2453 (PMC5036099; doi:10.7717/peerj.2453)
Supplement: Supplemental Information 1 [file peerj-04-2453-s001.zip › Kraatz and Sherratt Morphologika files/S palustris 91136.txt]

[individuals]
1
[dimensions]
3
[landmarks]
52
[rawpoints]
'#1
4.499090e-001 6.519891e+001 3.739238e+001
7.875830e-001 7.620653e+001 3.406097e+001
9.337320e-001 7.812296e+001 2.428815e+001
4.445330e-001 7.834312e+001 1.530053e+001
4.963490e-001 8.895577e+001 3.499453e+000
3.762090e-001 9.327915e+001 -2.160812e+000
7.309170e-001 1.095471e+002 -1.439005e+001
1.564689e+000 1.124335e+002 -1.500409e+001
8.725492e+000 8.882644e+001 1.168183e+001
7.441786e+000 9.557420e+001 -1.586891e+000
1.406100e-001 1.054243e+002 -2.542534e+001
6.934060e-001 1.113126e+002 -2.049429e+001
4.900681e+000 7.880100e+001 -9.393887e+000
7.383494e+000 7.796497e+001 -8.199070e+000
6.363128e+000 6.631960e+001 3.981156e+000
1.042375e+001 6.685537e+001 5.503018e+000
1.320083e+001 8.842358e+001 5.109539e+000
1.194755e+001 6.740031e+001 1.001818e+001
1.338091e+001 6.630156e+001 1.083997e+001
1.648072e+001 6.694721e+001 1.912662e+001
1.366163e+001 9.398805e+001 -2.004802e+000
-2.869800e-002 7.432595e+001 7.570936e+000
-7.224825e+000 7.931905e+001 -9.260038e+000
-8.655382e+000 7.967702e+001 -8.478848e+000
-1.243779e+001 9.464763e+001 -1.238161e+000
-1.269533e+001 8.939843e+001 6.422421e+000
-7.561922e+000 6.634093e+001 4.442296e+000
-1.209899e+001 6.722151e+001 6.618939e+000
-1.211477e+001 6.790417e+001 1.078633e+001
-1.288327e+001 6.650882e+001 1.267791e+001
-1.552223e+001 6.771921e+001 1.995847e+001
-6.919900e-002 1.128168e+002 -1.481418e+001
-6.392894e+000 9.565560e+001 -1.300428e+000
-7.260748e+000 8.896163e+001 1.225822e+001
5.939932e+000 7.014232e+001 3.678312e+001
-4.562665e+000 7.007908e+001 3.692861e+001
8.796190e+000 6.817267e+001 3.664406e+001
-7.469312e+000 7.032809e+001 3.704846e+001
4.348652e+000 7.732242e+001 3.230455e+001
-1.918093e+000 7.696559e+001 3.216977e+001
6.754841e+000 7.602018e+001 2.944924e+001
-4.898501e+000 7.657475e+001 2.941649e+001
3.507600e-001 5.909961e+001 3.699346e+001
-4.443209e-001 5.548752e+001 3.102633e+001
-8.490149e-001 5.475392e+001 2.405489e+001
-7.533733e-001 5.602720e+001 1.715157e+001
-6.839033e-001 5.902003e+001 1.079961e+001
-5.043837e-001 6.281050e+001 4.893116e+000
-4.807119e-001 6.752725e+001 -3.076260e-001
-3.082489e-001 7.288213e+001 -4.845084e+000
-1.918035e-001 7.827184e+001 -9.342914e+000
-7.540000e-002 8.360024e+001 -1.391321e+001
